# Supplementary material for: Building the repertoire of dispensable chromosome regions in Bacillus subtilis entails major refinement of cognate large-scale metabolic model
Source: Nucleic Acids Res. 2012 Oct 29;41(1):687–99. doi: 10.1093/nar/gks963 (PMC3592452; doi:10.1093/nar/gks963)
Supplement: Supplementary Data [file supp_gks963_nar-01731-m-2012-File005.xlsx]

## Sheet: Data
BG ID	Gene name	Bsu ID	SEED gene ID	Category
BG10065	dnaA	BSU00010	fig|224308.1.peg.1	1
BG10066	dnaN	BSU00020	fig|224308.1.peg.2	1
BG10067	yaaA	BSU00030	fig|224308.1.peg.3	2
BG10068	recF	BSU00040	fig|224308.1.peg.4	2
BG10069	yaaB	BSU00050	fig|224308.1.peg.5	2
BG10070	gyrB	BSU00060	fig|224308.1.peg.6	1
BG10071	gyrA	BSU00070	fig|224308.1.peg.7	1
BG10072	yaaC	BSU00080	fig|224308.1.peg.8	5
BG10073	guaB	BSU00090	fig|224308.1.peg.9	1
BG10077	serS	BSU00130	fig|224308.1.peg.13	1
BG10078	yaaF	BSU00140	fig|224308.1.peg.14	2
BG10079	yaaG	BSU00150	fig|224308.1.peg.15	2
BG10083	dnaX	BSU00190	fig|224308.1.peg.19	1
BG10084	yaaK	BSU00200	fig|224308.1.peg.20	2
BG10085	recR	BSU00210	fig|224308.1.peg.21	2
BG10086	yaaL	BSU00220	fig|224308.1.peg.22	2
BG10087	bofA	BSU00230	fig|224308.1.peg.23	2
BG10089	xpaC	BSU00250	fig|224308.1.peg.25	5
BG10090	yaaN	BSU00260	fig|224308.1.peg.26	5
BG10091	yaaO	BSU00270	fig|224308.1.peg.27	4
BG10092	tmk	BSU00280	fig|224308.1.peg.28	1
BG10093	yaaQ	BSU00290	fig|224308.1.peg.29	2
BG10094	yaaR	BSU00300	fig|224308.1.peg.30	2
BG10095	holB	BSU00310	fig|224308.1.peg.31	1
BG10096	yaaT	BSU00320	fig|224308.1.peg.32	2
BG10097	yabA	BSU00330	fig|224308.1.peg.33	2
BG10098	yabB	BSU00340	fig|224308.1.peg.34	2
BG12700	yazA	BSU00350	fig|224308.1.peg.35	2
BG10099	yabC	BSU00360	fig|224308.1.peg.36	2
BG10100	abrB	BSU00370	fig|224308.1.peg.37	2
BG10101	metS	BSU00380	fig|224308.1.peg.38	1
BG10109	yabH	BSU00460	fig|224308.1.peg.46	1
BG10110	purR	BSU00470	fig|224308.1.peg.47	4
BG10113	gcaD	BSU00500	fig|224308.1.peg.50	1
BG10114	prs	BSU00510	fig|224308.1.peg.51	1
BG10115	ctc	BSU00520	fig|224308.1.peg.52	3
BG10116	spoVC	BSU00530	fig|224308.1.peg.53	1
BG10120	yabM	BSU00570	fig|224308.1.peg.57	3
BG10121	yabN	BSU00580	fig|224308.1.peg.58	3
BG10122	yabO	BSU00590	fig|224308.1.peg.59	3
BG10123	yabP	BSU00600	fig|224308.1.peg.60	3
BG10124	yabQ	BSU00610	fig|224308.1.peg.61	3
BG10125	divIC	BSU00620	fig|224308.1.peg.62	1
BG10126	yabR	BSU00630	fig|224308.1.peg.63	3
BG10127	spoIIE	BSU00640	fig|224308.1.peg.64	5
BG10128	yabS	BSU00650	fig|224308.1.peg.65	5
BG10129	yabT	BSU00660	fig|224308.1.peg.66	5
BG10130	yacA	BSU00670	fig|224308.1.peg.67	1
BG10131	hprT	BSU00680	fig|224308.1.peg.68	1
BG10137	pabB	BSU00740	fig|224308.1.peg.74	3
BG10138	pabA	BSU00750	fig|224308.1.peg.75	3
BG10139	pabC	BSU00760	fig|224308.1.peg.76	3
BG10140	sul	BSU00770	fig|224308.1.peg.77	3
BG10141	folA	BSU00780	fig|224308.1.peg.78	3
BG10142	folK	BSU00790	fig|224308.1.peg.79	3
BG12701	yazB	BSU00800	fig|224308.1.peg.80	3
BG10143	yacF	BSU00810	fig|224308.1.peg.81	3
BG10144	lysS	BSU00820	fig|224308.1.peg.82	1
BG10145	ctsR	BSU00830	fig|224308.1.peg.83	2
BG10146	yacH	BSU00840	fig|224308.1.peg.84	2
BG10147	yacI	BSU00850	fig|224308.1.peg.85	2
BG10148	clpC	BSU00860	fig|224308.1.peg.86	2
BG10149	sms	BSU00870	fig|224308.1.peg.87	2
BG10150	yacK	BSU00880	fig|224308.1.peg.88	2
BG10151	yacL	BSU00890	fig|224308.1.peg.89	3
BG10152	yacM	BSU00900	fig|224308.1.peg.90	1
BG10153	yacN	BSU00910	fig|224308.1.peg.91	1
BG10154	gltX	BSU00920	fig|224308.1.peg.92	1
BG10155	cysE	BSU00930	fig|224308.1.peg.93	3
BG10156	cysS	BSU00940	fig|224308.1.peg.94	1
BG12702	yazC	BSU00950	fig|224308.1.peg.95	3
BG10157	yacO	BSU00960	fig|224308.1.peg.96	3
BG10158	yacP	BSU00970	fig|224308.1.peg.97	3
BG10159	sigH	BSU00980	fig|224308.1.peg.98	2
BG10160	rpmG	BSU00990	fig|224308.1.peg.99	1
BG10161	secE	BSU01000	fig|224308.1.peg.100	1
BG10164	rplA	BSU01030	fig|224308.1.peg.103	1
BG11220	rplJ	BSU01040	fig|224308.1.peg.104	1
BG10726	rplL	BSU01050	fig|224308.1.peg.105	1
BG10727	ybxB	BSU01060	fig|224308.1.peg.106	4
BG10728	rpoB	BSU01070	fig|224308.1.peg.107	1
BG10729	rpoC	BSU01080	fig|224308.1.peg.108	1
BG11365	ybxF	BSU01090	fig|224308.1.peg.109	4
BG19009	rpsL	BSU01100	fig|224308.1.peg.110	1
BG19006	rpsG	BSU01110	fig|224308.1.peg.111	1
BG11939	fus	BSU01120	fig|224308.1.peg.112	1
BG11056	tufA	BSU01130	fig|224308.1.peg.113	1
BG19008	rpsJ	BSU01150	fig|224308.1.peg.115	1
BG11218	rplC	BSU01160	fig|224308.1.peg.116	1
BG11219	rplD	BSU01170	fig|224308.1.peg.117	1
BG11221	rplW	BSU01180	fig|224308.1.peg.118	1
BG11217	rplB	BSU01190	fig|224308.1.peg.119	1
BG19011	rpsS	BSU01200	fig|224308.1.peg.120	1
BG11078	rplV	BSU01210	fig|224308.1.peg.121	1
BG19005	rpsC	BSU01220	fig|224308.1.peg.122	1
BG10755	rplP	BSU01230	fig|224308.1.peg.123	1
BG10756	rpmC	BSU01240	fig|224308.1.peg.124	1
BG10757	rpsQ	BSU01250	fig|224308.1.peg.125	1
BG10758	rplN	BSU01260	fig|224308.1.peg.126	1
BG10759	rplX	BSU01270	fig|224308.1.peg.127	1
BG10760	rplE	BSU01280	fig|224308.1.peg.128	1
BG10761	rpsN	BSU01290	fig|224308.1.peg.129	1
BG10762	rpsH	BSU01300	fig|224308.1.peg.130	1
BG11408	rplF	BSU01310	fig|224308.1.peg.131	1
BG11409	rplR	BSU01320	fig|224308.1.peg.132	1
BG10442	rpsE	BSU01330	fig|224308.1.peg.133	1
BG10443	rpmD	BSU01340	fig|224308.1.peg.134	1
BG10444	rplO	BSU01350	fig|224308.1.peg.135	1
BG10445	secY	BSU01360	fig|224308.1.peg.136	1
BG10446	adk	BSU01370	fig|224308.1.peg.137	1
BG10447	map	BSU01380	fig|224308.1.peg.138	1
BG11043	infA	BSU01390	fig|224308.1.peg.139	1
BG11042	rpmJ	BSU01400	fig|224308.1.peg.140	1
BG10730	rpsM	BSU01410	fig|224308.1.peg.141	1
BG10731	rpsK	BSU01420	fig|224308.1.peg.142	1
BG10732	rpoA	BSU01430	fig|224308.1.peg.143	1
BG11041	rplQ	BSU01440	fig|224308.1.peg.144	1
BG11067	ybxA	BSU01450	fig|224308.1.peg.145	5
BG11989	ybaE	BSU01460	fig|224308.1.peg.146	5
BG11990	ybaF	BSU01470	fig|224308.1.peg.147	5
BG11992	truA	BSU01480	fig|224308.1.peg.148	5
BG11970	rplM	BSU01490	fig|224308.1.peg.149	1
BG19007	rpsI	BSU01500	fig|224308.1.peg.150	1
BG11994	ybaJ	BSU01510	fig|224308.1.peg.151	4
BG11503	ybaK	BSU01520	fig|224308.1.peg.152	2
BG11514	cwlD	BSU01530	fig|224308.1.peg.153	2
BG11577	ybbP	BSU01750	fig|224308.1.peg.175	5
BG12703	ybbR	BSU01760	fig|224308.1.peg.176	5
BG12704	ybbT	BSU01770	fig|224308.1.peg.177	1
BG10948	glmS	BSU01780	fig|224308.1.peg.178	1
BG10165	alkA	BSU01800	fig|224308.1.peg.180	2
BG10166	adaA	BSU01810	fig|224308.1.peg.181	2
BG10167	adaB	BSU01820	fig|224308.1.peg.182	2
BG12006	ycgH	BSU03110	fig|224308.1.peg.312	5
BG12007	ycgI	BSU03120	fig|224308.1.peg.313	5
BG10694	nadE	BSU03130	fig|224308.1.peg.314	1
BG10839	nin	BSU03420	fig|224308.1.peg.343	2
BG10838	nucA	BSU03430	fig|224308.1.peg.344	2
BG10790	tlpC	BSU03440	fig|224308.1.peg.345	4
BG10168	srfAA	BSU03480	fig|224308.1.peg.349	2
BG10169	srfAB	BSU03490	fig|224308.1.peg.350	2
BG11045	comS	BSU03500	fig|224308.1.peg.351	2
BG10170	srfAC	BSU03510	fig|224308.1.peg.352	2
BG10171	srfAD	BSU03520	fig|224308.1.peg.353	2
BG12030	yclI	BSU03740	fig|224308.1.peg.375	5
BG12031	yclJ	BSU03750	fig|224308.1.peg.376	2
BG12032	yclK	BSU03760	fig|224308.1.peg.377	2
BG11966	rapC	BSU03770	fig|224308.1.peg.378	2
BG11959	phrC	BSU03780	fig|224308.1.peg.379	2
BG12083	ydbP	BSU04550	fig|224308.1.peg.455	5
BG11932	ddlA	BSU04560	fig|224308.1.peg.456	1
BG12084	murF	BSU04570	fig|224308.1.peg.457	1
BG12088	ydcA	BSU04610	fig|224308.1.peg.461	5
BG12089	ydcB	BSU04620	fig|224308.1.peg.462	1
BG10950	dal	BSU04640	fig|224308.1.peg.464	1
BG10539	dinB	BSU05630	fig|224308.1.peg.563	2
BG12174	ydgG	BSU05640	fig|224308.1.peg.564	2
BG12175	ydgH	BSU05650	fig|224308.1.peg.565	2
BG12198	ydhU	BSU05890	fig|224308.1.peg.589	5
BG10693	ydiA	BSU05900	fig|224308.1.peg.590	4
BG12199	ydiB	BSU05910	fig|224308.1.peg.591	1
BG12200	ydiC	BSU05920	fig|224308.1.peg.592	1
BG12201	ydiD	BSU05930	fig|224308.1.peg.593	4
BG12202	ydiE	BSU05940	fig|224308.1.peg.594	1
BG12209	ydiL	BSU06010	fig|224308.1.peg.601	5
BG10422	groES	BSU06020	fig|224308.1.peg.602	1
BG10423	groEL	BSU06030	fig|224308.1.peg.603	1
BG12786	ydiN		fig|224308.1.peg.605	4
BG12787	ydiO	BSU06060	fig|224308.1.peg.606	1
BG12788	ydiP	BSU06070	fig|224308.1.peg.607	1
BG12832	yerD	BSU06590	fig|224308.1.peg.660	5
BG12833	yerE	BSU06600	fig|224308.1.peg.661	2
BG12834	yerF	BSU06610	fig|224308.1.peg.662	1
BG12835	yerG	BSU06620	fig|224308.1.peg.663	1
BG12836	yerH	BSU06630	fig|224308.1.peg.664	3
BG12641	opuE	BSU06660	fig|224308.1.peg.667	5
BG12838	yerL	BSU06670	fig|224308.1.peg.668	1
BG12839	yerM	BSU06680	fig|224308.1.peg.669	1
BG12840	yerN	BSU06690	fig|224308.1.peg.670	1
BG12843	yerQ	BSU06720	fig|224308.1.peg.673	1
BG12930	yfkN	BSU07840	fig|224308.1.peg.784	2
BG12929	yfkM	BSU07850	fig|224308.1.peg.785	5
BG12890	yfhP	BSU08620	fig|224308.1.peg.861	5
BG12891	yfhQ	BSU08630	fig|224308.1.peg.862	2
BG12892	yfhS	BSU08640	fig|224308.1.peg.863	5
BG12221	yfhR	BSU08650	fig|224308.1.peg.864	3
BG10789	sspE	BSU08660	fig|224308.1.peg.865	3
BG11943	gsaB	BSU08710	fig|224308.1.peg.870	5
BG12226	ygaF	BSU08720	fig|224308.1.peg.871	5
BG12227	ygaG	BSU08730	fig|224308.1.peg.872	2
BG11811	yhbB	BSU08920	fig|224308.1.peg.892	5
BG11802	cspR	BSU08930	fig|224308.1.peg.893	1
BG12237	yhbD	BSU08940	fig|224308.1.peg.894	4
BG10802	yhbE	BSU08950	fig|224308.1.peg.895	4
BG13017	yhdK	BSU09500	fig|224308.1.peg.950	3
BG13018	yhdL	BSU09510	fig|224308.1.peg.951	1
BG13019	yhdM	BSU09520	fig|224308.1.peg.952	3
BG13020	yhdN	BSU09530	fig|224308.1.peg.953	3
BG13021	yhdO	BSU09540	fig|224308.1.peg.954	1
BG12991	yhaO	BSU09910	fig|224308.1.peg.991	2
BG12990	yhaN	BSU09920	fig|224308.1.peg.992	2
BG12989	yhaM	BSU09930	fig|224308.1.peg.993	2
BG10464	prsA	BSU09950	fig|224308.1.peg.995	1
BG13087	yhzC	BSU10410	fig|224308.1.peg.1041	5
BG11059	comK	BSU10420	fig|224308.1.peg.1042	2
BG13070	yhjC	BSU10460	fig|224308.1.peg.1046	5
BG13071	yhjD	BSU10470	fig|224308.1.peg.1047	2
BG13072	yhjE	BSU10480	fig|224308.1.peg.1048	2
BG12674	sipV	BSU10490	fig|224308.1.peg.1049	2
BG13084	yhjR	BSU10610	fig|224308.1.peg.1061	5
BG10465	addB	BSU10620	fig|224308.1.peg.1062	2
BG10466	addA	BSU10630	fig|224308.1.peg.1063	2
BG10467	sbcD	BSU10640	fig|224308.1.peg.1064	2
BG13088	yirY	BSU10650	fig|224308.1.peg.1065	2
BG13089	yisB	BSU10660	fig|224308.1.peg.1066	2
BG10191	argC	BSU11190	fig|224308.1.peg.1120	2
BG10192	argJ	BSU11200	fig|224308.1.peg.1121	2
BG10193	argB	BSU11210	fig|224308.1.peg.1122	2
BG10194	argD	BSU11220	fig|224308.1.peg.1123	2
BG10195	carA	BSU11230	fig|224308.1.peg.1124	2
BG10196	carB	BSU11240	fig|224308.1.peg.1125	2
BG10197	argF	BSU11250	fig|224308.1.peg.1126	2
BG13125	yjaV	BSU11290	fig|224308.1.peg.1130	5
BG13126	med	BSU11300	fig|224308.1.peg.1131	2
BG13221	yjzA	BSU11310	fig|224308.1.peg.1132	2
BG13222	yjzB	BSU11320	fig|224308.1.peg.1133	5
BG13127	yjaX	BSU11330	fig|224308.1.peg.1134	3
BG13128	yjaY	BSU11340	fig|224308.1.peg.1135	1
BG10799	trpS	BSU11420	fig|224308.1.peg.1143	1
BG10771	oppA	BSU11430	fig|224308.1.peg.1144	2
BG10772	oppB	BSU11440	fig|224308.1.peg.1145	2
BG10773	oppC	BSU11450	fig|224308.1.peg.1146	2
BG10774	oppD	BSU11460	fig|224308.1.peg.1147	2
BG10775	oppF	BSU11470	fig|224308.1.peg.1148	2
BG13132	yjbC	BSU11490	fig|224308.1.peg.1150	2
BG13133	yjbD	BSU11500	fig|224308.1.peg.1151	2
BG13134	yjbE	BSU11510	fig|224308.1.peg.1152	5
BG10680	mecA	BSU11520	fig|224308.1.peg.1153	2
BG13135	yjbF	BSU11530	fig|224308.1.peg.1154	2
BG13140	yjbK	BSU11580	fig|224308.1.peg.1159	5
BG13141	yjbL	BSU11590	fig|224308.1.peg.1160	4
BG13142	yjbM	BSU11600	fig|224308.1.peg.1161	4
BG13143	yjbN	BSU11610	fig|224308.1.peg.1162	1
BG13157	yjcD	BSU11820	fig|224308.1.peg.1183	2
BG13158	yjcE	BSU11839	fig|224308.1.peg.1184	2
BG10652	rapA	BSU12430	fig|224308.1.peg.1244	2
BG10653	phrA	BSU12440	fig|224308.1.peg.1245	2
BG13276	ykrP	BSU13520	fig|224308.1.peg.1354	5
BG13277	ykrQ	BSU13530	fig|224308.1.peg.1355	2
BG10848	dat	BSU13540	fig|224308.1.peg.1356	2
BG13308	ykvA	BSU13630	fig|224308.1.peg.1365	5
BG10769	spo0E	BSU13640	fig|224308.1.peg.1366	2
BG13319	ykvQ	BSU13790	fig|224308.1.peg.1381	5
BG13320	ykvR	BSU13800	fig|224308.1.peg.1382	2
BG10204	kinA	BSU13990	fig|224308.1.peg.1401	2
BG13298	ykuN	BSU14150	fig|224308.1.peg.1417	5
BG13299	ykuO	BSU14160	fig|224308.1.peg.1418	5
BG13300	ykuP	BSU14170	fig|224308.1.peg.1419	5
BG13301	ykuQ	BSU14180	fig|224308.1.peg.1420	1
BG13302	ykuR	BSU14190	fig|224308.1.peg.1421	1
BG13307	ykuW	BSU14240	fig|224308.1.peg.1426	2
BG10989	kinC	BSU14490	fig|224308.1.peg.1451	2
BG10990	ykqA	BSU14500	fig|224308.1.peg.1452	4
BG11813	ykqC	BSU14530	fig|224308.1.peg.1455	1
BG13335	ykzG	BSU14540	fig|224308.1.peg.1456	4
BG11814	ykrA	BSU14550	fig|224308.1.peg.1457	5
BG10207	pdhA	BSU14580	fig|224308.1.peg.1460	1
BG10208	pdhB	BSU14590	fig|224308.1.peg.1461	3
BG10209	pdhC	BSU14600	fig|224308.1.peg.1462	3
BG10210	pdhD	BSU14610	fig|224308.1.peg.1463	3
BG13349	ylaL	BSU14820	fig|224308.1.peg.1484	5
BG13350	ylaM	BSU14830	fig|224308.1.peg.1485	5
BG13351	ylaN	BSU14840	fig|224308.1.peg.1486	1
BG13352	ylaO	BSU14850	fig|224308.1.peg.1487	1
BG13353	ylbA	BSU14940	fig|224308.1.peg.1496	5
BG13354	ylbB	BSU14950	fig|224308.1.peg.1497	2
BG13355	ylbC	BSU14960	fig|224308.1.peg.1498	2
BG13356	ylbD	BSU14970	fig|224308.1.peg.1499	2
BG13357	ylbE	BSU14980	fig|224308.1.peg.1500	2
BG13358	ylbF	BSU14990	fig|224308.1.peg.1501	2
BG13359	ylbG	BSU15000	fig|224308.1.peg.1502	2
BG13360	ylbH	BSU15010	fig|224308.1.peg.1503	2
BG13361	ylbI	BSU15020	fig|224308.1.peg.1504	2
BG13365	ylbM	BSU15060	fig|224308.1.peg.1508	5
BG13366	ylbN	BSU15070	fig|224308.1.peg.1509	5
BG12668	rpmF	BSU15080	fig|224308.1.peg.1510	1
BG11425	yllB	BSU15130	fig|224308.1.peg.1515	3
BG10219	ylxA	BSU15140	fig|224308.1.peg.1516	3
BG10220	ftsL	BSU15150	fig|224308.1.peg.1517	1
BG10221	pbpB	BSU15160	fig|224308.1.peg.1518	1
BG10223	murE	BSU15180	fig|224308.1.peg.1520	1
BG10224	mraY	BSU15190	fig|224308.1.peg.1521	1
BG10225	murD	BSU15200	fig|224308.1.peg.1522	1
BG10226	spoVE	BSU15210	fig|224308.1.peg.1523	3
BG10227	murG	BSU15220	fig|224308.1.peg.1524	1
BG10228	murB	BSU15230	fig|224308.1.peg.1525	1
BG10229	divIB	BSU15240	fig|224308.1.peg.1526	1
BG11490	ylxW	BSU15250	fig|224308.1.peg.1527	3
BG11489	ylxX	BSU15260	fig|224308.1.peg.1528	3
BG10230	sbp	BSU15270	fig|224308.1.peg.1529	3
BG10231	ftsA	BSU15280	fig|224308.1.peg.1530	1
BG10232	ftsZ	BSU15290	fig|224308.1.peg.1531	1
BG11792	ileS	BSU15430	fig|224308.1.peg.1545	1
BG10712	pyrR	BSU15470	fig|224308.1.peg.1549	2
BG10992	pyrP	BSU15480	fig|224308.1.peg.1550	2
BG10713	pyrB	BSU15490	fig|224308.1.peg.1551	2
BG10714	pyrC	BSU15500	fig|224308.1.peg.1552	2
BG10715	pyrAA	BSU15510	fig|224308.1.peg.1553	2
BG10716	pyrAB	BSU15520	fig|224308.1.peg.1554	3
BG10717	pyrDII	BSU15530	fig|224308.1.peg.1555	2
BG10718	pyrD	BSU15540	fig|224308.1.peg.1556	2
BG10719	pyrF	BSU15550	fig|224308.1.peg.1557	2
BG10720	pyrE	BSU15560	fig|224308.1.peg.1558	2
BG13386	yloD	BSU15670	fig|224308.1.peg.1570	1
BG13388	yloI	BSU15700	fig|224308.1.peg.1572	2
BG11963	priA	BSU15710	fig|224308.1.peg.1573	1
BG11933	def	BSU15720	fig|224308.1.peg.1574	2
BG11937	fmt	BSU15730	fig|224308.1.peg.1575	1
BG12253	yloM	BSU15740	fig|224308.1.peg.1576	2
BG13389	yloN	BSU15750	fig|224308.1.peg.1577	2
BG13390	yloO	BSU15760	fig|224308.1.peg.1578	2
BG13391	yloP	BSU15770	fig|224308.1.peg.1579	2
BG13392	yloQ	BSU15780	fig|224308.1.peg.1580	1
BG13393	yloR	BSU15790	fig|224308.1.peg.1581	2
BG13394	yloS	BSU15800	fig|224308.1.peg.1582	2
BG10777	rpmB	BSU15820	fig|224308.1.peg.1584	1
BG13395	yloU	BSU15830	fig|224308.1.peg.1585	5
BG13400	ylpC	BSU15880	fig|224308.1.peg.1590	3
BG11843	plsX	BSU15890	fig|224308.1.peg.1591	1
BG11836	fabD	BSU15900	fig|224308.1.peg.1592	1
BG11535	fabG	BSU15910	fig|224308.1.peg.1593	1
BG11536	acpA	BSU15920	fig|224308.1.peg.1594	1
BG11537	rncS	BSU15930	fig|224308.1.peg.1595	1
BG11538	smc	BSU15940	fig|224308.1.peg.1596	1
BG11539	ftsY	BSU15950	fig|224308.1.peg.1597	1
BG13401	ylqB	BSU15960	fig|224308.1.peg.1598	5
BG10829	ylxM	BSU15970	fig|224308.1.peg.1599	3
BG10830	ffh	BSU15980	fig|224308.1.peg.1600	1
BG10831	rpsP	BSU15990	fig|224308.1.peg.1601	1
BG13402	ylqC	BSU16000	fig|224308.1.peg.1602	3
BG13403	ylqD	BSU16010	fig|224308.1.peg.1603	4
BG13404	ylqE	BSU16020	fig|224308.1.peg.1604	4
BG12687	trmD	BSU16030	fig|224308.1.peg.1605	1
BG12667	rplS	BSU16040	fig|224308.1.peg.1606	1
BG13405	ylqF	BSU16050	fig|224308.1.peg.1607	1
BG12666	rnh	BSU16060	fig|224308.1.peg.1608	2
BG13406	ylqG	BSU16070	fig|224308.1.peg.1609	4
BG11006	smf	BSU16110	fig|224308.1.peg.1613	2
BG11007	topA	BSU16120	fig|224308.1.peg.1614	1
BG11008	gid	BSU16130	fig|224308.1.peg.1615	4
BG10965	codV	BSU16140	fig|224308.1.peg.1616	2
BG10966	clpQ	BSU16150	fig|224308.1.peg.1617	2
BG10967	clpY	BSU16160	fig|224308.1.peg.1618	2
BG10968	codY	BSU16170	fig|224308.1.peg.1619	2
BG10250	fliL	BSU16300	fig|224308.1.peg.1633	5
BG10251	fliM	BSU16310	fig|224308.1.peg.1634	5
BG10252	fliY	BSU16320	fig|224308.1.peg.1635	5
BG10258	cheY	BSU16330	fig|224308.1.peg.1636	5
BG10259	fliZ	BSU16340	fig|224308.1.peg.1637	5
BG10260	fliP	BSU16350	fig|224308.1.peg.1638	5
BG10261	fliQ	BSU16360	fig|224308.1.peg.1639	5
BG10262	fliR	BSU16370	fig|224308.1.peg.1640	5
BG10543	flhB	BSU16380	fig|224308.1.peg.1641	5
BG10542	flhA	BSU16390	fig|224308.1.peg.1642	5
BG10544	flhF	BSU16400	fig|224308.1.peg.1643	5
BG10254	ylxH	BSU16410	fig|224308.1.peg.1644	5
BG10255	cheB	BSU16420	fig|224308.1.peg.1645	5
BG10256	cheA	BSU16430	fig|224308.1.peg.1646	5
BG10692	cheW	BSU16440	fig|224308.1.peg.1647	5
BG10749	cheC	BSU16450	fig|224308.1.peg.1648	5
BG10750	cheD	BSU16460	fig|224308.1.peg.1649	5
BG10751	sigD	BSU16470	fig|224308.1.peg.1650	5
BG10752	ylxL	BSU16480	fig|224308.1.peg.1651	5
BG19004	rpsB	BSU16490	fig|224308.1.peg.1652	1
BG19025	tsf	BSU16500	fig|224308.1.peg.1653	1
BG12675	smbA	BSU16510	fig|224308.1.peg.1654	4
BG12587	frr	BSU16520	fig|224308.1.peg.1655	1
BG13408	yluA	BSU16530	fig|224308.1.peg.1656	4
BG12575	cdsA	BSU16540	fig|224308.1.peg.1657	1
BG13409	yluB	BSU16550	fig|224308.1.peg.1658	1
BG13410	yluC	BSU16560	fig|224308.1.peg.1659	4
BG12659	proS	BSU16570	fig|224308.1.peg.1660	1
BG10263	polC	BSU16580	fig|224308.1.peg.1661	1
BG10264	ylxS	BSU16590	fig|224308.1.peg.1662	3
BG10265	nusA	BSU16600	fig|224308.1.peg.1663	1
BG10266	ylxR	BSU16610	fig|224308.1.peg.1664	3
BG10267	ylxQ	BSU16620	fig|224308.1.peg.1665	3
BG10268	infB	BSU16630	fig|224308.1.peg.1666	1
BG10269	ylxP	BSU16640	fig|224308.1.peg.1667	3
BG10270	rbfA	BSU16650	fig|224308.1.peg.1668	3
BG19010	rpsO	BSU16680	fig|224308.1.peg.1671	1
BG11491	pnpA	BSU16690	fig|224308.1.peg.1672	2
BG11492	ylxY	BSU16700	fig|224308.1.peg.1673	4
BG10781	spoVFA	BSU16730	fig|224308.1.peg.1676	3
BG10782	spoVFB	BSU16740	fig|224308.1.peg.1677	3
BG10783	asd	BSU16750	fig|224308.1.peg.1678	1
BG10784	dapG	BSU16760	fig|224308.1.peg.1679	3
BG10785	dapA	BSU16770	fig|224308.1.peg.1680	1
BG11373	pgsA	BSU16920	fig|224308.1.peg.1695	1
BG11374	cinA	BSU16930	fig|224308.1.peg.1696	2
BG10721	recA	BSU16940	fig|224308.1.peg.1697	2
BG13420	ymdA	BSU16960	fig|224308.1.peg.1699	1
BG12685	tdh	BSU16990	fig|224308.1.peg.1702	2
BG12610	kbl	BSU17000	fig|224308.1.peg.1703	2
BG13418	ymcB	BSU17010	fig|224308.1.peg.1704	2
BG13417	ymcA	BSU17020	fig|224308.1.peg.1705	2
BG10494	cotE	BSU17030	fig|224308.1.peg.1706	2
BG11403	mutS	BSU17040	fig|224308.1.peg.1707	2
BG11402	mutL	BSU17050	fig|224308.1.peg.1708	2
BG14188	ymzD	BSU17060		5
BG11426	ymaA	BSU17370	fig|224308.1.peg.1741	1
BG11404	nrdE	BSU17380	fig|224308.1.peg.1742	1
BG11405	nrdF	BSU17390	fig|224308.1.peg.1743	1
BG11427	ymaB	BSU17400	fig|224308.1.peg.1744	3
BG13471	ynzH	BSU17670	fig|224308.1.peg.1771	5
BG11190	thyA	BSU17680	fig|224308.1.peg.1772	2
BG10678	lexA	BSU17850	fig|224308.1.peg.1789	2
BG11820	yneA	BSU17860	fig|224308.1.peg.1790	2
BG11821	yneB	BSU17870	fig|224308.1.peg.1791	2
BG13466	ynzC	BSU17880	fig|224308.1.peg.1792	2
BG11247	tkt	BSU17890	fig|224308.1.peg.1793	1
BG11826	yneS	BSU18070	fig|224308.1.peg.1810	1
BG11827	yneT	BSU18080	fig|224308.1.peg.1811	5
BG11804	grlB	BSU18090	fig|224308.1.peg.1812	1
BG11803	grlA	BSU18100	fig|224308.1.peg.1813	1
BG10738	rtp	BSU18490	fig|224308.1.peg.1853	2
BG13757	yozJ	BSU18900	fig|224308.1.peg.1894	5
BG12664	rapK	BSU18910	fig|224308.1.peg.1895	2
BG12646	phrK	BSU18920	fig|224308.1.peg.1896	2
BG13500	yobH	BSU18930	fig|224308.1.peg.1897	2
BG13758	yozK	BSU18950	fig|224308.1.peg.1898	2
BG13759	yozL	BSU18950	fig|224308.1.peg.1899	2
BG13760	yozM	BSU18960	fig|224308.1.peg.1900	2
BG10273	odhB	BSU19360	fig|224308.1.peg.1941	1
BG10272	odhA	BSU19370	fig|224308.1.peg.1942	3
BG12581	deoD	BSU19630	fig|224308.1.peg.1967	2
BG11618	ypkP	BSU21800	fig|224308.1.peg.2186	4
BG10795	dfrA	BSU21810	fig|224308.1.peg.2187	1
BG10794	thyB	BSU21820	fig|224308.1.peg.2188	4
BG11606	ypcP	BSU22010	fig|224308.1.peg.2206	2
BG10952	yppC	BSU22300	fig|224308.1.peg.2234	5
BG10953	yppB	BSU22310	fig|224308.1.peg.2235	2
BG10954	ponA	BSU22320	fig|224308.1.peg.2236	2
BG10955	ypoC	BSU22330	fig|224308.1.peg.2237	2
BG10956	nth	BSU22340	fig|224308.1.peg.2238	2
BG10957	dnaD	BSU22350	fig|224308.1.peg.2239	1
BG10958	asnS	BSU22360	fig|224308.1.peg.2240	1
BG11515	dinG	BSU22400	fig|224308.1.peg.2244	2
BG11206	birA	BSU22440	fig|224308.1.peg.2248	1
BG11208	papS	BSU22450	fig|224308.1.peg.2249	1
BG11213	ypjH	BSU22460	fig|224308.1.peg.2250	4
BG11212	ypjG	BSU22470	fig|224308.1.peg.2251	4
BG11211	ypjF	BSU22480	fig|224308.1.peg.2252	4
BG11207	dapB	BSU22490	fig|224308.1.peg.2253	1
BG11210	ypjD	BSU22500	fig|224308.1.peg.2254	4
BG11209	ypjC	BSU22510	fig|224308.1.peg.2255	5
BG10282	ndk	BSU22730	fig|224308.1.peg.2277	2
BG10281	gerCC	BSU22740	fig|224308.1.peg.2278	1
BG10280	gerCB	BSU22750	fig|224308.1.peg.2279	1
BG10279	gerCA	BSU22760	fig|224308.1.peg.2280	1
BG10276	hbs	BSU22790	fig|224308.1.peg.2283	1
BG11366	gpsA	BSU22830	fig|224308.1.peg.2287	1
BG11443	yphC	BSU22840	fig|224308.1.peg.2288	1
BG11004	cmk	BSU22890	fig|224308.1.peg.2293	1
BG11003	ypfB	BSU22900	fig|224308.1.peg.2294	2
BG11002	ypfA	BSU22910	fig|224308.1.peg.2295	2
BG11436	ypdA	BSU22950	fig|224308.1.peg.2299	2
BG11435	ypcA	BSU22960	fig|224308.1.peg.2300	2
BG11434	ypbH	BSU22970	fig|224308.1.peg.2301	2
BG11433	ypbG	BSU22980	fig|224308.1.peg.2302	2
BG11432	ypbF	BSU22990	fig|224308.1.peg.2303	2
BG11431	ypbE	BSU23000	fig|224308.1.peg.2304	2
BG11430	ypbD	BSU23010	fig|224308.1.peg.2305	2
BG11407	recQ	BSU23020	fig|224308.1.peg.2306	2
BG11429	ypbB	BSU23030	fig|224308.1.peg.2307	2
BG11388	fer	BSU23040	fig|224308.1.peg.2308	5
BG10535	resE	BSU23110	fig|224308.1.peg.2315	3
BG10534	resD	BSU23120	fig|224308.1.peg.2316	3
BG10533	resC	BSU23130	fig|224308.1.peg.2317	1
BG10532	resB	BSU23140	fig|224308.1.peg.2318	1
BG10531	resA	BSU23150	fig|224308.1.peg.2319	1
BG10530	ypuL	BSU23160	fig|224308.1.peg.2320	5
BG10526	ypuI	BSU23200	fig|224308.1.peg.2324	3
BG10525	ypuH	BSU23210	fig|224308.1.peg.2325	1
BG10524	ypuG	BSU23220	fig|224308.1.peg.2326	1
BG10523	ypuF	BSU23230	fig|224308.1.peg.2327	5
BG11757	yqkB	BSU23660	fig|224308.1.peg.2371	5
BG11756	yqkA	BSU23670	fig|224308.1.peg.2372	5
BG11755	yqjZ	BSU23680	fig|224308.1.peg.2373	5
BG11754	yqjY	BSU23690	fig|224308.1.peg.2374	5
BG11753	yqjX	BSU23700	fig|224308.1.peg.2375	2
BG11752	yqjW	BSU23710	fig|224308.1.peg.2376	2
BG13774	yqzH	BSU23720	fig|224308.1.peg.2377	2
BG11740	yqjK	BSU23840	fig|224308.1.peg.2389	1
BG11739	yqjJ	BSU23850	fig|224308.1.peg.2390	5
BG10765	spo0A	BSU24220	fig|224308.1.peg.2426	2
BG10310	recN	BSU24240	fig|224308.1.peg.2428	2
BG10309	ahrC	BSU24250	fig|224308.1.peg.2429	2
BG11715	yqiE	BSU24270	fig|224308.1.peg.2431	1
BG11714	yqiD	BSU24280	fig|224308.1.peg.2432	1
BG11713	yqiC	BSU24290	fig|224308.1.peg.2433	4
BG11712	yqiB	BSU24300	fig|224308.1.peg.2434	4
BG11711	folD	BSU24310	fig|224308.1.peg.2435	1
BG11710	yqhZ	BSU24320	fig|224308.1.peg.2436	3
BG11709	yqhY	BSU24330	fig|224308.1.peg.2437	3
BG11384	accC	BSU24340	fig|224308.1.peg.2438	1
BG11383	accB	BSU24350	fig|224308.1.peg.2439	1
BG11510	yqhJ	BSU24560	fig|224308.1.peg.2460	5
BG11509	yqhI	BSU24570	fig|224308.1.peg.2461	5
BG11699	yqhH	BSU24580	fig|224308.1.peg.2462	2
BG11698	yqhG	BSU24590	fig|224308.1.peg.2463	2
BG10753	sinI	BSU24600	fig|224308.1.peg.2464	2
BG10754	sinR	BSU24610	fig|224308.1.peg.2465	2
BG13771	yqzE	BSU24660	fig|224308.1.peg.2470	2
BG10489	comGG	BSU24670	fig|224308.1.peg.2471	2
BG10488	comGF	BSU24680	fig|224308.1.peg.2472	2
BG10487	comGE	BSU24690	fig|224308.1.peg.2473	2
BG10486	comGD	BSU24700	fig|224308.1.peg.2474	2
BG10485	comGC	BSU24710	fig|224308.1.peg.2475	2
BG10484	comGB	BSU24720	fig|224308.1.peg.2476	2
BG10483	comGA	BSU24730	fig|224308.1.peg.2477	2
BG11680	yqgM	BSU24910	fig|224308.1.peg.2495	5
BG11679	yqgL	BSU24920	fig|224308.1.peg.2496	5
BG13770	yqzD	BSU24930	fig|224308.1.peg.2497	5
BG14180	rpmGA	BSU24900	fig|224308.1.peg.2494	1
BG11673	yqgA	BSU25050	fig|224308.1.peg.2509	5
BG11672	yqfZ	BSU25060	fig|224308.1.peg.2510	3
BG11671	yqfY	BSU25070	fig|224308.1.peg.2511	1
BG11662	yqfP	BSU25160	fig|224308.1.peg.2520	1
BG10314	sigA	BSU25200	fig|224308.1.peg.2524	1
BG10313	dnaG	BSU25220	fig|224308.1.peg.2525	1
BG10312	yqxD	BSU25230	fig|224308.1.peg.2526	2
BG11659	yqfL	BSU25240	fig|224308.1.peg.2527	2
BG13768	yqzB	BSU25250	fig|224308.1.peg.2528	2
BG11658	glyS	BSU25260	fig|224308.1.peg.2529	1
BG11657	glyQ	BSU25270	fig|224308.1.peg.2530	1
BG11189	yqxN	BSU25280	fig|224308.1.peg.2531	2
BG11188	bex	BSU25290	fig|224308.1.peg.2532	1
BG10477	cdd	BSU25300	fig|224308.1.peg.2533	2
BG11040	dgkA	BSU25310	fig|224308.1.peg.2534	5
BG11656	yqfG	BSU25320	fig|224308.1.peg.2535	5
BG11655	yqfF	BSU25330	fig|224308.1.peg.2536	5
BG11649	yqeY	BSU25400	fig|224308.1.peg.2543	4
BG11648	rpsU	BSU25410	fig|224308.1.peg.2544	1
BG11647	yqeW	BSU25420	fig|224308.1.peg.2545	5
BG10439	spoIIP	BSU25530	fig|224308.1.peg.2556	5
BG10438	gpr	BSU25540	fig|224308.1.peg.2557	5
BG11643	rpsT	BSU25550	fig|224308.1.peg.2558	1
BG11642	yqeN	BSU25560	fig|224308.1.peg.2559	1
BG10482	comEC	BSU25570	fig|224308.1.peg.2560	2
BG10481	comEB	BSU25580	fig|224308.1.peg.2561	2
BG10480	comEA	BSU25590	fig|224308.1.peg.2562	2
BG10479	comER	BSU25600	fig|224308.1.peg.2563	2
BG11641	yqeM	BSU25610	fig|224308.1.peg.2564	4
BG11640	yqeL	BSU25620	fig|224308.1.peg.2565	4
BG11639	yqeK	BSU25630	fig|224308.1.peg.2566	4
BG11638	yqeJ	BSU25640	fig|224308.1.peg.2567	1
BG11637	yqeI	BSU25650	fig|224308.1.peg.2568	1
BG11522	aroD	BSU25660	fig|224308.1.peg.2569	4
BG11636	yqeH	BSU25670	fig|224308.1.peg.2570	1
BG11635	yqeG	BSU25680	fig|224308.1.peg.2571	4
BG12696	udk	BSU27330	fig|224308.1.peg.2736	2
BG13796	yrrO	BSU27340	fig|224308.1.peg.2737	2
BG13795	yrrN	BSU27350	fig|224308.1.peg.2738	2
BG13794	yrrM	BSU27360	fig|224308.1.peg.2739	2
BG12563	alaS	BSU27410	fig|224308.1.peg.2743	1
BG13789	yrrC	BSU27480	fig|224308.1.peg.2750	2
BG13788	yrrB	BSU27490	fig|224308.1.peg.2751	2
BG13787	yrrA	BSU27500	fig|224308.1.peg.2752	1
BG?????	yrvP	BSU27510	fig|224308.1.peg.2753	5
BG13809	yrvO	BSU27510	fig|224308.1.peg.2754	1
BG13813	yrzC	BSU27520	fig|224308.1.peg.2755	4
BG13808	yrvN	BSU27530	fig|224308.1.peg.2756	5
BG12572	aspS	BSU27550	fig|224308.1.peg.2758	1
BG12605	hisS	BSU27560	fig|224308.1.peg.2759	1
BG12669	ruvB	BSU27730	fig|224308.1.peg.2776	2
BG11973	ruvA	BSU27740	fig|224308.1.peg.2777	2
BG10337	obg	BSU27920	fig|224308.1.peg.2795	1
BG10336	spo0B	BSU27930	fig|224308.1.peg.2796	2
BG10335	rpmA	BSU27940	fig|224308.1.peg.2797	1
BG10334	ysxB	BSU27950	fig|224308.1.peg.2798	4
BG10333	rplU	BSU27960	fig|224308.1.peg.2799	1
BG10330	minD	BSU27990	fig|224308.1.peg.2802	3
BG10329	minC	BSU28000	fig|224308.1.peg.2803	3
BG10328	mreD	BSU28010	fig|224308.1.peg.2804	3
BG10327	mreC	BSU28020	fig|224308.1.peg.2805	1
BG10326	mreB	BSU28030	fig|224308.1.peg.2806	1
BG10325	ysxA	BSU28040	fig|224308.1.peg.2807	2
BG10324	maf	BSU28050	fig|224308.1.peg.2808	2
BG10912	spoIIB	BSU28060	fig|224308.1.peg.2809	2
BG10323	comC	BSU28070	fig|224308.1.peg.2810	2
BG10322	folC	BSU28080	fig|224308.1.peg.2811	3
BG10321	valS	BSU28090	fig|224308.1.peg.2812	1
BG10339	ysxC	BSU28190	fig|224308.1.peg.2822	1
BG10338	lonA	BSU28200	fig|224308.1.peg.2823	3
BG11077	lonB	BSU28210	fig|224308.1.peg.2824	2
BG11387	clpX	BSU28220	fig|224308.1.peg.2825	2
BG11964	racE	BSU28390	fig|224308.1.peg.2842	1
BG12332	ysmB	BSU28400	fig|224308.1.peg.2843	4
BG10349	uvrC	BSU28490	fig|224308.1.peg.2852	2
BG10348	trxA	BSU28500	fig|224308.1.peg.2853	1
BG10875	pheT	BSU28630	fig|224308.1.peg.2866	1
BG10874	pheS	BSU28640	fig|224308.1.peg.2867	1
BG12315	ysdA	BSU28840	fig|224308.1.peg.2887	3
BG11971	rplT	BSU28850	fig|224308.1.peg.2888	1
BG11972	rpmI	BSU28860	fig|224308.1.peg.2889	1
BG11944	infC	BSU28870	fig|224308.1.peg.2890	1
BG12313	yscA		fig|224308.1.peg.2891	5
BG10361	ytxC	BSU28960	fig|224308.1.peg.2899	2
BG10360	ytxB	BSU28970	fig|224308.1.peg.2900	2
BG10359	dnaI	BSU28980	fig|224308.1.peg.2901	1
BG10358	dnaB	BSU28990	fig|224308.1.peg.2902	1
BG13824	ytaG	BSU29060	fig|224308.1.peg.2909	1
BG13823	ytaF	BSU29070	fig|224308.1.peg.2910	2
BG12628	mutM	BSU29080	fig|224308.1.peg.2911	2
BG12656	polA	BSU29090	fig|224308.1.peg.2912	2
BG13935	ytzA	BSU29170	fig|224308.1.peg.2920	3
BG12661	pykA	BSU29180	fig|224308.1.peg.2921	3
BG12644	pfk	BSU29190	fig|224308.1.peg.2922	1
BG12557	accA	BSU29200	fig|224308.1.peg.2923	1
BG13926	yttI	BSU29210	fig|224308.1.peg.2924	1
BG13922	ytsJ	BSU29220	fig|224308.1.peg.2925	2
BG12583	dnaE	BSU29230	fig|224308.1.peg.2926	1
BG13917	ytrI	BSU29240	fig|224308.1.peg.2927	5
BG13918	ytrP	BSU29650	fig|224308.1.peg.2968	5
BG10372	rpsD	BSU29660	fig|224308.1.peg.2969	1
BG10371	tyrS	BSU29670	fig|224308.1.peg.2970	1
BG10973	murC	BSU29790	fig|224308.1.peg.2982	1
BG13907	ytpT	BSU29805	fig|224308.1.peg.2983	5
BG13906	ytpS	BSU29805	fig|224308.1.peg.2984	5
BG10676	leuS	BSU30320	fig|224308.1.peg.3035	1
BG11840	metK	BSU30550	fig|224308.1.peg.3058	1
BG11841	pckA	BSU30560	fig|224308.1.peg.3059	5
BG13847	ytfD	BSU30780	fig|224308.1.peg.3081	1
BG10687	menE	BSU30790	fig|224308.1.peg.3082	1
BG10686	menB	BSU30800	fig|224308.1.peg.3083	1
BG10685	ytxM	BSU30810	fig|224308.1.peg.3084	3
BG10683	menD	BSU30820	fig|224308.1.peg.3085	1
BG10682	menF	BSU30830	fig|224308.1.peg.3086	3
BG11200	yteA	BSU30840	fig|224308.1.peg.3087	5
BG10745	kinB	BSU31450	fig|224308.1.peg.3148	2
BG10746	kapB	BSU31460	fig|224308.1.peg.3149	2
BG12354	yufS	BSU31590	fig|224308.1.peg.3162	5
BG12355	yufT	BSU31600	fig|224308.1.peg.3163	1
BG12356	yufU	BSU31610	fig|224308.1.peg.3164	1
BG12357	yufV	BSU31620	fig|224308.1.peg.3165	1
BG12345	yufD	BSU31630	fig|224308.1.peg.3166	1
BG14181	mnhE	BSU31640	fig|224308.1.peg.3167	4
BG12344	yufC	BSU31650	fig|224308.1.peg.3168	1
BG12343	yufB	BSU31660	fig|224308.1.peg.3169	3
BG10382	yuxO	BSU31670	fig|224308.1.peg.3170	3
BG10381	comA	BSU31680	fig|224308.1.peg.3171	2
BG10380	comP	BSU31690	fig|224308.1.peg.3172	2
BG11324	comX	BSU31700	fig|224308.1.peg.3173	2
BG10379	comQ	BSU31710	fig|224308.1.peg.3174	2
BG13966	yueK	BSU31750	fig|224308.1.peg.3178	1
BG13965	yueJ	BSU31760	fig|224308.1.peg.3179	4
BG12390	yumB	BSU32100	fig|224308.1.peg.3216	5
BG12391	yumC	BSU32110	fig|224308.1.peg.3217	1
BG14048	yutL	BSU32170	fig|224308.1.peg.3223	1
BG14007	yurU	BSU32670	fig|224308.1.peg.3272	1
BG14008	yurV	BSU32680	fig|224308.1.peg.3273	1
BG14009	yurW	BSU32690	fig|224308.1.peg.3274	1
BG14010	yurX	BSU32700	fig|224308.1.peg.3275	1
BG14011	yurY	BSU32710	fig|224308.1.peg.3276	1
BG14145	yvrE	BSU33200	fig|224308.1.peg.3326	2
BG14146	yvrG	BSU33210	fig|224308.1.peg.3327	5
BG12452	yvrH	BSU33210	fig|224308.1.peg.3328	5
BG14147	yvrI	BSU33230	fig|224308.1.peg.3329	5
BG14148	yvrK	BSU33240	fig|224308.1.peg.3330	5
BG14099	yvgQ	BSU33430	fig|224308.1.peg.3349	3
BG14100	yvgR	BSU33440	fig|224308.1.peg.3350	2
BG14103	yvgU	BSU33470	fig|224308.1.peg.3353	2
BG14104	yvgV	BSU33480	fig|224308.1.peg.3354	2
BG14159	yvzC	BSU33650	fig|224308.1.peg.3371	5
BG14069	yvaN	BSU33660	fig|224308.1.peg.3372	2
BG14070	yvaO	BSU33670	fig|224308.1.peg.3373	4
BG14071	yvaP	BSU33680	fig|224308.1.peg.3374	4
BG10899	eno	BSU33900	fig|224308.1.peg.3396	1
BG10898	pgm	BSU33910	fig|224308.1.peg.3397	1
BG10897	tpi	BSU33920	fig|224308.1.peg.3398	1
BG11062	pgk	BSU33930	fig|224308.1.peg.3399	1
BG10827	gap	BSU33940	fig|224308.1.peg.3400	3
BG14085	yvbQ	BSU33950	fig|224308.1.peg.3401	3
BG11868	yveT	BSU34280	fig|224308.1.peg.3434	5
BG11867	yveS	BSU34290	fig|224308.1.peg.3435	5
BG11866	yveR	BSU34300	fig|224308.1.peg.3436	5
BG11865	yveQ	BSU34310	fig|224308.1.peg.3437	5
BG11864	yveP	BSU34320	fig|224308.1.peg.3438	5
BG11863	yveO	BSU34330	fig|224308.1.peg.3439	5
BG11862	yveN	BSU34340	fig|224308.1.peg.3440	5
BG11861	yveM	BSU34350	fig|224308.1.peg.3441	5
BG11860	yveL	BSU34360	fig|224308.1.peg.3442	5
BG11859	yveK	BSU34370	fig|224308.1.peg.3443	5
BG11858	slr	BSU34380	fig|224308.1.peg.3444	2
BG19016	clpP	BSU34540	fig|224308.1.peg.3460	2
BG12398	trxB	BSU34790	fig|224308.1.peg.3485	1
BG12697	uvrA	BSU35160	fig|224308.1.peg.3522	2
BG10502	uvrB	BSU35170	fig|224308.1.peg.3523	2
BG10742	prfB	BSU35290	fig|224308.1.peg.3535	1
BG10741	secA	BSU35300	fig|224308.1.peg.3536	1
BG10654	csrA	BSU35370	fig|224308.1.peg.3543	2
BG12451	yviF	BSU35380	fig|224308.1.peg.3544	2
BG12450	yviE	BSU35390	fig|224308.1.peg.3545	2
BG11936	flgL	BSU35400	fig|224308.1.peg.3546	2
BG10401	flgK	BSU35410	fig|224308.1.peg.3547	2
BG10400	yvyG	BSU35420	fig|224308.1.peg.3548	2
BG10399	flgM	BSU35430	fig|224308.1.peg.3549	2
BG10398	yvyF	BSU35440	fig|224308.1.peg.3550	2
BG10397	comFC	BSU35450	fig|224308.1.peg.3551	2
BG10396	comFB	BSU35460	fig|224308.1.peg.3552	2
BG10395	comFA	BSU35470	fig|224308.1.peg.3553	2
BG10394	yviA	BSU35480	fig|224308.1.peg.3554	2
BG10393	degU	BSU35490	fig|224308.1.peg.3555	2
BG10392	degS	BSU35500	fig|224308.1.peg.3556	2
BG11052	yvyE	BSU35510	fig|224308.1.peg.3557	5
BG12684	tagO	BSU35530	fig|224308.1.peg.3559	1
BG10403	yvyH	BSU35660	fig|224308.1.peg.3572	1
BG10402	gtaB	BSU35670	fig|224308.1.peg.3573	5
BG11191	tagH	BSU35700	fig|224308.1.peg.3577	1
BG11205	tagG	BSU35710	fig|224308.1.peg.3578	1
BG10725	tagF	BSU35720	fig|224308.1.peg.3579	1
BG10724	tagE	BSU35730	fig|224308.1.peg.3580	3
BG10449	tagD	BSU35740	fig|224308.1.peg.3581	1
BG10450	tagA	BSU35750	fig|224308.1.peg.3582	1
BG10451	tagB	BSU35760	fig|224308.1.peg.3583	1
BG10453	tagC	BSU35770	fig|224308.1.peg.3584	2
BG12504	ywpJ	BSU36290	fig|224308.1.peg.3636	4
BG12503	glcR	BSU36300	fig|224308.1.peg.3637	2
BG12502	ywpH	BSU36310	fig|224308.1.peg.3638	2
BG11955	murA	BSU36760	fig|224308.1.peg.3683	1
BG12473	ywmB	BSU36770	fig|224308.1.peg.3684	4
BG14163	ywzB	BSU36780	fig|224308.1.peg.3685	5
BG12472	ywmA	BSU36790	fig|224308.1.peg.3686	5
BG10944	glyA	BSU36900	fig|224308.1.peg.3697	1
BG10939	ywlC	BSU36950	fig|224308.1.peg.3702	1
BG11316	ywkE	BSU37000	fig|224308.1.peg.3707	4
BG11244	prfA	BSU37010	fig|224308.1.peg.3708	1
BG11315	ywkD	BSU37020	fig|224308.1.peg.3709	5
BG10419	tdk	BSU37060	fig|224308.1.peg.3713	2
BG10417	rpmE	BSU37070	fig|224308.1.peg.3714	1
BG10416	rho	BSU37080	fig|224308.1.peg.3715	5
BG10413	ywjH	BSU37110	fig|224308.1.peg.3718	3
BG10412	fbaA	BSU37120	fig|224308.1.peg.3719	1
BG10411	spo0F	BSU37130	fig|224308.1.peg.3720	2
BG11053	ywjG	BSU37140	fig|224308.1.peg.3721	5
BG10410	ctrA	BSU37150	fig|224308.1.peg.3722	1
BG11341	argS	BSU37330	fig|224308.1.peg.3740	1
BG14161	ywiB	BSU37340	fig|224308.1.peg.3741	4
BG12671	sbo	BSU37350	fig|224308.1.peg.3742	5
BG12471	ywiA	BSU37370	fig|224308.1.peg.3743	5
BG12470	ywhR	BSU37380	fig|224308.1.peg.3744	5
BG12469	ywhQ	BSU37390	fig|224308.1.peg.3745	5
BG12468	ywhP	BSU37400	fig|224308.1.peg.3746	5
BG12467	ywhO	BSU37410	fig|224308.1.peg.3747	5
BG12466	ywhN	BSU37420	fig|224308.1.peg.3748	5
BG12465	ywhM	BSU37430	fig|224308.1.peg.3749	5
BG12463	ywhK	BSU37440	fig|224308.1.peg.3751	5
BG11968	rapF	BSU37460	fig|224308.1.peg.3752	2
BG11960	phrF	BSU37470	fig|224308.1.peg.3753	2
BG10603	ung	BSU37970	fig|224308.1.peg.3802	2
BG10602	ywdF	BSU37980	fig|224308.1.peg.3803	4
BG10601	ywdE	BSU37990	fig|224308.1.peg.3804	5
BG10588	ywcF	BSU38120	fig|224308.1.peg.3817	1
BG10587	ywcE	BSU38130	fig|224308.1.peg.3818	5
BG10552	ywaB	BSU38490	fig|224308.1.peg.3854	1
BG10551	dltA	BSU38500	fig|224308.1.peg.3855	5
BG10550	dltB	BSU38510	fig|224308.1.peg.3856	5
BG10549	dltC	BSU38520	fig|224308.1.peg.3857	5
BG10548	dltD	BSU38530	fig|224308.1.peg.3858	5
BG14169	yxzF	BSU38610	fig|224308.1.peg.3866	2
BG12555	yxlJ	BSU38620	fig|224308.1.peg.3867	2
BG11945	katX	BSU38630	fig|224308.1.peg.3868	5
BG10985	pdp	BSU39400	fig|224308.1.peg.3945	2
BG10984	nupC	BSU39410	fig|224308.1.peg.3946	2
BG10983	dra	BSU39420	fig|224308.1.peg.3947	2
BG10982	deoR	BSU39430	fig|224308.1.peg.3948	2
BG10981	yxxB	BSU39440	fig|224308.1.peg.3949	5
BG11894	yxeR	BSU39450	fig|224308.1.peg.3950	5
BG11893	yxeQ	BSU39460	fig|224308.1.peg.3951	5
BG11892	yxeP	BSU39470	fig|224308.1.peg.3952	5
BG11891	yxeO	BSU39480	fig|224308.1.peg.3953	5
BG11890	yxeN	BSU39490	fig|224308.1.peg.3954	5
BG11889	yxeM	BSU39500	fig|224308.1.peg.3955	5
BG11888	yxeL	BSU39510	fig|224308.1.peg.3956	5
BG11887	yxeK	BSU39520	fig|224308.1.peg.3957	5
BG11886	yxeJ	BSU39530	fig|224308.1.peg.3958	5
BG11885	yxeI	BSU39540	fig|224308.1.peg.3959	5
BG11054	yyxA	BSU40360	fig|224308.1.peg.4042	3
BG11464	yycJ	BSU40370	fig|224308.1.peg.4043	3
BG11463	yycI	BSU40380	fig|224308.1.peg.4044	3
BG11462	yycH	BSU40390	fig|224308.1.peg.4045	3
BG11461	yycG	BSU40400	fig|224308.1.peg.4046	1
BG10001	yycF	BSU40410	fig|224308.1.peg.4047	1
BG10004	dnaC	BSU40440	fig|224308.1.peg.4050	1
BG10005	yycD	BSU40450	fig|224308.1.peg.4051	5
BG10009	rplI	BSU40500	fig|224308.1.peg.4056	1
BG10010	yybT	BSU40510	fig|224308.1.peg.4057	3
BG10011	yybS	BSU40520	fig|224308.1.peg.4058	3
BG10012	cotF	BSU40530	fig|224308.1.peg.4059	5
BG10013	yybR	BSU40540	fig|224308.1.peg.4060	5
BG10014	yybQ	BSU40550	fig|224308.1.peg.4061	1
BG10045	yyaG	BSU40870	fig|224308.1.peg.4093	3
BG10046	exoA	BSU40880	fig|224308.1.peg.4094	2
BG10047	rpsR	BSU40890	fig|224308.1.peg.4095	1
BG10048	ssb	BSU40900	fig|224308.1.peg.4096	1
BG10049	rpsF	BSU40910	fig|224308.1.peg.4097	1
BG10050	yyaF	BSU40920	fig|224308.1.peg.4098	2
BG10051	yyaE	BSU40930	fig|224308.1.peg.4099	5
BG10061	jag	BSU41030	fig|224308.1.peg.4109	4
BG10062	spoIIIJ	BSU41040	fig|224308.1.peg.4110	4
BG10063	rnpA	BSU41050	fig|224308.1.peg.4111	1
BG10064	rpmH	BSU41060	fig|224308.1.peg.4112	1

## Sheet: Legend
Table S1: List of the preserved B. subtilis genes
The 813 genes preserved from deletion are identified by BG number, gene name, BSU number and SEED ID number. These genes are grouped into categories which are defined as follows: 1, essential genes reported in Kobayashi et al., 2003 (total = 271); 2, genes preserved from deletion because involved in processes required for the deletion procedure (total = 254); 3, genes which are part of an experim…
