# Supplementary material for: Building the repertoire of dispensable chromosome regions in Bacillus subtilis entails major refinement of cognate large-scale metabolic model
Source: Nucleic Acids Res. 2012 Oct 29;41(1):687–99. doi: 10.1093/nar/gks963 (PMC3592452; doi:10.1093/nar/gks963)
Supplement: Supplementary Data [file supp_gks963_nar-01731-m-2012-File006.xlsx]

## Sheet: Legend
Table S2: Systematic deletion of chromosome intervals with observed and predicted phenotypes
Each chromosome interval is characterized by a unique ID number, its coordinates in the B. subtilis 168 genome sequence in SEED, the first and last genes of the interval, and the number of CDSs it contains. The growth phenotypes observed on LB, NMS, MM+NH4 and MM+Gln solid media, and in liquid NMS (maximum doubling time and standard deviation from at least 3 independent measurements) are indicate…
(a)	Viability on NMS medium is shown."+" indicates the ability to form colonies larger than 0.5 mm within 24 hours' cultivation. "Slow" indicates no ability to form colonies within 24 hours' cultivation and ability to form colonies larger than 0.5 mm within 48 hours' cultivation. "-" indicates no ability to form colonies within 48 hours' cultivation.
(b)	Maximal doubling time in liquid NMS medium is in minutes. Values for the master strain are: 57.1 ± 8.4 min
(c)	Intervals could be replaced with chloramphenicol-resistant cassette but could not with phleomycin-resistant cassette.
(d)	Deletion not obtained as DNA fragment could not be PCR ampified
(e)	In the master strain, the PBSX prophage (41 genes) has been removed
(f)	In the master strain, the SPβ prophage (186 genes) has been removed
(g)	In the master strain, the skin prophage (59 genes) has been removed
(h)	Result corrected. False-positive growth due to cross-feeding by neighbor colonies
n.t.	Not tested

## Sheet: Data
Index	Interval ID number	SEED coordinates		Deleted Genes		Number of CDS	NMS growth(a)	LB growth(a)	max doubling time in NMS(b)	Std deviation	MM+NH4 growth(a)	MM+Gln growth(a)	Observed growth: LB/NMS/NH4/Gln	iBsu1103ΔtrpCD predictions: LB/NMS/NH4/Gln	iBsu1103V2ΔtrpCD predictions: LB/NMS/NH4/Gln	SEED pegs	Gene names	Gene loci
		Start	End	From	To
1	0642	17532	20556	dacA	yaaE	3	+	+	64.1442	2.42562	-	-	+/+/-/-	+/+/+/+	+/+/-/-	peg.10|peg.11|peg.12	dacA|pdxS|pdxT|S12|S9|S13|S11	BSU00100|BSU00110|BSU00120
2	0451	23866	26335	yaaH	yaaJ	3	+	+	75.7323	9.84424	+	+	+/+/+/+	+/+/+/+	+/+/+/+	peg.16|peg.17|peg.18	yaaH|yaaI|tadA|S16	BSU00160|BSU00170|BSU00180
3	0643	47704	53366	yabD	sspF	7	+	+	63.9706	8.64719	+	+	+/+/+/+	+/+/+/+	+/+/+/+	peg.39|peg.40|peg.41|peg.42|peg.43|peg.44|peg.45	yabD|yabE|rnmV|ksgA|yabG|veg|sspF|S27|S28|S29|S30|S25|S31|S26	BSU00390|BSU00400|BSU00410|BSU00420|BSU00430|BSU00440|BSU00450
4	0637	55297	56157	yabJ	spoVG	2	+	+	62.6348	1.36151	+	+	+/+/+/+	+/+/+/+	+/+/+/+	peg.48|peg.49	yabJ|spoVG|S31|S32	BSU00480|BSU00490
5	0517	60069	64633	yabK	spoVT	3	+	+	54.3857	9.57298	+	+	+/+/+/+	+/+/+/+	+/+/+/+	peg.54|peg.55|peg.56	yabK|mfd|spoVT|S35|S34	BSU00540|BSU00550|BSU00560
6	0644	76982	82694	ftsH	cysK	5	+	+	101.747	4.53727	-	-	+/+/-/-	+/+/+/+	+/+/-/-	peg.69|peg.70|peg.71|peg.72|peg.73	ftsH|coaX|hslO|yacD|cysK|S40|S39	BSU00690|BSU00700|BSU00710|BSU00720|BSU00730
7	0645	117887	119013	nusG	rplK	2	Slow	Slow	153.96	11.4604	+	+	+/+/+/+	+/+/+/+	+/+/+/+	peg.101|peg.102	nusG|rplK|S49	BSU01010|BSU01020
8	0647	157420	160542	ybaL	ybaN	4	+	+	54.1256	1.12836	+	+	+/+/+/+	+/+/+/+	+/+/+/+	peg.154|peg.155|peg.156|peg.157	salA|gerD|kbaA|ybaN|S60|S62|S61|S63	BSU01540|BSU01550|BSU01560|BSU01570
9	0025	176305	194022	ybaR	ybbK	15	+	+	64.8772	4.71236	+	+	+/+/+/+	+/+/+/+	+/+/+/+	peg.158|peg.159|peg.160|peg.161|peg.162|peg.163|peg.164|peg.165|peg.166|peg.167|peg.168|peg.169|peg.170|peg.171|peg.172	ybaR|ybaS|ybbA|feuC|feuB|feuA|ybbB|ybbC|ybbD|ybbE|ybbF|ybbH|murQ|ybbJ|ybbK|S66|S65	BSU_rRNA_28|BSU01580|BSU01590|BSU01600|BSU01610|BSU01620|BSU01630|BSU01640|BSU01650|BSU01660|BSU01670|BSU01680|BSU01690|BSU01700|BSU01710|BSU01720
10	0455	194596	196041	sigW	ybbM	2	+	+	55.9554	7.49445	+	+	+/+/+/+	+/+/+/+	+/+/+/+	peg.173|peg.174	sigW|rsiW|S67	BSU_tRNA_74|BSU01730|BSU01740
11	0648	205395	335654	ndhF	ycgG	129	+	+	60.8639	7.61477	+	+	+/+/+/+	-/-/-/-	+/+/+/+	peg.183|peg.184|peg.185|peg.186|peg.187|peg.188|peg.189|peg.190|peg.191|peg.192|peg.193|peg.194|peg.195|peg.196|peg.197|peg.198|peg.199|peg.200|peg.201|peg.202|peg.203|peg.204|peg.205|peg.206|peg.207|peg.208|peg.209|peg.210|peg.211|peg.212|peg.213|peg.214|peg.215|peg.216|peg.217|peg.218|peg.219|peg.220|peg.221|peg.222|peg.223|peg.224|peg.225|peg.226|peg.227|peg.228|peg.229|peg.230|peg.231|peg.232…	ndhF|ybcC|ybcF|ybcH|ybcI|ybzH|ybcL|ybcM|skfA|skfB|skfC|skfE|skfF|skfG|skfH|ybdG|ybdJ|ybdK|ybzI|ybdM|ybdN|ybdO|ybxG|csgA|ybxH|ybxI|cypC|ybyB|ybeC|glpQ|glpT|ybeF|ybfA|ybfB|ybfE|ybfF|ybfG|ybfH|ybfI|purT|mpr|ybfJ|ybfK|pssA|ybfM|psd|ybfN|ybfO|ybfP|ybfQ|gltP|nagP|nagBB|ybgA|ybgB|ilvE|ybgF|ybgG|glnT|glsA|glnJ|glnL|ycbC|ycbD|gudP|gudD|ycbG|garD|ycbJ|NA|rtpA|ycbK|ycbL|ycbM|ycbN|ycbO|ycbP|cwlJ|ycbR|yczK|ph…	BSU01830|BSU01845|BSU01860|BSU01870|BSU01880|BSU01889|BSU01890|BSU01900|BSU01910|BSU01920|BSU01935|BSU01950|BSU01960|BSU01970|BSU01980|BSU01990|BSU02000|BSU02010|BSU02019|BSU02030|BSU02040|BSU02050|BSU02060|BSU02070|BSU02080|BSU02090|BSU02100|BSU02110|BSU02120|BSU02130|BSU02140|BSU02150|BSU02160|BSU02170|BSU02180|BSU02190|BSU02200|BSU02210|BSU02220|BSU02230|BSU02240|BSU02250|BSU02260|BSU02270|BSU…
12	0649	338728	371263	tmrB	yckE	28	-	+	241.351	45.3302	-	-	+/-/- /-	+/-/-/-	+/-/-/-	peg.315|peg.316|peg.317|peg.318|peg.319|peg.320|peg.321|peg.322|peg.323|peg.324|peg.325|peg.326|peg.327|peg.328|peg.329|peg.330|peg.331|peg.332|peg.333|peg.334|peg.335|peg.336|peg.337|peg.338|peg.339|peg.340|peg.341|peg.342	tmrB|aroK|ycgJ|ycgK|cah|ycgL|ycgM|ycgN|ycgO|ycgP|ycgQ|ycgR|ycgS|ycgT|nasF|nasE|nasD|nasC|nasB|nasA|folEB|yciB|yczL|yciC|yckA|yckB|yckC|yckD|bglC|S120|S112|S116|S119|S123|S111|S117|S114|S115|S118|S121|S122|S113	BSU03140|BSU03150|BSU03160|BSU03170|BSU03180|BSU03190|BSU03200|BSU03210|BSU03220|BSU03230|BSU03240|BSU03250|BSU03260|BSU03270|BSU03280|BSU03290|BSU03300|BSU03310|BSU03320|BSU03330|BSU03340|BSU03350|BSU03359|BSU03360|BSU03370|BSU03380|BSU03390|BSU03400|BSU03410
13	0456	374174	375963	yckF	yckH	3	+	+	64.6863	13.5964	+	+	+/+/+/+	+/+/+/+	+/+/+/+	peg.346|peg.347|peg.348	hxlB|hxlA|hxlR|S125	BSU03450|BSU03460|BSU03470
14	0650	402798	424468	ycxA	yclH	21	+	+	60.212	5.96489	+	+	+/+/+/+	+/+/+/+	+/+/+/+	peg.354|peg.355|peg.356|peg.357|peg.358|peg.359|peg.360|peg.361|peg.362|peg.363|peg.364|peg.365|peg.366|peg.367|peg.368|peg.369|peg.370|peg.371|peg.372|peg.373|peg.374	ycxA|ycxB|ycxC|ycxD|sfp|sfp|yczE|tcyC|tcyB|tcyA|yclA|ubiX|ubiD|bsdD|yclD|yclE|dtpT|yclG|yczF|gerKA|gerKC|gerKB|yclH|S127|S128	BSU03530|BSU03540|BSU03550|BSU03560|BSU03569|BSU03570|BSU03580|BSU03590|BSU03600|BSU03610|BSU03620|BSU03630|BSU03640|BSU03651|BSU03652|BSU03660|BSU03670|BSU03680|BSU03690|BSU03700|BSU03710|BSU03720|BSU03730
15	0651	430203	507295	yclM	ydbO	75	+	+	57.2381	6.00636	+	+	+/+/+/+	+/+/+/+	+/+/+/+	peg.380|peg.381|peg.382|peg.383|peg.384|peg.385|peg.386|peg.387|peg.388|peg.389|peg.390|peg.391|peg.392|peg.393|peg.394|peg.395|peg.396|peg.397|peg.398|peg.399|peg.400|peg.401|peg.402|peg.403|peg.404|peg.405|peg.406|peg.407|peg.408|peg.409|peg.410|peg.411|peg.412|peg.413|peg.414|peg.415|peg.416|peg.417|peg.418|peg.419|peg.420|peg.421|peg.422|peg.423|peg.424|peg.425|peg.426|peg.427|peg.428|peg.429…	yclM|yclN|yclO|yclP|yclQ|ycnB|ycnC|ycnD|ycnE|yczG|gabR|gabT|gabD|glcU|gdh|ycnI|ycnJ|ycnK|ycnL|mtlA|mtlF|mtlD|ycsA|sipU|yczH|ycsD|yczO|ycsE|ycsF|ycsG|ycsI|kipI|kipA|kipR|lipC|yczI|yczJ|pbpC|ycsN|mtlR|ydaB|ydaC|ydaD|ydaE|ydaF|ydaG|ydaH|ydzA|lrpC|topB|ydaJ|ydaK|ydaL|ydaM|ydaN|NA|ydaO|mutT|ydaP|ydzK|mntH|ydaS|ydaT|ydbA|gsiB|ydbB|ydbC|ydbD|dctB|dctS|dctR|dctP|ydbI|ydbJ|ydbK|ydbL|ydbM|ydbN|ydbO|S143|S1…	BSU03790|BSU03800|BSU03810|BSU03820|BSU03830|BSU03840|BSU03850|BSU03860|BSU03870|BSU03880|BSU03890|BSU03900|BSU03910|BSU03920|BSU03930|BSU03940|BSU03950|BSU03960|BSU03970|BSU03981|BSU03982|BSU03990|BSU04000|BSU04010|BSU04020|BSU04030|BSU04039|BSU04040|BSU04050|BSU04060|BSU04070|BSU04080|BSU04090|BSU04100|BSU04110|BSU04120|BSU04130|BSU04140|BSU04150|BSU04160|BSU04170|BSU04180|BSU04190|BSU04200|BSU…
16	0581	510315	514572	ydbR	ydbT	3	+	+	114.169	4.28871	-	+	+/+/- /+	+/+/+/+	+/+/+/+	peg.458|peg.459|peg.460	cshA|ydbS|ydbT|S157|S158|S159|S160	BSU04580|BSU04590|BSU04600
17	0249	529148	607960	ydcL	ydgF	83	+	+	109.981	11.7248	+	+	+/+/+/+	+/+/+/+	+/+/+/+	peg.480|peg.481|peg.482|peg.483|peg.484|peg.485|peg.486|peg.487|peg.488|peg.489|peg.490|peg.491|peg.492|peg.493|peg.494|peg.495|peg.496|peg.497|peg.498|peg.499|peg.500|peg.501|peg.502|peg.503|peg.504|peg.505|peg.506|peg.507|peg.508|peg.509|peg.510|peg.511|peg.512|peg.513|peg.514|peg.515|peg.516|peg.517|peg.518|peg.519|peg.520|peg.521|peg.522|peg.523|peg.524|peg.525|peg.526|peg.527|peg.528|peg.529…	trnS-Leu2|ydcL|immA|immR|sacV|ydzL|ydcO|ydcP|ydcQ|ydcR|ydcS|ydcT|yddA|yddB|yddC|yddD|yddE|yddF|yddG|yddH|yddI|yddJ|yddK|rapI|phrI|yddM|yddN|lrpA|lrpB|yddQ|yddR|yddS|ydzN|ydeA|cspC|ydeB|ydzE|ydeC|ydeD|ydeE|ydeF|ydeG|ydeH|ydeI|ydeJ|ydeK|ydeL|ydeM|ydeN|ydzF|ydeO|ydeP|ydeQ|ydeR|ydeS|ydzO|aseR|ydfA|ydzS|ydzS|ydfB|ydfC|ydfD|ydfE|ydfF|ydfG|ydzP|ydzQ|ydfH|ydfI|ydfJ|nap|ydfK|ydfL|ydfM|ydfN|ydfO|ydfP|ydfQ|…	BSU_tRNA_51|BSU04800|BSU04810|BSU04820|BSU04830|BSU04839|BSU04840|BSU04850|BSU04860|BSU04870|BSU04880|BSU04890|BSU04900|BSU04910|BSU04920|BSU04930|BSU04940|BSU04950|BSU04960|BSU04970|BSU04980|BSU04990|BSU05000|BSU05010|BSU05020|BSU05030|BSU05040|BSU05050|BSU05060|BSU05070|BSU05080|BSU05090|BSU05099|BSU05100|BSU05109|BSU05110|BSU05120|BSU05130|BSU05140|BSU05150|BSU05160|BSU05170|BSU05180|BSU05190|…
18	0652	611906	633638	ydgI	ydhT	23	+	+	53.3251	7.68895	+	+	+/+/+/+	+/+/+/+	+/+/+/+	peg.566|peg.567|peg.568|peg.569|peg.570|peg.571|peg.572|peg.573|peg.574|peg.575|peg.576|peg.577|peg.578|peg.579|peg.580|peg.581|peg.582|peg.583|peg.584|peg.585|peg.586|peg.587|peg.588	ydgI|ydgJ|ydgK|ydhB|ydhC|ydhD|ydhE|ydhF|phoB|ydhG|ydhH|ydhI|ydhJ|ydhK|pbuE|NA|gmuB|gmuA|gmuC|gmuD|gmuR|gmuE|gmuF|gmuG|S199|S200|S201|S202|S203	BSU05660|BSU05670|BSU05680|BSU05690|BSU05700|BSU05710|BSU05720|BSU05730|BSU05740|BSU05750|BSU05760|BSU05770|BSU05780|BSU05790|BSU05800|BSU_misc_RNA_8|BSU05810|BSU05820|BSU05830|BSU05840|BSU05850|BSU05860|BSU05870|BSU05880
19	0653	644244	648645	ydiF	ydiK	6	+	+	49.7592	5.54249	+	+	+/+/+/+	+/+/+/+	+/+/+/+	peg.595|peg.596|peg.597|peg.598|peg.599|peg.600	ydiF|moaC|rex|tatAY|tatCY|ydiK|S205|S206	BSU05950|BSU05960|BSU05970|BSU05980|BSU05990|BSU06000
20	0654	653148	653528	ydiM	ydiM	1	+	+	58.8299	3.99554	+	+	+/+/+/+	+/+/+/+	+/+/+/+	peg.604	ydiM	BSU06040
21	0655	657900	716251	ydiQ	yerC	52	-	+	0		-	-	+/-/- /-	+/-/-/-	+/-/-/-	peg.608|peg.609|peg.610|peg.611|peg.612|peg.613|peg.614|peg.615|peg.616|peg.617|peg.618|peg.619|peg.620|peg.621|peg.622|peg.623|peg.624|peg.625|peg.626|peg.627|peg.628|peg.629|peg.630|peg.631|peg.632|peg.633|peg.634|peg.635|peg.636|peg.637|peg.638|peg.639|peg.640|peg.641|peg.642|peg.643|peg.644|peg.645|peg.646|peg.647|peg.648|peg.649|peg.650|peg.651|peg.652|peg.653|peg.654|peg.655|peg.656|peg.657…	ydzW|ydzW|ydzW|ydzW|ydzW|ydzW|ydiR|ydiS|ydjA|ydjB|ydjC|gutR|gutB|gutP|ydjE|pspA|ydjG|ydjH|ydjI|ydjJ|iolT|bdhA|ydjM|ydjN|ydzJ|ydjO|ydjP|yeaA|cotA|gabP|ydzX|yeaB|yeaC|yeaD|yebA|guaA|NA|pbuG|yebC|yebD|yebE|yebG|NA|purE|purK|purB|purC|purS|purQ|purL|purF|purM|purN|purH|purD|yezC|yecA|yezF|yerA|yerB|yerC|S217|S226|S215|S216|S220|S222|S223|S224|S225|S227|S228|S229|S230|S233|S214|S218|S219|S221|S231|S232	BSU06074|BSU06076|BSU06077|BSU06078|BSU06079|BSU06083|BSU06090|BSU06100|BSU06110|BSU06120|BSU06130|BSU06140|BSU06150|BSU06160|BSU06170|BSU06180|BSU06190|BSU06200|BSU06210|BSU06220|BSU06230|BSU06240|BSU06250|BSU06260|BSU06269|BSU06270|BSU06280|BSU06290|BSU06300|BSU06310|BSU06319|BSU06320|BSU06330|BSU06340|BSU06350|BSU06360|BSU_misc_RNA_9|BSU06370|BSU06380|BSU06390|BSU06400|BSU06410|BSU_misc_RNA_10…
22	0656	724493	726345	yerI	sapB	2	+	+	58.7161	4.7606	+	+	+/+/+/+	+/+/+/+	+/+/+/+	peg.665|peg.666	yerI|sapB|S235	BSU06640|BSU06650
23	0038	731446	735619	yerO	yerP	2	+	+	47.9967	2.95156	+	+	+/+/+/+	+/+/+/+	+/+/+/+	peg.671|peg.672	yerO|swrC|S238	BSU06700|BSU06710
24	0657	737109	854584	yefA	yfkO	110	+	+	57.1023	9.41539	+	+	+/+/+/+	+/+/+/+	+/+/+/+	peg.674|peg.675|peg.676|peg.677|peg.678|peg.679|peg.680|peg.681|peg.682|peg.683|peg.684|peg.685|peg.686|peg.687|peg.688|peg.689|peg.690|peg.691|peg.692|peg.693|peg.694|peg.695|peg.696|peg.697|peg.698|peg.699|peg.700|peg.701|peg.702|peg.703|peg.704|peg.705|peg.706|peg.707|peg.708|peg.709|peg.710|peg.711|peg.712|peg.713|peg.714|peg.715|peg.716|peg.717|peg.718|peg.719|peg.720|peg.721|peg.722|peg.723…	yefA|yefB|yefC|yeeA|yeeB|yeeC|yeeD|yezA|yezG|yeeF|yeeG|rapH|phrH|yeeI|yeeK|yezE|yesE|yesF|cotJA|cotJB|cotJC|yesJ|yesK|yesL|yesM|yesN|yesO|yesP|yesQ|yesR|yesS|rhgT|yesU|yesV|yesW|yesX|yesY|yesZ|yetA|lplA|lplB|lplC|lplD|yetF|yetG|yetH|yetI|yetI|yezD|yetJ|yetK|yetL|yetM|yetN|yetO|ltaSA|yfnH|yfnG|yfnF|yfnE|yfnD|yfnC|yfnB|yfnA|yfmT|yfmS|yfmR|yfmQ|yfmP|yfmO|yfmN|yfmM|yfmL|yfmK|yfmJ|yfmI|yfmG|yfmF|yfmE|…	BSU06730|BSU06740|BSU06750|BSU06760|BSU06770|BSU06780|BSU06790|BSU06800|BSU06811|BSU06812|BSU06820|BSU06830|BSU06839|BSU06840|BSU06850|BSU06860|BSU06870|BSU06880|BSU06890|BSU06900|BSU06910|BSU06920|BSU06930|BSU06940|BSU06950|BSU06960|BSU06970|BSU06980|BSU06990|BSU07000|BSU07010|BSU07020|BSU07030|BSU07040|BSU07050|BSU07060|BSU07070|BSU07080|BSU07090|BSU07100|BSU07110|BSU07120|BSU07130|BSU07140|BSU…
25	0658	859771	933940	yfkL	yfhO	75	+	+	71.4541	8.58765	+	+	+/+/+/+	+/+/+/+	+/+/+/+	peg.786|peg.787|peg.788|peg.789|peg.790|peg.791|peg.792|peg.793|peg.794|peg.795|peg.796|peg.797|peg.798|peg.799|peg.800|peg.801|peg.802|peg.803|peg.804|peg.805|peg.806|peg.807|peg.808|peg.809|peg.810|peg.811|peg.812|peg.813|peg.814|peg.815|peg.816|peg.817|peg.818|peg.819|peg.820|peg.821|peg.822|peg.823|peg.824|peg.825|peg.826|peg.827|peg.828|peg.829|peg.830|peg.831|peg.832|peg.833|peg.834|peg.835…	yfkL|yfkK|yfkJ|yfkI|yfkH|yfkF|yfkE|yfkD|yfkC|yfkA|yfjT|pdaA|yfjR|yfjQ|yfjP|yfjO|yfzA|dusC|yfjM|yfjL|acoA|acoB|acoC|acoL|acoR|sspH|yfjF|yfjE|yfjD|yfjC|yfjB|yfjA|malA|malR|malP|malQ|yfiC|catD|catE|yfiF|yfiG|yfiH|yfiI|yfiJ|yfiK|yfiL|yfiM|yfiN|padR|estB|yfiQ|yfiR|yfiS|yfiT|yfiU|yfiV|mprF|yfiY|yfiZ|yfhA|yfhB|yfhC|yfhD|yfhE|yfhF|recX|yfhH|yfhI|sspK|yfhJ|yfhK|yfhL|yfhM|csbB|yfhO|S281|S284|S276|S278|S280…	BSU07860|BSU07870|BSU07880|BSU07890|BSU07900|BSU07910|BSU07920|BSU07930|BSU07940|BSU07955|BSU07970|BSU07980|BSU07990|BSU08000|BSU08010|BSU08020|BSU08029|BSU08030|BSU08040|BSU08050|BSU08060|BSU08070|BSU08080|BSU08090|BSU08100|BSU08110|BSU08120|BSU08130|BSU08140|BSU08150|BSU08160|BSU08170|BSU08180|BSU08190|BSU08200|BSU08210|BSU08220|BSU08230|BSU08240|BSU08250|BSU08260|BSU08270|BSU08280|BSU08290|BSU…
26	0659	937749	941953	ygaB	ygaE	4	+	+	52.448	3.9229	+	+	+/+/+/+	+/+/+/+	+/+/+/+	peg.866|peg.867|peg.868|peg.869	ygaB|ygaC|ygaD|ygaE|S299|S300	BSU08670|BSU08680|BSU08690|BSU08700
27	0660	944671	945911	ygaH	ygxA	2	+	+	42.533	4.20361	+	+	+/+/+/+	+/+/+/+	+/+/+/+	peg.873|peg.874	ygzB|ygxA|S302|S303	BSU08740|BSU08750
28	0040	952798	966380	ygaI	yhzA	15	+	+	55.0684	6.45498	+	+	+/+/+/+	+/+/+/+	+/+/+/+	peg.875|peg.876|peg.877|peg.878|peg.879|peg.880|peg.881|peg.882|peg.883|peg.884|peg.885|peg.886|peg.887|peg.888|peg.889	trnD-Leu2|spo0M|ygzA|ygzC|ygaJ|NA|thiC|ygaK|senS|katA|ssuB|ssuA|ssuC|ssuD|ygaN|rpsNB|ygaO|ygzD|S308|S309|S310	BSU_tRNA_44|BSU08760|BSU08770|BSU08779|BSU08780|BSU_misc_RNA_11|BSU08790|BSU08800|BSU08810|BSU08820|BSU08830|BSU08840|BSU08850|BSU08860|BSU08870|BSU08880|BSU08890|BSU08899
29	0466	966645	968604	yhzB	yhbA	2	+	+	63.6142	9.01816	+	+	+/+/+/+	+/+/+/+	+/+/+/+	peg.890|peg.891	yhzB|yhbA|S311|S312	BSU_tRNA_82|BSU08900|BSU08910
30	0661	971597	1027682	yhbF	yhdJ	54	+	+	0		-	-	+/+/-/-	+/+/+/+	+/-/-/-	peg.896|peg.897|peg.898|peg.899|peg.900|peg.901|peg.902|peg.903|peg.904|peg.905|peg.906|peg.907|peg.908|peg.909|peg.910|peg.911|peg.912|peg.913|peg.914|peg.915|peg.916|peg.917|peg.918|peg.919|peg.920|peg.921|peg.922|peg.923|peg.924|peg.925|peg.926|peg.927|peg.928|peg.929|peg.930|peg.931|peg.932|peg.933|peg.934|peg.935|peg.936|peg.937|peg.938|peg.939|peg.940|peg.941|peg.942|peg.943|peg.944|peg.945…	yhbF|prkA|yhbH|yhbI|yhbJ|yhcA|yhcB|yhcC|yhcD|yhcE|yhcF|yhcG|yhcH|yhcI|cspB|yhcJ|yhcK|tcyP|yhcM|yhcN|yhcO|yhcQ|yhcR|yhcS|yhcT|yhcU|yhcV|yhcW|yhcX|yhzG|yhxA|glpP|glpF|glpK|glpD|pgcA|yhcY|yhcZ|yhdA|yhdB|yhdC|lytF|nsrR|ygxB|spoVR|phoA|lytE|citR|citA|yhdF|ctrA|yhdH|yhdI|yhdJ|S325|S318|S322|S314|S315|S317|S319|S320|S321|S328|S329|S313|S326|S316|S323|S324|S327	BSU08960|BSU08970|BSU08980|BSU08990|BSU09000|BSU09010|BSU09020|BSU09030|BSU09040|BSU09050|BSU09060|BSU09070|BSU09080|BSU09090|BSU09100|BSU09110|BSU09120|BSU09130|BSU09140|BSU09150|BSU09165|BSU09180|BSU09190|BSU09200|BSU09210|BSU09220|BSU09230|BSU09240|BSU09250|BSU09259|BSU09260|BSU09270|BSU09280|BSU09290|BSU09300|BSU09310|BSU09320|BSU09330|BSU09340|BSU09350|BSU09360|BSU09370|BSU09380|BSU09390|BSU…
31	0256	1031475	1064215	yhdP	yhaP	36	+	+	48.2927	2.40564	+	+	+/+/+/+	+/+/+/+	+/+/+/+	peg.955|peg.956|peg.957|peg.958|peg.959|peg.960|peg.961|peg.962|peg.963|peg.964|peg.965|peg.966|peg.967|peg.968|peg.969|peg.970|peg.971|peg.972|peg.973|peg.974|peg.975|peg.976|peg.977|peg.978|peg.979|peg.980|peg.981|peg.982|peg.983|peg.984|peg.985|peg.986|peg.987|peg.988|peg.989|peg.990	yhdP|cueR|yhdR|yhdT|crcBA|yhdV|yhdW|yhdX|yhdY|yhdZ|yheN|dat|nhaC|nhaX|yheJ|yheI|yheH|yheG|yheF|sspB|yheE|yheD|yheC|yheB|yheA|yhaZ|yhaX|hemZ|yhaU|khtT|khtS|yhaR|yhzD|natA|natB|S335|S346|S333|S334|S336|S337|S338|S339|S340|S342|S343|S345|S331|S332|S341|S344	BSU09550|BSU09560|BSU09570|BSU09590|BSU09600|BSU09610|BSU09620|BSU09630|BSU09640|BSU09650|BSU09660|BSU09670|BSU09680|BSU09690|BSU09700|BSU09710|BSU09720|BSU09730|BSU09740|BSU09750|BSU09760|BSU09770|BSU09780|BSU09790|BSU09800|BSU09810|BSU09830|BSU09840|BSU09850|BSU09860|BSU09870|BSU09880|BSU09889|BSU09890|BSU09900
32	0663	1071518	1116027	yhaK	yhxC	45	-	Slow	n.t.		n.t.	n.t.	+/-/-/-	-/-/-/-	+/-/-/-	peg.1000|peg.1001|peg.1002|peg.1003|peg.1004|peg.1005|peg.1006|peg.1007|peg.1008|peg.1009|peg.1010|peg.1011|peg.1012|peg.1013|peg.1014|peg.1015|peg.1016|peg.1017|peg.1018|peg.1019|peg.1020|peg.1021|peg.1022|peg.1023|peg.1024|peg.1025|peg.1026|peg.1027|peg.1028|peg.1029|peg.1030|peg.1031|peg.1032|peg.1033|peg.1034|peg.1035|peg.1036|peg.1037|peg.1038|peg.1039|peg.1040|peg.996|peg.997|peg.998|peg.999	yhaJ|yhaI|scoC|yhaH|yhzF|trpP|serC|hinT|ecsA|ecsB|ecsC|yhaA|yhfA|yhgB|yhgC|pbpF|hemE|hemH|hemY|yhgD|yhgE|fabHB|yhfC|yhfE|yhfF|gltT|yhfH|yhfI|yhfJ|yhfK|lcfB|yhfM|yhfN|aprE|yhfO|yhfP|yhfQ|phoE|yhfS|yhfT|bioY|hemAT|yhfW|yhxC|S354|S349|S351|S352|S355|S361|S363|S357|S359|S353|S356|S360|S362|S364|S358	BSU09965|BSU09980|BSU09990|BSU10000|BSU10009|BSU10010|BSU10020|BSU10030|BSU10040|BSU10050|BSU10060|BSU10070|BSU10080|BSU10090|BSU10100|BSU10110|BSU10120|BSU10130|BSU10140|BSU10150|BSU10160|BSU10170|BSU10180|BSU10200|BSU10210|BSU10220|BSU10230|BSU10240|BSU10250|BSU10260|BSU10270|BSU10280|BSU10290|BSU10300|BSU10310|BSU10320|BSU10330|BSU10340|BSU10350|BSU10360|BSU10370|BSU10380|BSU10390|BSU10400
33	0524	1117160	1120099	yhxD	yhjB	3	+	+	55.4138	6.20887	+	+	+/+/+/+	+/+/+/+	+/+/+/+	peg.1043|peg.1044|peg.1045	yhxD|yhjA|yhjB|S365|S366|S367	BSU10430|BSU10440|BSU10450
34	0664	1122334	1135054	yhjG	yhjQ	11	+	+	51.4879	6.60255	+	+	+/+/+/+	+/+/+/+	+/+/+/+	peg.1050|peg.1051|peg.1052|peg.1053|peg.1054|peg.1055|peg.1056|peg.1057|peg.1058|peg.1059|peg.1060	yhjG|yhjH|glcP|ntdC|ntdB|ntdA|yhjM|yhjN|yhjO|yhjP|yhjQ|S375|S371|S376|S373|S374|S377|S372	BSU10500|BSU10510|BSU10520|BSU10530|BSU10540|BSU10550|BSU10560|BSU10570|BSU10580|BSU10590|BSU10600
35	0260	1147930	1194299	yisC	yitZ	53	+	+	51.6956	6.98354	-	-	+/+/- /-	+/+/-/-	+/+/-/-	peg.1067|peg.1068|peg.1069|peg.1070|peg.1071|peg.1072|peg.1073|peg.1074|peg.1075|peg.1076|peg.1077|peg.1078|peg.1079|peg.1080|peg.1081|peg.1082|peg.1083|peg.1084|peg.1085|peg.1086|peg.1087|peg.1088|peg.1089|peg.1090|peg.1091|peg.1092|peg.1093|peg.1094|peg.1095|peg.1096|peg.1097|peg.1098|peg.1099|peg.1100|peg.1101|peg.1102|peg.1103|peg.1104|peg.1105|peg.1106|peg.1107|peg.1108|peg.1109|peg.1110|peg…	gerPF|gerPE|gerPD|gerPC|gerPB|gerPA|yisI|yisJ|yisK|yisL|wprA|yisN|asnO|yizA|yisP|yisQ|yisR|degA|yisS|yisT|yisU|yisV|yisX|yisY|yisZ|yitA|yitB|yitC|yitD|yitE|yitF|yitG|yitH|yitI|yitJ|NA|yitK|yitL|yitM|yitO|yitP|yizB|yitQ|yitR|nprB|yitS|yitT|ipi|yizC|yitU|yitV|yitW|yitY|yitZ|S379|S385|S383|S388|S391|S380|S387|S390|S392|S393|S395|S397|S381|S382|S384|S386|S389|S396|S398|S394	BSU10670|BSU10680|BSU10690|BSU10700|BSU10710|BSU10720|BSU10730|BSU10740|BSU10750|BSU10760|BSU10770|BSU10780|BSU10790|BSU10800|BSU10810|BSU10820|BSU10830|BSU10840|BSU10850|BSU10860|BSU10870|BSU10880|BSU10890|BSU10900|BSU10910|BSU10920|BSU10930|BSU10940|BSU10950|BSU10960|BSU10970|BSU10980|BSU10990|BSU11000|BSU11010|BSU_misc_RNA_12|BSU11020|BSU11030|BSU11040|BSU11055|BSU11070|BSU11079|BSU11080|BSU11…
36	0665	1203972	1205365	yjzC	yjaU	3	+	+	43.8478	1.99841	+	+	+/+/+/+	+/+/+/+	+/+/+/+	peg.1127|peg.1128|peg.1129	yjzC|yjzD|yjaU|S399|S400	BSU11260|BSU11270|BSU11280
37	0666	1209967	1217550	yjaZ	yjbA	7	+	+	40.4311	3.01702	+	+	+/+/+/+	+/+/+/+	+/+/+/+	peg.1136|peg.1137|peg.1138|peg.1139|peg.1140|peg.1141|peg.1142	yjaZ|appD|appF|appA|appA|appB|appC|yjbA|S403|S404|S402|S405	BSU11350|BSU11360|BSU11370|BSU11381|BSU11382|BSU11390|BSU11400|BSU11410
38	0668	1230738	1235179	yjbG	yjbJ	4	+	+	55.956	5.11241	+	+	+/+/+/+	+/+/+/+	+/+/+/+	peg.1155|peg.1156|peg.1157|peg.1158	pepF|yizD|yjbH|yjbI|yjbJ|S417|S415|S416|S414	BSU11540|BSU11549|BSU11550|BSU11560|BSU11570
39	0235	1237932	1253183	yjbO	yjcC	20	+	+	58.5917	5.51111	-	-	+/+/-/-	+/+/+/+	+/+/-/-	peg.1163|peg.1164|peg.1165|peg.1166|peg.1167|peg.1168|peg.1169|peg.1170|peg.1171|peg.1172|peg.1173|peg.1174|peg.1175|peg.1176|peg.1177|peg.1178|peg.1179|peg.1180|peg.1181|peg.1182	yjbO|prpE|yjbQ|NA|tenA|tenI|thiO|thiS|thiG|thiF|thiD|fabI|cotO|cotZ|cotY|cotX|cotW|cotV|yjcA|yjzK|yjcZ|spoVIF|S425|S419|S422|S423|S424|S420|S421	BSU11620|BSU11630|BSU11640|BSU_misc_RNA_14|BSU11650|BSU11660|BSU11670|BSU11680|BSU11690|BSU11700|BSU11710|BSU11720|BSU11730|BSU11740|BSU11750|BSU11760|BSU11770|BSU11780|BSU11790|BSU11799|BSU11809|BSU11810
40	0263	1255907	1262087	yjcF	yjcL	7	+	+	41.7411	3.14971	-	-	+/+/- /-	+/+/-/-	+/+/-/-	peg.1185|peg.1186|peg.1187|peg.1188|peg.1189|peg.1190|peg.1191	yjcF|yjcG|yjcH|NA|metI|metC|yjcK|yjcL|S428	BSU11840|BSU11850|BSU11860|BSU_misc_RNA_15|BSU11870|BSU11880|BSU11890|BSU11900
41	0728	1263173	1417361	yjcM	ykzE	121 (e)	Slow	Slow	n.t.		n.t.	n.t.	+/+/-/-	-/-/-/-	+/+/-/+	peg.1192|peg.1193|peg.1194|peg.1195|peg.1196|peg.1197|peg.1198|peg.1199|peg.1200|peg.1201|peg.1202|peg.1203|peg.1204|peg.1205|peg.1206|peg.1207|peg.1208|peg.1209|peg.1210|peg.1211|peg.1212|peg.1213|peg.1214|peg.1215|peg.1216|peg.1217|peg.1218|peg.1219|peg.1220|peg.1221|peg.1222|peg.1223|peg.1224|peg.1225|peg.1226|peg.1227|peg.1228|peg.1229|peg.1230|peg.1231|peg.1232|peg.1233|peg.1234|peg.1235|peg…	yjcM|yjcN|yjzF|yjzG|yjcO|yjcP|yjcQ|yjcR|yjcS|yjdA|yjdB|manR|manP|manA|yjdF|yjdG|yjdH|yjdI|yjzH|yjdJ|ctaO|cotT|yjeA|yjfA|yjfB|yjfC|yjgA|yjgB|yjgC|yjgD|yjhA|yjhB|yjiA|yjiB|yjiC|yjzI|yjjA|yjkA|yjkB|yjlA|yjlB|rex|ndh|uxaC|exuM|yjmC|yjmD|uxuA|uxuB|exuT|exuR|uxaB|uxaA|yjnA|yjoA|yjoB|rapA|phrA|yjpA|xlyB|yjqA|yjqB|yjqC|xkdA|xre|yjzJ|xkdB|xkdC|ykzK|xkdD|xtrA|xpf|xtmA|xtmB|xkdE|xkdF|xkdG|ykzL|xkdH|xkdI|xkd…	BSU11910|BSU11920|BSU11928|BSU11929|BSU11930|BSU11940|BSU11950|BSU11960|BSU11970|BSU11980|BSU11990|BSU12000|BSU12010|BSU12020|BSU12030|BSU12040|BSU12050|BSU12060|BSU12069|BSU12070|BSU12080|BSU12090|BSU12100|BSU12110|BSU12120|BSU12130|BSU12140|BSU12150|BSU12160|BSU12170|BSU12180|BSU12190|BSU12200|BSU12210|BSU12220|BSU12229|BSU12230|BSU12240|BSU12250|BSU12260|BSU12270|BSU12280|BSU12290|BSU12300|BSU…
42	0671	1421390	1429586	ykrS	ykrZ	8	+	+	47.4758	3.55543	+	+	+/+/+/+	+/+/+/+	+/+/+/+	peg.1357|peg.1358|peg.1359|peg.1360|peg.1361|peg.1362|peg.1363|peg.1364	mtnA|mtnK|NA|mtnU|mtnE|NA|mtnW|mtnX|mtnB|mtnD|S484|S487|S485|S486	BSU13550|BSU13560|BSU_misc_RNA_20|BSU13570|BSU13580|BSU_misc_RNA_21|BSU13590|BSU13600|BSU13610|BSU13620
43	0672	1430493	1444764	eag	ykvP	14	+	+	80.8746	9.79704	+	+	+/+/+/+	+/+/+/+	+/+/+/+	peg.1367|peg.1368|peg.1369|peg.1370|peg.1371|peg.1372|peg.1373|peg.1374|peg.1375|peg.1376|peg.1377|peg.1378|peg.1379|peg.1380	eag|kinD|mhqR|motB|motA|clpE|ykvI|queC|queD|queE|queF|ykvN|ykvO|ykvP|S491|S495|S496|S492|S493|S494	BSU13650|BSU13660|BSU13670|BSU13680|BSU13690|BSU13700|BSU13710|BSU_misc_RNA_22|BSU13720|BSU13730|BSU13740|BSU13750|BSU13760|BSU13770|BSU13780
44	0673	1447128	1469264	ykvS	ykuA	18	Slow	+	125.417	19.9198	+	+	+/+/+/+	+/+/+/+	+/+/+/+	peg.1383|peg.1384|peg.1385|peg.1386|peg.1387|peg.1388|peg.1389|peg.1390|peg.1391|peg.1392|peg.1393|peg.1394|peg.1395|peg.1396|peg.1397|peg.1398|peg.1399|peg.1400	ykvS|ykzS|ykvT|ykvU|stoA|zosA|ykvY|ykvZ|glcT|ptsG|ptsH|ptsI|splA|splB|ykwB|mcpC|ykwC|ykwD|pbpH|S506|S501|S502|S507|S503|S504|S505	BSU13810|BSU13819|BSU13820|BSU13830|BSU13840|BSU13850|BSU13860|BSU13870|BSU13880|BSU13890|BSU13900|BSU13910|BSU13920|BSU13930|BSU13940|BSU13950|BSU13960|BSU13970|BSU13980
45	0470	1471249	1486330	patA	ccpC	15	-	-	n.t.		n.t.	n.t.	-/-/-/-	+/+/+/+	-/-/-/-	peg.1402|peg.1403|peg.1404|peg.1405|peg.1406|peg.1407|peg.1408|peg.1409|peg.1410|peg.1411|peg.1412|peg.1413|peg.1414|peg.1415|peg.1416	patA|ykzT|cheV|ykyB|ykuC|ykuD|ykuE|fadH|fadG|ykzU|ykuH|ykuI|ykuJ|ykuK|ykzF|ykuL|ccpC|S508|S510|S514|S512|S509|S513|S516|S517|S511|S515	BSU14000|BSU14009|BSU14010|BSU14020|BSU14030|BSU14040|BSU14050|BSU14060|BSU14071|BSU14072|BSU14080|BSU14090|BSU14100|BSU14110|BSU14120|BSU14130|BSU14140
46	0214	1490283	1492741	ykuS	ykuV	4	+	+	56.0426	1.77686	+	+	+/+/+/+	+/+/+/+	+/+/+/+	peg.1422|peg.1423|peg.1424|peg.1425	ykuS|ykuT|ykuU|ykuV|S519|S518	BSU14200|BSU14210|BSU14220|BSU14230
47	0215	1493768	1517548	yknT	abh	24	+	+	48.8539	5.21664	+	+	+/+/+/+	+/+/+/+	+/+/+/+	peg.1427|peg.1428|peg.1429|peg.1430|peg.1431|peg.1432|peg.1433|peg.1434|peg.1435|peg.1436|peg.1437|peg.1438|peg.1439|peg.1440|peg.1441|peg.1442|peg.1443|peg.1444|peg.1445|peg.1446|peg.1447|peg.1448|peg.1449|peg.1450	yknT|mobA|moeB|moeA|mobB|moaE|moaD|yknU|yknV|yknW|yknX|yknY|yknZ|fruR|fruK|fruA|sipT|ykoA|ykpA|panE|ampS|ykpC|mreBH|abh|S520|S521|S522|S523|S525|S524	BSU14250|BSU14260|BSU14270|BSU14280|BSU14290|BSU14300|BSU14310|BSU14320|BSU14330|BSU14340|BSU14350|BSU14360|BSU14370|BSU14380|BSU14390|BSU14400|BSU14410|BSU14420|BSU14430|BSU14440|BSU14450|BSU14460|BSU14470|BSU14480
48	0674	1519874	1522489	ykqB	adeC	2	+	+	43.353	4.32133	+	+	+/+/+/+	+/+/+/+	+/+/+/+	peg.1453|peg.1454	ktrC|adeC|S528	BSU14510|BSU14520
49	0591	1525565	1527307	ykrB	ykyA	2	+	+	54.6744	4.29128	+	+	+/+/+/+	+/+/+/+	+/+/+/+	peg.1458|peg.1459	defB|ykzV|ykyA|S530	BSU14560|BSU14569|BSU14570
50	0675	1532688	1550198	slp	ylaK	20	+	+	61.8811	4.56265	+	+	+/+/+/+	+/+/+/+	+/+/+/+	peg.1464|peg.1465|peg.1466|peg.1467|peg.1468|peg.1469|peg.1470|peg.1471|peg.1472|peg.1473|peg.1474|peg.1475|peg.1476|peg.1477|peg.1478|peg.1479|peg.1480|peg.1481|peg.1482|peg.1483	slp|ykzW|speA|yktA|yktB|ykzI|suhB|ykzC|yktD|nprE|ylaA|ylaB|ylaC|ylaD|ylaE|ylaF|bipA|ylaH|ylaI|ylaJ|ylaK|S537|S539|S533|S535|S536|S538|S534	BSU14620|BSU14629|BSU14630|BSU14640|BSU14650|BSU14660|BSU14670|BSU14680|BSU14690|BSU14700|BSU14710|BSU14720|BSU14730|BSU14740|BSU14750|BSU14760|BSU14770|BSU14780|BSU14790|BSU14800|BSU14810
51	0676	1553516	1564720	pycA	ctaG	8	+	+	80.6931	8.44477	-	+	+/+/- /+	+/+/-/+	+/+/-/+	peg.1488|peg.1489|peg.1490|peg.1491|peg.1492|peg.1493|peg.1494|peg.1495	pycA|ctaA|ctaB|ctaC|ctaD|ctaE|ctaF|ctaG|S542|S543|S544	BSU14860|BSU14870|BSU14880|BSU14890|BSU14900|BSU14910|BSU14920|BSU14930
52	0594	1569967	1573208	ylbJ	ylbL	3	+	+	68.0301	6.71996	+	+	+/+/+/+	+/+/+/+	+/+/+/+	peg.1505|peg.1506|peg.1507	ylbJ|ylbK|ylbL|S551|S552|S550	BSU15030|BSU15040|BSU15050
53	0677	1575531	1579397	ylbO	yllA	4	+	+	73.8362	4.11251	+	+	+/+/+/+	+/+/+/+	+/+/+/+	peg.1511|peg.1512|peg.1513|peg.1514	ylbO|ylbP|ylbQ|yllA	BSU15090|BSU15100|BSU15110|BSU15120
54	0679	1598678	1612416	bpr	divIVA	13	+	+	88.1616	5.0531	+	+	+/+/+/+	+/+/+/+	+/+/+/+	peg.1532|peg.1533|peg.1534|peg.1535|peg.1536|peg.1537|peg.1538|peg.1539|peg.1540|peg.1541|peg.1542|peg.1543|peg.1544	bpr|spoIIGA|sigE|sigG|ylmA|NA|thiQ|ylmC|ylmD|ylmE|sepF|ylmG|ylmH|divIVA|S563|S566|S562|S564|S565|S567	BSU15300|BSU15310|BSU15320|BSU15330|BSU15340|BSU_misc_RNA_24|BSU15350|BSU15360|BSU15370|BSU15380|BSU15390|BSU15400|BSU15410|BSU15420
55	0680	1615601	1617434	ylyA	ylyB	3	+	+	65.4575	5.21368	+	+	+/+/+/+	+/+/+/+	+/+/+/+	peg.1546|peg.1547|peg.1548	ylyA|lspA|rluD	BSU15440|BSU15450|BSU15460
56	0681	1629781	1641070	cysH	yloC	10	+	+	59.8427	5.73004	-	-	+/+/- /-	+/+/+/+	+/+/-/-	peg.1559|peg.1560|peg.1561|peg.1562|peg.1563|peg.1564|peg.1565|peg.1566|peg.1567|peg.1568	cysH|cysP|sat|cysC|sumT|sirB|sirC|yloA|yloB|yloC|S571|S570	BSU15570|BSU15580|BSU15590|BSU15600|BSU15610|BSU15620|BSU15630|BSU15640|BSU15650|BSU15660
57	0595	1655826	1661257	yloV	ylpB	4	+	+	102.993	7.5437	+	+	+/+/+/+	+/+/+/+	+/+/+/+	peg.1586|peg.1587|peg.1588|peg.1589	yloV|sdaAB|sdaAA|recG|S576	BSU15840|BSU15850|BSU15860|BSU15870
58	0639	1679380	1681918	ylqH	sucD	3	+	+	65.286	5.05322	+	+	+/+/+/+	+/+/+/+	+/+/+/+	peg.1610|peg.1611|peg.1612	ylqH|sucC|sucD|S582	BSU16080|BSU16090|BSU16100
59	0682	1690677	1700410	flgB	flgE	12	+	+	61.1923	8.38055	+	+	+/+/+/+	+/+/+/+	+/+/+/+	peg.1620|peg.1621|peg.1622|peg.1623|peg.1624|peg.1625|peg.1626|peg.1627|peg.1628|peg.1629|peg.1630|peg.1631	flgB|flgC|fliE|fliF|fliG|fliH|fliI|fliJ|ylxF|fliK|flgD|flgE|S585	BSU16180|BSU16190|BSU16200|BSU16210|BSU16220|BSU16230|BSU16240|BSU16250|BSU16260|BSU16270|BSU16280|BSU16290
60	0683	1736277	1738175	truB	ribC	2	-	-	n.t.		n.t.	n.t.	-/-/-/-	+/+/+/+	-/-/-/-	peg.1669|peg.1670	truB|ribC	BSU16660|BSU16670
61	0597	1741969	1743572	ymxG	ymxH	2	+	+	67.7266	8.13249	+	+	+/+/+/+	+/+/+/+	+/+/+/+	peg.1674|peg.1675	mlpA|ymxH	BSU16710|BSU16720
62	0684	1748929	1761648	ymfA	ymfM	14	+	+	59.2934	5.19017	+	+	+/+/+/+	+/+/+/+	+/+/+/+	peg.1681|peg.1682|peg.1683|peg.1684|peg.1685|peg.1686|peg.1687|peg.1688|peg.1689|peg.1690|peg.1691|peg.1692|peg.1693|peg.1694	rnjB|tepA|ylzJ|spoIIIE|ymfC|ymfD|ymfF|ymfH|ymfI|ymfJ|ymfK|ymfK|ymfM|S601|S602|S603	BSU16780|BSU16790|BSU16799|BSU16800|BSU16810|BSU16825|BSU16845|BSU16860|BSU16870|BSU16880|BSU16890|BSU16900|BSU16910
63	0686	1768309	1769563	ymdB	spoVS	2	Slow	+	71.1171	6.88846	+	+	+/+/+/+	+/+/+/+	+/+/+/+	peg.1700|peg.1701	ymdB|spoVS|S608	BSU16970|BSU16980
64	0687	1780597	1867615	ymcC	ymzA	32	+	+	54.3863	4.35947	+	+	+/+/+/+	+/+/+/+	+/+/+/+	peg.1709|peg.1710|peg.1711|peg.1712|peg.1713|peg.1714|peg.1715|peg.1716|peg.1717|peg.1718|peg.1719|peg.1720|peg.1721|peg.1722|peg.1723|peg.1724|peg.1725|peg.1726|peg.1727|peg.1728|peg.1729|peg.1730|peg.1731|peg.1732|peg.1733|peg.1734|peg.1735|peg.1736|peg.1737|peg.1738|peg.1739|peg.1740	ymcC|pksA|pksB|pksC|pksD|pksE|acpK|pksF|pksG|pksH|pksI|pksJ|pksL|pksM|pksN|pksR|pksS|ymzB|ymaE|aprX|ymzE|ymaC|ymaD|ebrB|ebrA|ymaG|ymaF|miaA|ymaH|ymzC|ymzA|S614|S616|S615|S618|S619|S617	BSU17070|BSU17080|BSU17090|BSU17100|BSU17110|BSU17120|BSU17130|BSU17140|BSU17150|BSU17160|BSU17170|BSU17180|BSU17190|BSU17200|BSU17210|BSU17220|BSU17230|BSU17240|BSU17250|BSU17260|BSU17266|BSU17267|BSU17270|BSU17280|BSU17290|BSU17300|BSU17310|BSU17320|BSU17330|BSU17340|BSU17350|BSU17360
65	0688	1872053	1900371	cwlC	yncF	26	-	-	n.t.		n.t.	n.t.	-/-/-/-	+/+/+/+	+/+/-/+	peg.1745|peg.1746|peg.1747|peg.1748|peg.1749|peg.1750|peg.1751|peg.1752|peg.1753|peg.1754|peg.1755|peg.1756|peg.1757|peg.1758|peg.1759|peg.1760|peg.1761|peg.1762|peg.1763|peg.1764|peg.1765|peg.1766|peg.1767|peg.1768|peg.1769|peg.1770	cwlC|spoVK|ynbA|ynbB|glnR|glnA|ynxB|ynzF|ynzG|ynaB|ynaC|ynaD|ynaE|ynaF|ynaG|ynzI|ynaI|xynP|xynB|xylR|xylA|xylB|yncB|yncC|alrB|yncE|yncF|S639|S635|S636|S624|S627|S628|S633|S634|S637|S638|S641|S623|S632|S625|S626|S629|S630|S631|S640	BSU17410|BSU17420|BSU17430|BSU17440|BSU17450|BSU17460|BSU17470|BSU17480|BSU17490|BSU17500|BSU17510|BSU17520|BSU17530|BSU17540|BSU17550|BSU17559|BSU17560|BSU17570|BSU17580|BSU17590|BSU17600|BSU17610|BSU17620|BSU17630|BSU17640|BSU17650|BSU17660
66	0689	1902766	1916893	yncM	yndN	16	+	+	55.4854	2.58861	+	+	+/+/+/+	+/+/+/+	+/+/+/+	peg.1773|peg.1774|peg.1775|peg.1776|peg.1777|peg.1778|peg.1779|peg.1780|peg.1781|peg.1782|peg.1783|peg.1784|peg.1785|peg.1786|peg.1787|peg.1788	yncM|ynzK|cotC|tatAC|yndA|yndB|ynzB|yndD|yndE|yndF|yndG|yndH|yndJ|yndK|yndL|yndM|fosB|S656|S652|S649|S647|S650|S654|S655|S653|S659|S651|S646|S648|S657|S658	BSU17690|BSU17699|BSU17700|BSU17710|BSU17720|BSU17730|BSU17740|BSU17750|BSU17760|BSU17770|BSU17780|BSU17790|BSU17800|BSU17810|BSU17820|BSU17830|BSU17840
67	0690	1921272	1931087	yneE	yneR	16	-	-	n.t.		n.t.	n.t.	-/-/-/-	+/+/-/+	+/+/-/+	peg.1794|peg.1795|peg.1796|peg.1797|peg.1798|peg.1799|peg.1800|peg.1801|peg.1802|peg.1803|peg.1804|peg.1805|peg.1806|peg.1807|peg.1808|peg.1809	yneE|yneF|ynzD|ccdA|yneI|yneJ|yneK|cotM|sspP|sspO|citB|yneN|ynzL|sspN|tlp|yneP|yneQ|yneR|S663|S664|S667|S668|S670|S665|S661|S662|S666|S669	BSU17900|BSU17910|BSU17920|BSU17930|BSU17940|BSU17950|BSU17960|BSU17970|BSU17980|BSU17990|BSU18000|BSU18010|BSU18019|BSU18020|BSU18030|BSU18040|BSU18050|BSU18060
68	0691	1937321	1944909	ynfC	xynD	6	+	+	61.9776	6.36605	+	+	+/+/+/+	+/+/+/+	+/+/+/+	peg.1814|peg.1815|peg.1816|peg.1817|peg.1818|peg.1819	ynfC|alsT|eglS|ynfE|xynC|xynD|S674|S675|S676	BSU18110|BSU18120|BSU18130|BSU18140|BSU18150|BSU18160
69	0084	1945395	2002437	yngA	yoeB	23	+	+	52.2115	6.32312	+	+	+/+/+/+	+/+/+/+	+/+/+/+	peg.1820|peg.1821|peg.1822|peg.1823|peg.1824|peg.1825|peg.1826|peg.1827|peg.1828|peg.1829|peg.1830|peg.1831|peg.1832|peg.1833|peg.1834|peg.1835|peg.1836|peg.1837|peg.1838|peg.1839|peg.1840|peg.1841|peg.1842	yngA|yngB|yngC|yngD|yngE|yngF|yngG|yngHB|yngHA|yngI|yngJ|ynzE|yngK|yngL|ppsE|ppsD|ppsC|ppsB|ppsA|dacC|yoxA|yoeA|iseA|S678|S679|S680|S681	BSU18170|BSU18180|BSU18190|BSU18200|BSU18210|BSU18220|BSU18230|BSU18239|BSU18240|BSU18250|BSU18260|BSU18270|BSU18280|BSU18290|BSU18300|BSU18310|BSU18320|BSU18330|BSU18340|BSU18350|BSU18360|BSU18370|BSU18380
70	0281	2002602	2017139	yoeC	proH	10	+	+	57.4377	2.6425	-	+	+/+/- /+	+/+/+/+	+/+/-/+	peg.1843|peg.1844|peg.1845|peg.1846|peg.1847|peg.1848|peg.1849|peg.1850|peg.1851|peg.1852	yoeC|yoeD|ggt|ftsR|yogA|gltB|gltA|gltC|proJ|proH|S682|S683	BSU_tRNA_85|BSU18390|BSU18400|BSU18410|BSU18420|BSU18430|BSU18440|BSU18450|BSU18460|BSU18470|BSU18480
71	0692	2017808	2058893	yoxD	yobF	40	+	+	55.5849	4.73432	+	+	+/+/+/+	+/+/+/+	+/+/+/+	peg.1854|peg.1855|peg.1856|peg.1857|peg.1858|peg.1859|peg.1860|peg.1861|peg.1862|peg.1863|peg.1864|peg.1865|peg.1866|peg.1867|peg.1868|peg.1869|peg.1870|peg.1871|peg.1872|peg.1873|peg.1874|peg.1875|peg.1876|peg.1877|peg.1878|peg.1879|peg.1880|peg.1881|peg.1882|peg.1883|peg.1884|peg.1885|peg.1886|peg.1887|peg.1888|peg.1889|peg.1890|peg.1891|peg.1892|peg.1893	yoxD|yoxC|yoxB|yoaA|yoaB|yoaC|yoaD|NA|yoaE|yoaF|yoaG|yozQ|yoaH|yoaI|exlX|yoaK|pelB|yoaM|yozS|yoaN|yoaO|yoaP|yoaQ|yozT|yozF|yoaR|yoaS|yozG|yoaT|yoaU|cyeA|yoaW|yoaZ|penP|yobA|yozU|yobB|pps|xynA|yozV|yobD|yozH|yozI|yobF|S699|S703|S706|S687|S686|S690|S693|S698|S704|S709|S712|S691|S692|S694|S697|S705|S707|S710|S708|S689|S695|S696|S688|S700|S701|S702|S711	BSU18500|BSU18510|BSU18520|BSU18530|BSU18540|BSU18550|BSU18560|BSU_misc_RNA_31|BSU18570|BSU18580|BSU18590|BSU18600|BSU18610|BSU18620|BSU18630|BSU18640|BSU18650|BSU18660|BSU18669|BSU18670|BSU18680|BSU18690|BSU18700|BSU18709|BSU18710|BSU18720|BSU18730|BSU18740|BSU18750|BSU18760|BSU18770|BSU18780|BSU18790|BSU18800|BSU18810|BSU18819|BSU18820|BSU18830|BSU18840|BSU18849|BSU18850|BSU18860|BSU18870|BSU18…
72	0693	2064679	2106710	yobI	yocS	40	+	+	54.5777	1.51692	+	+	+/+/+/+	+/+/+/+	+/+/+/+	peg.1901|peg.1902|peg.1903|peg.1904|peg.1905|peg.1906|peg.1907|peg.1908|peg.1909|peg.1910|peg.1911|peg.1912|peg.1913|peg.1914|peg.1915|peg.1916|peg.1917|peg.1918|peg.1919|peg.1920|peg.1921|peg.1922|peg.1923|peg.1924|peg.1925|peg.1926|peg.1927|peg.1928|peg.1929|peg.1930|peg.1931|peg.1932|peg.1933|peg.1934|peg.1935|peg.1936|peg.1937|peg.1938|peg.1939|peg.1940	yobI|yoyA|yobJ|yobK|yobL|yobN|yobO|csaA|yobQ|yobR|yobS|yobT|yobU|yobV|yobW|czrA|yocA|yozB|yocB|yocC|yocD|des|desK|desR|yocH|yocI|NA|yocJ|yocK|yocL|yoyB|yocM|yozN|yocN|yozO|yozC|dhaS|sqhC|sodF|yocR|yocS|S726|S716|S721|S713|S715|S722|S723|S725|S729|S739|S741|S742|S743|S744|S717|S718|S728|S731|S732|S733|S714|S719|S720|S724|S727|S730|S734|S735|S736|S738|S740|S745|S746|S737	BSU18970|BSU18979|BSU18980|BSU18990|BSU19000|BSU19010|BSU19020|BSU19030|BSU19040|BSU19050|BSU19060|BSU19070|BSU19080|BSU19090|BSU19100|BSU19110|BSU19120|BSU19130|BSU19140|BSU19150|BSU19160|BSU19170|BSU19180|BSU19190|BSU19200|BSU19210|BSU19220|BSU_misc_RNA_32|BSU19230|BSU19240|BSU19250|BSU19259|BSU19260|BSU19270|BSU19280|BSU19290|BSU19300|BSU19310|BSU19320|BSU19330|BSU19340|BSU19350
73	0629	2111084	2134713	yojO	yodJ	24	+	+	59.2691	3.50588	+	+	+/+/+/+	+/+/+/+	+/+/+/+	peg.1943|peg.1944|peg.1945|peg.1946|peg.1947|peg.1948|peg.1949|peg.1950|peg.1951|peg.1952|peg.1953|peg.1954|peg.1955|peg.1956|peg.1957|peg.1958|peg.1959|peg.1960|peg.1961|peg.1962|peg.1963|peg.1964|peg.1965|peg.1966	yojO|yojN|sodC|cwlS|yojK|yojJ|norM|rsbRC|yojG|yojF|yoyC|yojE|gerT|yojB|yojA|yodA|yodB|yodC|yodD|yodE|yoyD|yodF|ctpA|yodH|yodI|yodJ|S748|S749|S750|S751|S752|S753|S754|S755	BSU19380|BSU19390|BSU19400|BSU19410|BSU19420|BSU19430|BSU19440|BSU19450|BSU19460|BSU19470|BSU19479|BSU19480|BSU19490|BSU19510|BSU19520|BSU19530|BSU19540|BSU19550|BSU19560|BSU19570|BSU19579|BSU19580|BSU19590|BSU19600|BSU19610|BSU19620
74	0729	2135782	2295184	yodL	yplQ	32 (f)	+	+	59.976	5.27201	- (h)	- (h)	+/+/- (h)/- (h)	+/+/+/+	+/+/+/+	peg.1968|peg.1969|peg.1970|peg.1971|peg.1972|peg.1973|peg.1974|peg.1975|peg.1976|peg.1977|peg.1978|peg.1979|peg.1980|peg.1981|peg.1982|peg.1983|peg.1984|peg.1985|peg.1986|peg.1987|peg.1988|peg.1989|peg.1990|peg.1991|peg.1992|peg.1993|peg.1994|peg.1995|peg.1996|peg.1997|peg.1998|peg.1999|peg.2000|peg.2001|peg.2002|peg.2003|peg.2004|peg.2005|peg.2006|peg.2007|peg.2008|peg.2009|peg.2010|peg.2011|peg…	yodL|yodM|yozD|yoyF|yodN|yozE|yokU|kamA|yodP|yodQ|yodR|yodS|yodT|yoyG|cgeE|cgeD|cgeC|cgeA|cgeB|phy|ypqP|yotN|yotM|yotL|yotK|yotJ|yotI|yotH|yotG|yotE|yotD|yotC|yotB|sspC|yosX|yosW|yosV|yojW|yosU|yosT|yosS|yosR|yosP|yosQ|nrdEB|nrdIB|yosL|yosK|yosJ|yosI|yosH|yosG|yosF|yosE|yosD|yosC|yosB|yosA|yorZ|yorY|yorX|yorW|yorV|mtbP|yorT|yorS|yorR|yorQ|yorP|yorO|yorN|yorM|yorL|yorK|yorJ|yorI|yorH|yorG|yorF|yor…	BSU19640|BSU19650|BSU19660|BSU19669|BSU19670|BSU19680|BSU19689|BSU19690|BSU19700|BSU19710|BSU19720|BSU19730|BSU19740|BSU19749|BSU19750|BSU19760|BSU19770|BSU19780|BSU19790|BSU19800|BSU19810|BSU19820|BSU19830|BSU19840|BSU19850|BSU19860|BSU19870|BSU19880|BSU19890|BSU19900|BSU19910|BSU19920|BSU19930|BSU19940|BSU19950|BSU19970|BSU19980|BSU19990|BSU19999|BSU20000|BSU20010|BSU20020|BSU20030|BSU20040|BSU…
75	0486	2297225	2310236	ypjQ	ypdQ	17	+	+	60.7287	1.92294	- (h)	- (h)	+/+/- (h)/- (h)	-/-/-/-	+/+/-/-	peg.2189|peg.2190|peg.2191|peg.2192|peg.2193|peg.2194|peg.2195|peg.2196|peg.2197|peg.2198|peg.2199|peg.2200|peg.2201|peg.2202|peg.2203|peg.2204|peg.2205	ypjQ|ypjP|ypiP|yphP|ilvD|ypgR|ypgQ|bsaA|metA|ugtP|cspD|degR|ypzA|ypeQ|ypeP|ypdP|ypdQ|sspL|S832|S823|S824|S825|S826|S828|S830|S831|S821|S827|S822|S829	BSU21830|BSU21840|BSU21850|BSU21860|BSU21870|BSU21880|BSU21890|BSU21900|BSU21910|BSU21920|BSU21930|BSU21940|BSU21950|BSU21960|BSU21970|BSU21980|BSU21990|BSU22000
76	0600	2311449	2339040	ypbS	yppD	27	-	-	n.t.		n.t.	n.t.	-/-/-/-	+/+/+/+	+/+/+/+	peg.2207|peg.2208|peg.2209|peg.2210|peg.2211|peg.2212|peg.2213|peg.2214|peg.2215|peg.2216|peg.2217|peg.2218|peg.2219|peg.2220|peg.2221|peg.2222|peg.2223|peg.2224|peg.2225|peg.2226|peg.2227|peg.2228|peg.2229|peg.2230|peg.2231|peg.2232|peg.2233	ypbS|ypbR|ypbQ|bcsA|pbuX|xpt|NA|ypwA|kdgT|kdgA|kdgK|kdgR|kduI|kduD|ypvA|yptA|ypzG|ypsC|rnpB|gpsB|ypsA|cotD|yprB|yprA|ypqE|ypqA|yppG|yppF|yppE|yppD|sspM|S841|S833|S836|S839|S842|S834|S837|S838|S840|S835	BSU22020|BSU22030|BSU22040|BSU22050|BSU22060|BSU22070|BSU_misc_RNA_34|BSU22080|BSU22090|BSU22100|BSU22110|BSU22120|BSU22130|BSU22140|BSU22150|BSU22160|BSU22169|BSU22170|BSU_misc_RNA_35|BSU22180|BSU22190|BSU22200|BSU22210|BSU22220|BSU22230|BSU22240|BSU22250|BSU22260|BSU22270|BSU22280|BSU22290
77	0290	2346902	2348912	aspB	ypmA	3	+	+	60.0533	8.75046	+	+	+/+/+/+	+/+/+/+	+/+/+/+	peg.2241|peg.2242|peg.2243	aspB|ypmB|ypmA|S848|S849|S850	BSU22370|BSU22380|BSU22390
78	0291	2351834	2354159	panD	panB	3	-	+	249.504	46.9308	-	-	+/-/- /-	+/+/-/-	+/-/-/-	peg.2245|peg.2246|peg.2247	panD|panC|panB|S852	BSU22410|BSU22420|BSU22430
79	0542	2360744	2380591	ypjB	cheR	21	-	-	n.t.		n.t.	n.t.	-/-/-/-	+/-/-/-	-/-/-/-	peg.2256|peg.2257|peg.2258|peg.2259|peg.2260|peg.2261|peg.2262|peg.2263|peg.2264|peg.2265|peg.2266|peg.2267|peg.2268|peg.2269|peg.2270|peg.2271|peg.2272|peg.2273|peg.2274|peg.2275|peg.2276	ypjB|ypjA|qcrC|qcrB|qcrA|ypiF|ypiB|ypiA|aroE|tyrA|hisC|trpA|trpB|trpF|trpC|trpD|trpE|aroH|aroB|aroF|cheR|S858|S855|S856|S857|S854|S853	BSU22520|BSU22530|BSU22540|BSU22550|BSU22560|BSU22570|BSU22580|BSU22590|BSU22600|BSU22610|BSU22620|BSU22630|BSU22640|BSU22650|BSU22660|BSU22670|BSU22680|BSU22690|BSU22700|BSU22710|BSU22720
80	0091	2383771	2384779	mtrB	mtrA	2	-	Slow	n.t.		n.t.	n.t.	+/-/-/-	+/+/+/+	+/-/-/-	peg.2281|peg.2282	mtrB|folEA|S860	BSU22770|BSU22780
81	0092	2385432	2388387	spoIVA	yphE	3	+	+	65.7916	5.71176	+	+	+/+/+/+	+/+/+/+	+/+/+/+	peg.2284|peg.2285|peg.2286	spoIVA|yphF|yphE|S862|S863	BSU22800|BSU22810|BSU22820
82	0093	2391098	2395281	yphB	ypfD	4	+	+	85.3014	8.05965	+	+	+/+/+/+	+/+/+/+	+/+/+/+	peg.2289|peg.2290|peg.2291|peg.2292	ypzH|seaA|yphA|ypzI|fni|ypfD|S865|S866|S867	BSU22849|BSU22850|BSU22860|BSU22869|BSU22870|BSU22880
83	0293	2397002	2400220	ypeB	ypdC	3	+	+	48.209	2.18446	+	+	+/+/+/+	+/+/+/+	+/+/+/+	peg.2296|peg.2297|peg.2298	ypeB|sleB|prsW	BSU22920|BSU22930|BSU22940
84	0546	2409212	2414648	ypaA	sigX	6	+	+	99.0662	7.87065	-	-	+/+/- /-	+/+/+/+	+/+/-/-	peg.2309|peg.2310|peg.2311|peg.2312|peg.2313|peg.2314	fmnP|ypzE|serA|aroC|rsiX|sigX|S878|S876|S877|S875	BSU23050|BSU23060|BSU23070|BSU23080|BSU23090|BSU23100
85	0601	2421495	2423887	spmB	dacB	3	+	+	55.6262	7.31652	+	+	+/+/+/+	+/+/+/+	+/+/+/+	peg.2321|peg.2322|peg.2323	spmB|spmA|dacB	BSU23170|BSU23180|BSU23190
86	0696	2426626	2461089	ribT	yqkC	43	+	+	88.7822	7.90296	-	-	+/+/- /-	+/+/-/-	+/+/-/-	peg.2328|peg.2329|peg.2330|peg.2331|peg.2332|peg.2333|peg.2334|peg.2335|peg.2336|peg.2337|peg.2338|peg.2339|peg.2340|peg.2341|peg.2342|peg.2343|peg.2344|peg.2345|peg.2346|peg.2347|peg.2348|peg.2349|peg.2350|peg.2351|peg.2352|peg.2353|peg.2354|peg.2355|peg.2356|peg.2357|peg.2358|peg.2359|peg.2360|peg.2361|peg.2362|peg.2363|peg.2364|peg.2365|peg.2366|peg.2367|peg.2368|peg.2369|peg.2370	ypzK|ribH|ribAB|ribE|ribD|NA|ypuD|sipS|ypzC|ypzJ|ypuC|ypuC|ypuB|ypzD|ppiB|ypuA|lysA|spoVAF|spoVAEA|spoVAEB|spoVAD|spoVAC|spoVAB|spoVAA|sigF|spoIIAB|spoIIAA|dacF|pupG|drm|ripX|yqzK|fur|spoIIM|yqkK|mleA|mleN|ansB|ansA|ansR|yqxK|nudF|yqkF|yqkE|yqkD|yqkC|S895|S883|S886|S887|S888|S893|S896|S885|S882|S884|S889|S890|S891|S892|S894|S881	BSU23240|BSU23250|BSU23260|BSU23270|BSU23280|BSU_misc_RNA_36|BSU23300|BSU23310|BSU23320|BSU23328|BSU23329|BSU23330|BSU23340|BSU23350|BSU23360|BSU23370|BSU23380|BSU23390|BSU23401|BSU23402|BSU23410|BSU23420|BSU23430|BSU23440|BSU23450|BSU23460|BSU23470|BSU23480|BSU23490|BSU23500|BSU23510|BSU23519|BSU23520|BSU23530|BSU23540|BSU23550|BSU23560|BSU23570|BSU23580|BSU23590|BSU23600|BSU23610|BSU23620|BSU23…
87	0697	2465950	2477234	yqjV	yqjL	11	+	+	55.6011	5.12983	+	+	+/+/+/+	+/+/+/+	+/+/+/+	peg.2378|peg.2379|peg.2380|peg.2381|peg.2382|peg.2383|peg.2384|peg.2385|peg.2386|peg.2387|peg.2388	yqjV|yqjU|yqjT|coaA|dsdA|yqjQ|yqjP|proI|yqjN|yqjM|yqjL|S899|S902|S903|S900|S901	BSU23730|BSU23740|BSU23750|BSU23760|BSU23770|BSU23780|BSU23790|BSU23800|BSU23810|BSU23820|BSU23830
88	0698	2479977	2517300	yqjI	yqiG	35	Slow	+	0		-	-	+/+/-/-	+/+/+/+	+/+/-/-	peg.2391|peg.2392|peg.2393|peg.2394|peg.2395|peg.2396|peg.2397|peg.2398|peg.2399|peg.2400|peg.2401|peg.2402|peg.2403|peg.2404|peg.2405|peg.2406|peg.2407|peg.2408|peg.2409|peg.2410|peg.2411|peg.2412|peg.2413|peg.2414|peg.2415|peg.2416|peg.2417|peg.2418|peg.2419|peg.2420|peg.2421|peg.2422|peg.2423|peg.2424|peg.2425	gndA|polYA|yqzJ|oxaAB|yqjF|yqjE|yqjD|yqjC|yqjB|yqjA|artR|artQ|artP|yqiW|bmrU|bmr|bmrR|bkdB|bkdAB|bkdAA|lpdV|buk|bcd|ptb|bkdR|yqzF|prpB|prpD|prpC|mmgC|mmgB|mmgA|yqiK|yqiI|yqiH|yqiG|S908|S906|S905|S911|S913|S907|S912|S910|S909	BSU23860|BSU23870|BSU23880|BSU23890|BSU23900|BSU23910|BSU23920|BSU23930|BSU23940|BSU23950|BSU23960|BSU23970|BSU23980|BSU23990|BSU24000|BSU24010|BSU24020|BSU24030|BSU24040|BSU24050|BSU24060|BSU24070|BSU24080|BSU24090|BSU24100|BSU24110|BSU24120|BSU24130|BSU24140|BSU24150|BSU24160|BSU24170|BSU24180|BSU24190|BSU24200|BSU24210
89	0604	2531628	2546144	spoIIIAH	yqhK	20	-	+	0		-	-	+/-/-/-	+/+/+/+	+/-/-/-	peg.2440|peg.2441|peg.2442|peg.2443|peg.2444|peg.2445|peg.2446|peg.2447|peg.2448|peg.2449|peg.2450|peg.2451|peg.2452|peg.2453|peg.2454|peg.2455|peg.2456|peg.2457|peg.2458|peg.2459	spoIIIAH|spoIIIAG|spoIIIAF|spoIIIAE|spoIIIAD|spoIIIAC|spoIIIAB|spoIIIAA|yqhV|efp|yqhT|yqhS|yqhR|yqhQ|yqhP|yqhO|mntR|yqhM|yqhL|gcvPB|S921|S920|S919	BSU24360|BSU24370|BSU24380|BSU24390|BSU24400|BSU24410|BSU24420|BSU24430|BSU24440|BSU24450|BSU24460|BSU24470|BSU24480|BSU24490|BSU24500|BSU24510|BSU24520|BSU24530|BSU24540|BSU24550
90	0699	2552357	2555103	cotN	yqzG	4	+	+	53.5758	5.01736	+	+	+/+/+/+	+/+/+/+	+/+/+/+	peg.2466|peg.2467|peg.2468|peg.2469	tasA|sipW|yqxM|yqzG|S925	BSU24620|BSU24630|BSU24640|BSU24650
91	0700	2559766	2563079	yqxL	yqhA	3	+	+	49.7022	5.10448	+	+	+/+/+/+	+/+/+/+	+/+/+/+	peg.2478|peg.2479|peg.2480	yqxL|yqhB|rsbRD|S927	BSU24740|BSU24750|BSU24760
92	0101	2563303	2573683	yqgZ	yqgN	13	+	+	43.5841	8.755	+	+	+/+/+/+	+/+/+/+	+/+/+/+	peg.2481|peg.2482|peg.2483|peg.2484|peg.2485|peg.2486|peg.2487|peg.2488|peg.2489|peg.2490|peg.2491|peg.2492|peg.2493	mgsR|yqgY|yqgX|yqgW|yqgV|yqgU|yqgT|yqgS|glcK|yqgQ|glpG|yqgO|yqgN|S930|S932|S931|S929|S934|S933	BSU24770|BSU24780|BSU24790|BSU24800|BSU24810|BSU24820|BSU24830|BSU24840|BSU24850|BSU24860|BSU24870|BSU24880|BSU24890
93	0605	2575997	2587271	yqzC	yqgB	11	+	+	55.4178	11.9685	+	+	+/+/+/+	+/+/+/+	+/+/+/+	peg.2498|peg.2499|peg.2500|peg.2501|peg.2502|peg.2503|peg.2504|peg.2505|peg.2506|peg.2507|peg.2508	yqzC|pstBB|pstBA|pstA|pstC|pstS|pbpA|yqgE|sodA|yqgC|yqgB|S939|S936|S937|S938	BSU24940|BSU24950|BSU24960|BSU24970|BSU24980|BSU24990|BSU25000|BSU25010|BSU25020|BSU25030|BSU25040
94	0103	2589533	2595688	yqfX	yqfQ	8	+	+	62.3087	8.51506	+	+	+/+/+/+	+/+/+/+	+/+/+/+	peg.2512|peg.2513|peg.2514|peg.2515|peg.2516|peg.2517|peg.2518|peg.2519	yqfX|yqfW|zur|yqfU|yqfT|nfo|cshB|yqfQ|S941|S944|S942|S943	BSU25080|BSU25090|BSU25100|BSU25110|BSU25120|BSU25130|BSU25140|BSU25150
95	0104	2596756	2599489	yqfO	cccA	3	+	+	86.4507	19.2136	+	+	+/+/+/+	+/+/+/+	+/+/+/+	peg.2521|peg.2522|peg.2523	yqfO|trmK|cccA|S946|S948|S950|S951|S947|S949	BSU25170|BSU25180|BSU25190
96	0606	2613771	2619184	phoH	yqeZ	6	+ (c)	+ (c)	46.5975	2.32501	+	+	+ (c)/+ (c)/+/+	+/+/+/+	+/+/+/+	peg.2537|peg.2538|peg.2539|peg.2540|peg.2541|peg.2542	phoH|yqfD|yqfC|yqfB|yqfA|yqeZ	BSU25340|BSU25350|BSU25360|BSU25370|BSU25380|BSU25390
97	0701	2620916	2632486	yqeV	yqxA	10	+	+	49.8471	3.51968	+	+	+/+/+/+	+/+/+/+	+/+/+/+	peg.2546|peg.2547|peg.2548|peg.2549|peg.2550|peg.2551|peg.2552|peg.2553|peg.2554|peg.2555	rimO|rsmE|prmA|dnaJ|dnaK|grpE|hrcA|hemN|lepA|yqxA|S959|S960	BSU25430|BSU25440|BSU25450|BSU25460|BSU25470|BSU25480|BSU25490|BSU25500|BSU25510|BSU25520
98	0492	2647186	2791487	yqeF	greA	105 (g)	+	+	61.4063	1.66034	+	+	+/+/+/+	+/+/+/+	+/+/+/+	peg.2572|peg.2573|peg.2574|peg.2575|peg.2576|peg.2577|peg.2578|peg.2579|peg.2580|peg.2581|peg.2582|peg.2583|peg.2584|peg.2585|peg.2586|peg.2587|peg.2588|peg.2589|peg.2590|peg.2591|peg.2592|peg.2593|peg.2594|peg.2595|peg.2596|peg.2597|peg.2598|peg.2599|peg.2600|peg.2601|peg.2602|peg.2603|peg.2604|peg.2605|peg.2606|peg.2607|peg.2608|peg.2609|peg.2610|peg.2611|peg.2612|peg.2613|peg.2614|peg.2615|peg…	yqeF|cwlH|yqeD|yqeC|yqeB|nucB|spoIVCB|spoIVCA|arsC|arsB|yqcK|arsR|yqcI|rapE|phrE|yqzI|yqcG|yqcF|yqxJ|yqxI|cwlA|yqxH|yqxG|yqcE|yqcD|yqcC|yqcB|yqcA|yqbT|yqbS|yqbR|yqbQ|yqbP|yqbO|yqbN|yqbN|yqdB|yqbM|yqbK|yqzN|yqbJ|yqbI|yqbH|yqbG|yqbF|yqbE|yqbD|yqbC|yqbB|yqbA|yqaT|yqaS|yqaR|yqaQ|yqaP|yqaO|yqaN|yqzO|yqaM|yqaL|yqaK|yqaJ|yqaI|yqaH|yqaG|yqdA|yqaF|yqaE|yqaD|yqaC|yqaB|spoIIIC|yrkS|psiE|yrkQ|yrkP|yrkO|yrkN|…	BSU25700|BSU25710|BSU25720|BSU25730|BSU25740|BSU25750|BSU25760|BSU25770|BSU25780|BSU25790|BSU25800|BSU25810|BSU25820|BSU25830|BSU25840|BSU25850|BSU25860|BSU25870|BSU25880|BSU25890|BSU25900|BSU25910|BSU25920|BSU25930|BSU25940|BSU25950|BSU25960|BSU25970|BSU25980|BSU25990|BSU26000|BSU26010|BSU26020|BSU26030|BSU26039|BSU26040|BSU26050|BSU26060|BSU26075|BSU26089|BSU26090|BSU26100|BSU26110|BSU26120|BSU…
99	0702	2795157	2797085	yrrL	yrrK	3	+	+	71.7983	3.58808	+	+	+/+/+/+	+/+/+/+	+/+/+/+	peg.2740|peg.2741|peg.2742	yrrL|yrzB|yrrK	BSU27370|BSU27380|BSU27390
100	0306	2800411	2805555	yrrI	yrrD	6	+	+	51.6622	7.58991	+	+	+/+/+/+	+/+/+/+	+/+/+/+	peg.2744|peg.2745|peg.2746|peg.2747|peg.2748|peg.2749	yrrI|glnQ|glnH|glnM|glnP|yrzQ|yrzR|yrrD|S1041	BSU27420|BSU27430|BSU27440|BSU27450|BSU27460|BSU27468|BSU27469|BSU27470
101	0238	2817456	2834410	yrzK	queA	16	-	-	n.t.		n.t.	n.t.	-/-/-/-	+/+/+/+	+/+/+/+	peg.2760|peg.2761|peg.2762|peg.2763|peg.2764|peg.2765|peg.2766|peg.2767|peg.2768|peg.2769|peg.2770|peg.2771|peg.2772|peg.2773|peg.2774|peg.2775	yrzK|yrvJ|dtd|relA|apt|recJ|yrvD|yrvC|secDF|comN|spoVB|yrbG|yrzE|yrbF|tgt|queA|yrzS|S1044|S1046|S1047|S1048|S1045|S1049	BSU27570|BSU27580|BSU27590|BSU27600|BSU27610|BSU27620|BSU27630|BSU27640|BSU27650|BSU27660|BSU27670|BSU27680|BSU27690|BSU27700|BSU27710|BSU27720|BSU27729
102	0239	2836170	2851921	bofC	pheB	17	+	+	80.0358	8.3806	- (h)	- (h)	+/+/- (h)/- (h)	+/+/-/-	+/+/-/-	peg.2778|peg.2779|peg.2780|peg.2781|peg.2782|peg.2783|peg.2784|peg.2785|peg.2786|peg.2787|peg.2788|peg.2789|peg.2790|peg.2791|peg.2792|peg.2793|peg.2794	bofC|csbX|yrbE|yrzF|yrzH|yrzT|yrbD|yrbC|coxA|safA|nadA|nadC|nadB|nifS|nadR|pheA|yszB|S1051|S1054|S1057|S1053|S1056|S1052|S1055	BSU27750|BSU27760|BSU27770|BSU27785|BSU27800|BSU27809|BSU27810|BSU27820|BSU27830|BSU27840|BSU27850|BSU27860|BSU27870|BSU27880|BSU27890|BSU27900|BSU27910
103	0496	2855234	2857037	spoIVFB	spoIVFA	2	+	+	52.0571	4.32809	+	+	+/+/+/+	+/+/+/+	+/+/+/+	peg.2800|peg.2801	spoIVFB|spoIVFA	BSU27970|BSU27980
104	0703	2869064	2878960	ysxE	ysxD	9	-	Slow	n.t.		n.t.	n.t.	+/-/-/-	+/+/+/+	+/-/-/-	peg.2813|peg.2814|peg.2815|peg.2816|peg.2817|peg.2818|peg.2819|peg.2820|peg.2821	ysxE|spoVID|hemL|hemB|hemD|hemC|hemX|hemA|ysxD|S1063|S1064|S1065	BSU28100|BSU28110|BSU28120|BSU28130|BSU28140|BSU28150|BSU28160|BSU28170|BSU28180
105	0308	2885416	2898889	tig	ysnF	12	+ (c)	+ (c)	76.2481	4.80909	- (h)	- (h)	+ (c)/+ (c)/- (h)/- (h)	+/+/-/-	+/+/-/-	peg.2826|peg.2827|peg.2828|peg.2829|peg.2830|peg.2831|peg.2832|peg.2833|peg.2834|peg.2835|peg.2836|peg.2837	tig|ysoA|leuD|leuC|leuB|leuA|ilvC|ilvH|ilvB|NA|ysnD|ysnE|ysnF|S1069|S1072|S1073|S1074|S1070|S1071	BSU28230|BSU28240|BSU28250|BSU28260|BSU28270|BSU28280|BSU28290|BSU28300|BSU28310|BSU_misc_RNA_45|BSU28320|BSU28330|BSU28340
106	0121	2898988	2902317	ysnB	gerM	4	+	+	71.2318	5.26839	+	+	+/+/+/+	+/+/+/+	+/+/+/+	peg.2838|peg.2839|peg.2840|peg.2841|peg.2842	trnSL-Arg2|ysnB|ysnA|rph|gerM|racE	BSU_tRNA_84|BSU28350|BSU28360|BSU28370|BSU28380|BSU28390
107	0704	2903828	2910099	gerE	ask	8	+	+	53.368	1.86489	-	+	+/+/- /+	+/+/+/+	+/+/+/+	peg.2844|peg.2845|peg.2846|peg.2847|peg.2848|peg.2849|peg.2850|peg.2851	gerE|ysmA|sdhB|sdhA|sdhC|yslB|lysC|NA|S1076|S1077	BSU28410|BSU28420|BSU28430|BSU28440|BSU28450|BSU28460|BSU28470|BSU_misc_RNA_46
108	0705	2912763	2926074	xsa	ysgB	12	+	+	72.9724	13.3391	+	+	+/+/+/+	+/+/+/+	+/+/+/+	peg.2854|peg.2855|peg.2856|peg.2857|peg.2858|peg.2859|peg.2860|peg.2861|peg.2862|peg.2863|peg.2864|peg.2865	xsa|etfA|etfB|fadB|fadR|lcfA|yshE|mutSB|polX|yshB|yshA|rnhC|S1079|S1080	BSU28510|BSU28520|BSU28530|BSU28540|BSU28550|BSU28560|BSU28570|BSU28580|BSU28590|BSU28600|BSU28610|BSU28620
109	0706	2929929	2950990	ysgA	ysdB	19	+	+	59.1338	4.01025	+	+	+/+/+/+	+/+/+/+	+/+/+/+	peg.2868|peg.2869|peg.2870|peg.2871|peg.2872|peg.2873|peg.2874|peg.2875|peg.2876|peg.2877|peg.2878|peg.2879|peg.2880|peg.2881|peg.2882|peg.2883|peg.2884|peg.2885|peg.2886	ysgA|sspI|ysfB|glcD|glcF|ysfE|cstA|abfA|araQ|araP|araN|araM|araL|araD|araB|araA|abnA|ysdC|ysdB|S1085|S1087|S1082|S1083|S1086|S1084	BSU28650|BSU28660|BSU28670|BSU28680|BSU28690|BSU28700|BSU28710|BSU28720|BSU28730|BSU28740|BSU28750|BSU28760|BSU28770|BSU28780|BSU28790|BSU28800|BSU28810|BSU28820|BSU28830
110	0608	2952854	2960659	yscB	thrS	7	+	+	49.3664	6.23345	-	-	+/+/-/-	+/+/+/+	+/+/+/+	peg.2892|peg.2893|peg.2894|peg.2895|peg.2896|peg.2897|peg.2898	yscB|lrgB|lrgA|lytT|lytS|ysaA|thrS|NA|S1090	BSU28890|BSU28900|BSU28910|BSU28920|BSU28930|BSU28940|BSU28950|BSU_misc_RNA_48
111	0707	2964755	2969954	ytcG	ytbE	6	+	+	68.8397	9.97515	+	+	+/+/+/+	+/+/+/+	+/+/+/+	peg.2903|peg.2904|peg.2905|peg.2906|peg.2907|peg.2908	nrdR|speD|gapB|ytcD|ytbD|ytbE|S1091|S1093|S1094|S1095|S1092	BSU29000|BSU29010|BSU29020|BSU29030|BSU29040|BSU29050
112	0708	2975141	2983352	phoR	ytvI	7	+	+	63.8468	7.96966	-	+	+/+/- /+	+/+/-/+	+/+/-/+	peg.2913|peg.2914|peg.2915|peg.2916|peg.2917|peg.2918|peg.2919	phoR|phoP|mdh|icd|citZ|ytwI|ytvI|S1099|S1101|S1098|S1100|S1102	BSU29100|BSU29110|BSU29120|BSU29130|BSU29140|BSU29150|BSU29160
113	0709	2994981	3032733	ytqI	ytsP	40	Slow	Slow	n.t.		n.t.	n.t.	+/+/-/-	+/+/-/-	+/+/-/-	peg.2928|peg.2929|peg.2930|peg.2931|peg.2932|peg.2933|peg.2934|peg.2935|peg.2936|peg.2937|peg.2938|peg.2939|peg.2940|peg.2941|peg.2942|peg.2943|peg.2944|peg.2945|peg.2946|peg.2947|peg.2948|peg.2949|peg.2950|peg.2951|peg.2952|peg.2953|peg.2954|peg.2955|peg.2956|peg.2957|peg.2958|peg.2959|peg.2960|peg.2961|peg.2962|peg.2963|peg.2964|peg.2965|peg.2966|peg.2967	nrnA|ytpI|ytoI|ytnM|ytnL|rbfK|ytnJ|ytnI|ytmO|tcyN|tcyM|tcyL|tcyK|tcyJ|ytmI|ytlI|ytkL|ytkK|ytzD|argH|argG|moaB|ackA|ytxK|tpx|ytfJ|ytfI|yteJ|sppA|ppnKB|ytcJ|ytcI|sspA|thiI|iscS|braB|ezrA|hisJ|yttP|ytsP|S1114|S1116|S1128|S1111|S1112|S1115|S1118|S1119|S1120|S1121|S1122|S1123|S1124|S1125|S1126|S1127|S1130|S1131|S1132|S1110|S1113|S1129|S1117	BSU29250|BSU29260|BSU29270|BSU29280|BSU29290|BSU29300|BSU29310|BSU29320|BSU29330|BSU29340|BSU29350|BSU29360|BSU29370|BSU29380|BSU29390|BSU29400|BSU29410|BSU29420|BSU29430|BSU29440|BSU29450|BSU29460|BSU29470|BSU29480|BSU29490|BSU29500|BSU29510|BSU29520|BSU29530|BSU29540|BSU29550|BSU29560|BSU29570|BSU29580|BSU29590|BSU29600|BSU29610|BSU29620|BSU29630|BSU29640
114	0130	3037288	3047259	acsA	ytxG	11	-	-	n.t.		n.t.	n.t.	-/-/-/-	+/-/-/-	+/-/-/-	peg.2971|peg.2972|peg.2973|peg.2974|peg.2975|peg.2976|peg.2977|peg.2978|peg.2979|peg.2980|peg.2981	acsA|acuA|acuB|acuC|ytxE|ytxD|ccpA|aroA|ytxJ|ytxH|ytxG|S1139|S1141|S1140	BSU29680|BSU29690|BSU29700|BSU29710|BSU29720|BSU29730|BSU29740|BSU29750|BSU29760|BSU29770|BSU29780
115	0610	3051825	3101709	ytpR	ytwF	50	+	+	59.8152	8.16982	+	+	+/+/+/+	+/+/+/+	+/+/+/+	peg.2985|peg.2986|peg.2987|peg.2988|peg.2989|peg.2990|peg.2991|peg.2992|peg.2993|peg.2994|peg.2995|peg.2996|peg.2997|peg.2998|peg.2999|peg.3000|peg.3001|peg.3002|peg.3003|peg.3004|peg.3005|peg.3006|peg.3007|peg.3008|peg.3009|peg.3010|peg.3011|peg.3012|peg.3013|peg.3014|peg.3015|peg.3016|peg.3017|peg.3018|peg.3019|peg.3020|peg.3021|peg.3022|peg.3023|peg.3024|peg.3025|peg.3026|peg.3027|peg.3028|peg…	ytpR|ytpQ|ytpP|ytoQ|ytoP|ytzB|malS|ytnP|trmB|ytzH|ytmP|amyX|ytlR|ytlQ|ytlP|ytkP|ytjP|pbuO|ythQ|ythP|ytzE|ytzG|ytgP|ytfP|opuD|yteV|yteU|yteT|yteS|yteR|yteP|ytdP|ytcQ|ytcP|ytbQ|bioI|bioB|bioD|bioF|bioK|bioW|ytaP|msmR|msmE|amyD|amyC|melA|ytwF|S1144|S1147|S1143|S1145|S1148|S1149|S1150|S1151|S1153|S1155|S1146|S1152|S1154	BSU29820|BSU29830|BSU29840|BSU29850|BSU29860|BSU29870|BSU29880|BSU29890|BSU29900|BSU29910|BSU29920|BSU29930|BSU29940|BSU29950|BSU29960|BSU29970|BSU29980|BSU29990|BSU30000|BSU30010|BSU30020|BSU30035|BSU30050|BSU30060|BSU30070|BSU30080|BSU30090|BSU30100|BSU30110|BSU30120|BSU30135|BSU30150|BSU30160|BSU30170|BSU30180|BSU30190|BSU30200|BSU30210|BSU30220|BSU30230|BSU30240|BSU30250|BSU30260|BSU30270|BSU…
116	0132	3104551	3126905	ytvB	asnB	22	+	+	64.8067	2.74408	+	+	+/+/+/+	+/+/+/+	+/+/+/+	peg.3036|peg.3037|peg.3038|peg.3039|peg.3040|peg.3041|peg.3042|peg.3043|peg.3044|peg.3045|peg.3046|peg.3047|peg.3048|peg.3049|peg.3050|peg.3051|peg.3052|peg.3053|peg.3054|peg.3055|peg.3056|peg.3057	ytvB|ytvA|yttB|yttA|bceB|bceA|bceS|bceR|ytrF|ytrE|ytrD|ytrC|ytrB|ytrA|ytzC|ytqA|ytqB|ytpB|ytpA|ytoA|ytnA|asnB|S1160|S1158|S1159|S1161|S1162|S1163|S1164|S1157|S1166|S1165	BSU30330|BSU30340|BSU30350|BSU30360|BSU30370|BSU30380|BSU30390|BSU30400|BSU30410|BSU30420|BSU30430|BSU30440|BSU30450|BSU30460|BSU30470|BSU30480|BSU30490|BSU30500|BSU30510|BSU30520|BSU30530|BSU30540
117	0560	3130195	3145317	ytmB	ytgA	21	+	+	73.5096	11.4965	+	+	+/+/+/+	+/+/+/+	+/+/+/+	peg.3060|peg.3061|peg.3062|peg.3063|peg.3064|peg.3065|peg.3066|peg.3067|peg.3068|peg.3069|peg.3070|peg.3071|peg.3072|peg.3073|peg.3074|peg.3075|peg.3076|peg.3077|peg.3078|peg.3079|peg.3080	ytmB|ytmA|ytlA|ytlC|ytlD|ytkD|ytkC|dps|ytzI|ytkA|luxS|ytjA|ytiB|rpmEB|ythA|ythB|ytzL|mntD|mntC|mntB|mntA|S1169|S1168|S1170|S1174|S1175|S1171|S1172|S1173	BSU30570|BSU30580|BSU30595|BSU30610|BSU30620|BSU30630|BSU30640|BSU30650|BSU30659|BSU30660|BSU30670|BSU30680|BSU30690|BSU30700|BSU30710|BSU30720|BSU30739|BSU30740|BSU30750|BSU30760|BSU30770
118	0710	3153632	3170724	ytdA	glgB	14	+	+	60.336	4.77013	+	+	+/+/+/+	+/+/+/+	+/+/+/+	peg.3088|peg.3089|peg.3090|peg.3091|peg.3092|peg.3093|peg.3094|peg.3095|peg.3096|peg.3097|peg.3098|peg.3099|peg.3100|peg.3101	yteA|ytdA|ytcA|ytcB|ytcC|ytxO|cotS|cotSA|cotI|ytaB|glgP|glgA|glgD|glgC|glgB|S1178|S1179|S1180	BSU30840|BSU30850|BSU30860|BSU30870|BSU30880|BSU30890|BSU30900|BSU30910|BSU30920|BSU30930|BSU30940|BSU30950|BSU30960|BSU30970|BSU30980
119	0711	3178376	3193418	yuaJ	yubC	16	+	+	62.6078	3.33773	+	+	+/+/+/+	+/+/+/+	+/+/+/+	peg.3102|peg.3103|peg.3104|peg.3105|peg.3106|peg.3107|peg.3108|peg.3109|peg.3110|peg.3111|peg.3112|peg.3113|peg.3114|peg.3115|peg.3116|peg.3117	thiT|yuaI|yuaG|yuaF|yuaE|yuaD|gbsB|gbsA|yuaC|yuaB|NA|ktrA|ktrB|yubF|lytG|yubD|cdoA|S1184|S1183|S1185|S1186|S1182|S1187	BSU30990|BSU31000|BSU31010|BSU31020|BSU31030|BSU31040|BSU31050|BSU31060|BSU31070|BSU31080|BSU_misc_RNA_52|BSU31090|BSU31100|BSU31110|BSU31120|BSU31130|BSU31140
120	0312	3193705	3229018	yubB	patB	30	+	+	81.312	9.19638	+	+	+/+/+/+	-/-/-/-	+/+/+/+	peg.3118|peg.3119|peg.3120|peg.3121|peg.3122|peg.3123|peg.3124|peg.3125|peg.3126|peg.3127|peg.3128|peg.3129|peg.3130|peg.3131|peg.3132|peg.3133|peg.3134|peg.3135|peg.3136|peg.3137|peg.3138|peg.3139|peg.3140|peg.3141|peg.3142|peg.3143|peg.3144|peg.3145|peg.3146|peg.3147	uppP|yubA|yulF|yulE|yulD|yulC|yulB|yuxG|tlpB|mcpA|tlpA|mcpB|tgl|yuzH|yugU|yugT|yugS|yugP|yuzI|mstX|yugO|yugN|yugM|pgi|yugK|yugJ|yuzA|yugI|yugH|yugG|yugF|yugE|patB|S1191|S1188|S1198|S1199|S1203|S1204|S1193|S1197|S1202|S1190|S1194|S1196|S1200|S1201|S1189|S1192|S1195	BSU31150|BSU31160|BSU31170|BSU31180|BSU31190|BSU31200|BSU31210|BSU31220|BSU31230|BSU31240|BSU31250|BSU31260|BSU31270|BSU31279|BSU31280|BSU31290|BSU31300|BSU31310|BSU31319|BSU31321|BSU31322|BSU31330|BSU31340|BSU31350|BSU31360|BSU31370|BSU31380|BSU31390|BSU31400|BSU31410|BSU31420|BSU31430|BSU31440
121	0712	3230866	3245195	kapD	yufR	12	+	+	48.9016	2.90343	+	+	+/+/+/+	+/+/+/+	+/+/+/+	peg.3150|peg.3151|peg.3152|peg.3153|peg.3154|peg.3155|peg.3156|peg.3157|peg.3158|peg.3159|peg.3160|peg.3161	kapD|yuxJ|pbpD|yuxK|yufK|yufL|yufM|yufN|yufO|yufP|yufQ|maeN|S1205|S1206|S1207|S1208|S1209	BSU31470|BSU31480|BSU31490|BSU31500|BSU31510|BSU31520|BSU31530|BSU31540|BSU31550|BSU31560|BSU31570|BSU31580
122	0315	3256168	3258478	degQ	yuxH	3	+	+	64.9835	21.4623	+	+	+/+/+/+	+/+/+/+	+/+/+/+	peg.3175|peg.3176|peg.3177	degQ|yuzC|yuxH|S1217|S1218|S1216	BSU31720|BSU31730|BSU31740
123	0612	3260615	3299090	yueI	yuiA	36	+	+	49.7254	4.81611	+	+	+/+/+/+	+/+/+/+	+/+/+/+	peg.3180|peg.3181|peg.3182|peg.3183|peg.3184|peg.3185|peg.3186|peg.3187|peg.3188|peg.3189|peg.3190|peg.3191|peg.3192|peg.3193|peg.3194|peg.3195|peg.3196|peg.3197|peg.3198|peg.3199|peg.3200|peg.3201|peg.3202|peg.3203|peg.3204|peg.3205|peg.3206|peg.3207|peg.3208|peg.3209|peg.3210|peg.3211|peg.3212|peg.3213|peg.3214|peg.3215	yueI|yueH|yueG|yueF|yuzE|yuzF|yueE|yueD|yueC|yueB|yukB|yukC|yukD|yukE|yukF|ald|yukJ|ybdZ|dhbF|dhbB|dhbE|dhbC|dhbA|besA|yuiH|bioYB|yuiF|pepA|yuiD|yuiC|yuiB|yuiA|S1237|S1220|S1223|S1226|S1228|S1230|S1231|S1232|S1233|S1234|S1236|S1224|S1225|S1227|S1221|S1222|S1229|S1235|S1219	BSU31770|BSU31780|BSU31790|BSU31800|BSU31810|BSU31820|BSU31830|BSU31840|BSU31850|BSU31860|BSU31875|BSU31890|BSU31900|BSU31910|BSU31920|BSU31930|BSU31945|BSU31959|BSU31960|BSU31970|BSU31980|BSU31990|BSU32000|BSU32010|BSU32020|BSU32030|BSU32040|BSU32050|BSU32060|BSU32070|BSU32080|BSU32090
124	0713	3301642	3305018	yuzG	yutM	5	+	+	49.5882	3.66475	+	+	+/+/+/+	+/+/+/+	+/+/+/+	peg.3218|peg.3219|peg.3220|peg.3221|peg.3222	yuzG|guaC|paiB|paiA|yutM|S1240|S1241|S1242	BSU32120|BSU32130|BSU32140|BSU32150|BSU32160
125	0142	3306074	3354651	yutK	yurT	48	-	+	0		-	-	+/-/-/-	+/+/-/-	+/-/-/-	peg.3224|peg.3225|peg.3226|peg.3227|peg.3228|peg.3229|peg.3230|peg.3231|peg.3232|peg.3233|peg.3234|peg.3235|peg.3236|peg.3237|peg.3238|peg.3239|peg.3240|peg.3241|peg.3242|peg.3243|peg.3244|peg.3245|peg.3246|peg.3247|peg.3248|peg.3249|peg.3250|peg.3251|peg.3252|peg.3253|peg.3254|peg.3255|peg.3256|peg.3257|peg.3258|peg.3259|peg.3260|peg.3261|peg.3262|peg.3263|peg.3264|peg.3265|peg.3266|peg.3267|peg…	yutK|yuzB|yutJ|yuzD|yutI|yuxL|thrB|thrC|hom|yutH|yutG|yutF|yutE|yutD|yutC|lipA|lytH|yunB|yunC|yunD|yunE|yunF|yunG|pucH|pucR|pucJ|pucK|pucL|pucM|yuzJ|pucE|pucD|pucC|pucB|pucA|pucG|pucF|bsn|yurJ|frlR|frlD|frlM|frlN|frlO|frlB|yurQ|yurR|sspG|yurS|yurT|yuzN|S1252|S1257|S1245|S1247|S1249|S1250|S1253|S1243|S1251|S1244|S1246|S1248|S1254|S1255|S1256	BSU32180|BSU32190|BSU32200|BSU32210|BSU32220|BSU32230|BSU32240|BSU32250|BSU32260|BSU32270|BSU32280|BSU32290|BSU32300|BSU32310|BSU32320|BSU32330|BSU32340|BSU32350|BSU32360|BSU32370|BSU32380|BSU32390|BSU32400|BSU32410|BSU32420|BSU32430|BSU32440|BSU32450|BSU32460|BSU32469|BSU32470|BSU32480|BSU32490|BSU32500|BSU32510|BSU32520|BSU32530|BSU32540|BSU32550|BSU32560|BSU32570|BSU32580|BSU32590|BSU32600|BSU…
126	0714	3360364	3404721	yurZ	yvrD	49	-	+	0		-	-	+/-/-/-	+/+/+/+	+/+/+/+	peg.3277|peg.3278|peg.3279|peg.3280|peg.3281|peg.3282|peg.3283|peg.3284|peg.3285|peg.3286|peg.3287|peg.3288|peg.3289|peg.3290|peg.3291|peg.3292|peg.3293|peg.3294|peg.3295|peg.3296|peg.3297|peg.3298|peg.3299|peg.3300|peg.3301|peg.3302|peg.3303|peg.3304|peg.3305|peg.3306|peg.3307|peg.3308|peg.3309|peg.3310|peg.3311|peg.3312|peg.3313|peg.3314|peg.3315|peg.3316|peg.3317|peg.3318|peg.3319|peg.3320|peg…	yurZ|metN|metP|metQ|NA|yusD|yusE|yusF|yusG|yusH|yusI|fadE|fadA|fadN|yuzL|fadM|yuzM|yusN|yusO|yusP|yusQ|yusR|yusS|yusT|yusU|yusV|yusW|yusY|yusY|yusZ|mrgA|htrB|cssR|cssS|yuzO|yuxN|fumC|yvzF|gerAA|gerAB|gerAC|liaR|liaS|liaF|liaG|liaH|liaI|yvqJ|yvqK|yvrA|yvrB|yvrC|yvrD|S1270|S1275|S1266|S1267|S1268|S1271|S1272|S1273|S1276|S1262|S1264|S1265|S1269|S1274|S1277|S1261|S1263	BSU32720|BSU32730|BSU32740|BSU32750|BSU_misc_RNA_53|BSU32760|BSU32770|BSU32780|BSU32790|BSU32800|BSU32810|BSU32820|BSU32830|BSU32840|BSU32849|BSU32850|BSU32859|BSU32860|BSU32870|BSU32880|BSU32890|BSU32900|BSU32910|BSU32920|BSU32930|BSU32940|BSU32950|BSU32960|BSU32970|BSU32980|BSU32990|BSU33000|BSU33010|BSU33020|BSU33029|BSU33030|BSU33040|BSU33049|BSU33050|BSU33060|BSU33070|BSU33080|BSU33090|BSU33…
127	0613	3410686	3429659	yvrL	yvgP	18	+	+	59.3292	5.7169	+	+	+/+/+/+	+/+/+/+	+/+/+/+	peg.3331|peg.3332|peg.3333|peg.3334|peg.3335|peg.3336|peg.3337|peg.3338|peg.3339|peg.3340|peg.3341|peg.3342|peg.3343|peg.3344|peg.3345|peg.3346|peg.3347|peg.3348	yvrL|yvrN|yvrO|yvrP|fhuC|fhuG|fhuB|fhuD|lysP|NA|sspJ|yvsG|yvgJ|yvgK|yvgL|yvgM|yvgN|yvgO|nhaK|S1280|S1281|S1279	BSU33250|BSU33260|BSU33270|BSU33280|BSU33290|BSU33300|BSU33310|BSU33320|BSU33330|BSU_misc_RNA_54|BSU33340|BSU33350|BSU33360|BSU33370|BSU33380|BSU33390|BSU33400|BSU33410|BSU33420
128	0318	3433389	3436705	yvgS	yvgT	2	+	+	48.2431	1.23779	+	+	+/+/+/+	+/+/+/+	+/+/+/+	peg.3351|peg.3352	helD|yvgT	BSU33450|BSU33460
129	0715	3437915	3455304	yvgW	yvaM	16	+	+	63.8869	3.69232	+	+	+/+/+/+	+/+/+/+	+/+/+/+	peg.3355|peg.3356|peg.3357|peg.3358|peg.3359|peg.3360|peg.3361|peg.3362|peg.3363|peg.3364|peg.3365|peg.3366|peg.3367|peg.3368|peg.3369|peg.3370	copB|copA|copZ|csoR|yvaA|yvaB|yvaC|yvaD|yvaE|yvaF|yvaG|ssrA|smpB|rnr|yvaK|secG|yvaM|S1282|S1284|S1286|S1285|S1287|S1283	BSU33490|BSU33500|BSU33510|BSU33520|BSU33530|BSU33540|BSU33550|BSU33560|BSU33570|BSU33580|BSU33590|BSU_misc_RNA_55|BSU33600|BSU33610|BSU33620|BSU33630|BSU33640
130	0716	3457139	3475573	yvaQ	yvbK	21	+	+	54.1694	2.94548	+	+	+/+/+/+	+/+/+/+	+/+/+/+	peg.3375|peg.3376|peg.3377|peg.3378|peg.3379|peg.3380|peg.3381|peg.3382|peg.3383|peg.3384|peg.3385|peg.3386|peg.3387|peg.3388|peg.3389|peg.3390|peg.3391|peg.3392|peg.3393|peg.3394|peg.3395	yvaQ|opuBD|opuBC|opuBB|opuBA|yvaV|sdpA|sdpB|spbC|sdpI|sdpR|opuCD|opuCC|opuCB|opuCA|yvbF|yvbG|yvbH|yvbI|yvbJ|yvbK|S1289|S1294|S1295|S1297|S1296|S1291|S1293|S1290|S1292|S1298|S1299	BSU33690|BSU33700|BSU33710|BSU33720|BSU33730|BSU33740|BSU33750|BSU33760|BSU33770|BSU33780|BSU33790|BSU33800|BSU33810|BSU33820|BSU33830|BSU33840|BSU33850|BSU33860|BSU33870|BSU33880|BSU33890
131	0614	3483135	3518058	araE	yvfA	32	+	+	47.6404	5.69366	+	+	+/+/+/+	+/+/+/+	+/+/+/+	peg.3402|peg.3403|peg.3404|peg.3405|peg.3406|peg.3407|peg.3408|peg.3409|peg.3410|peg.3411|peg.3412|peg.3413|peg.3414|peg.3415|peg.3416|peg.3417|peg.3418|peg.3419|peg.3420|peg.3421|peg.3422|peg.3423|peg.3424|peg.3425|peg.3426|peg.3427|peg.3428|peg.3429|peg.3430|peg.3431|peg.3432|peg.3433	araE|araR|yvbT|yvbU|cyeB|yvbW|NA|yvbX|yvbY|yvfW|yvfV|yvfU|yvfT|yvfS|yvfR|rsbQ|rsbP|ganB|ganA|ganQ|ganP|cycB|ganR|yvfI|yvfH|sigL|yvfG|epsO|epsN|epsM|epsL|epsK|S1310|S1307|S1304|S1306|S1308|S1309|S1311|S1305	BSU33960|BSU33970|BSU33980|BSU33990|BSU34000|BSU34010|BSU_misc_RNA_56|BSU34020|BSU34030|BSU34040|BSU34050|BSU34060|BSU34070|BSU34080|BSU34090|BSU34100|BSU34110|BSU34120|BSU34130|BSU34140|BSU34150|BSU34160|BSU34170|BSU34180|BSU34190|BSU34200|BSU34210|BSU34220|BSU34230|BSU34240|BSU34250|BSU34265
132	0319	3529620	3544664	pnbA	yvdO	15	+	+	50.9138	5.45491	+	+	+/+/+/+	+/+/+/+	+/+/+/+	peg.3445|peg.3446|peg.3447|peg.3448|peg.3449|peg.3450|peg.3451|peg.3452|peg.3453|peg.3454|peg.3455|peg.3456|peg.3457|peg.3458|peg.3459	pnbA|padC|yveG|yveF|racX|pbpE|sacB|levB|yveA|yvdT|yvdS|yvdR|yvdQ|yvdP|cotR|S1315|S1316|S1314	BSU34390|BSU34400|BSU34410|BSU34420|BSU34430|BSU34440|BSU34450|BSU34460|BSU34470|BSU34480|BSU34490|BSU34500|BSU34510|BSU34520|BSU34530
133	0191	3545888	3572266	yvdM	yvcI	24	+	+	76.2949	10.6195	+	+	+/+/+/+	+/+/+/+	+/+/+/+	peg.3461|peg.3462|peg.3463|peg.3464|peg.3465|peg.3466|peg.3467|peg.3468|peg.3469|peg.3470|peg.3471|peg.3472|peg.3473|peg.3474|peg.3475|peg.3476|peg.3477|peg.3478|peg.3479|peg.3480|peg.3481|peg.3482|peg.3483|peg.3484	pgcM|malL|malK|yvdJ|mdxG|mdxF|mdxE|mdxD|mdxR|yvdD|yvdC|yvdB|yvdA|yvcT|yvcS|yvcR|yvcQ|yvcP|yvzJ|yvcN|crh|whiA|yvcK|yvcJ|yvcI|S1319|S1323|S1322|S1320|S1321	BSU34550|BSU34560|BSU34570|BSU34580|BSU34590|BSU34600|BSU34610|BSU34620|BSU34630|BSU34640|BSU34650|BSU34660|BSU34670|BSU34680|BSU34690|BSU34700|BSU34710|BSU34720|BSU34729|BSU34730|BSU34740|BSU34750|BSU34760|BSU34770|BSU34780
134	0320	3573423	3609123	yvcE	yvzB	36	Slow	Slow	187.942	10.6331	-	-	+/+/- /-	+/+/-/-	+/+/-/-	peg.3486|peg.3487|peg.3488|peg.3489|peg.3490|peg.3491|peg.3492|peg.3493|peg.3494|peg.3495|peg.3496|peg.3497|peg.3498|peg.3499|peg.3500|peg.3501|peg.3502|peg.3503|peg.3504|peg.3505|peg.3506|peg.3507|peg.3508|peg.3509|peg.3510|peg.3511|peg.3512|peg.3513|peg.3514|peg.3515|peg.3516|peg.3517|peg.3518|peg.3519|peg.3520|peg.3521	cwlO|yvcD|bmrA|yvzA|yvcB|yvcA|hisI|hisF|hisA|hisH|hisB|hisD|hisG|hisZ|yvpB|pelC|yvoF|ppaX|yvoD|lgt|hprK|nagA|nagBA|yvoA|yvnB|yvnA|cypX|yvmC|yvmB|yvmA|yvlD|yvlC|yvlB|yvlA|yvkN|yvzB|S1339|S1338|S1327|S1329|S1330|S1332|S1336|S1337|S1340|S1326|S1335|S1331|S1334|S1341|S1328|S1333	BSU34800|BSU34810|BSU34820|BSU34830|BSU34840|BSU34850|BSU34860|BSU34870|BSU34880|BSU34890|BSU34900|BSU34910|BSU34920|BSU34930|BSU34940|BSU34950|BSU34960|BSU34970|BSU34980|BSU34990|BSU35000|BSU35010|BSU35020|BSU35030|BSU35040|BSU35050|BSU35060|BSU35070|BSU35080|BSU35090|BSU35100|BSU35110|BSU35120|BSU35130|BSU35140|BSU35150
135	0321	3614176	3626198	csbA	yvjA	11	+	+	51.8037	6.23421	+	+	+/+/+/+	+/+/+/+	+/+/+/+	peg.3524|peg.3525|peg.3526|peg.3527|peg.3528|peg.3529|peg.3530|peg.3531|peg.3532|peg.3533|peg.3534	csbA|yvkC|yvkB|yvkA|minJ|swrAA|swrAA|ctpB|ftsX|ftsE|cccB|yvjA|S1343|S1345|S1346|S1347|S1344	BSU35180|BSU35190|BSU35200|BSU35210|BSU35220|BSU35230|BSU35239|BSU35240|BSU35250|BSU35260|BSU35270|BSU35280
136	0190	3630063	3635105	yvyD	hag	6	+	+	56.468	5.34458	+	+	+/+/+/+	+/+/+/+	+/+/+/+	peg.3537|peg.3538|peg.3539|peg.3540|peg.3541|peg.3542	yvyD|yvzG|fliT|fliS|fliD|yvyC|hag|S1350|S1351|S1352	BSU35310|BSU35319|BSU35320|BSU35330|BSU35340|BSU35350|BSU35360
137	0717	3648935	3663261	tuaH	lytR	12	+	+	47.8444	9.88115	+	+	+/+/+/+	+/+/+/+	+/+/+/+	peg.3560|peg.3561|peg.3562|peg.3563|peg.3564|peg.3565|peg.3566|peg.3567|peg.3568|peg.3569|peg.3570|peg.3571	tuaH|tuaG|tuaF|tuaE|tuaD|tuaC|tuaB|tuaA|tuaA|lytC|lytB|lytA|lytR|S1359|S1361	BSU35540|BSU35550|BSU35560|BSU35570|BSU35580|BSU35590|BSU35600|BSU35609|BSU35610|BSU35620|BSU35630|BSU35640|BSU35650
138	0718	3666269	3672585	ggaB	gtaB	3	+	+	48.9967	3.8067	+	+	+/+/+/+	-/-/-/-	+/+/+/+	peg.3574|peg.3575|peg.3576	ggaB|ggaA|yvzI|yvzE|S1363|S1367|S1368|S1369|S1370|S1366	BSU35680|BSU35690|BSU35698|BSU35699
139	0719	3683886	3737399	lytD	ywqA	51	+	+	51.5533	7.29115	+	+	+/+/+/+	+/+/+/+	+/+/+/+	peg.3585|peg.3586|peg.3587|peg.3588|peg.3589|peg.3590|peg.3591|peg.3592|peg.3593|peg.3594|peg.3595|peg.3596|peg.3597|peg.3598|peg.3599|peg.3600|peg.3601|peg.3602|peg.3603|peg.3604|peg.3605|peg.3606|peg.3607|peg.3608|peg.3609|peg.3610|peg.3611|peg.3612|peg.3613|peg.3614|peg.3615|peg.3616|peg.3617|peg.3618|peg.3619|peg.3620|peg.3621|peg.3622|peg.3623|peg.3624|peg.3625|peg.3626|peg.3627|peg.3628|peg…	lytD|yvyI|gerBA|gerBB|gerBC|ywtG|ywtF|ywtE|pgdS|pgsE|pgsA|pgsC|pgsB|rbsR|rbsK|rbsD|rbsA|rbsC|rbsB|ywsB|ywsA|ywrO|alsD|alsS|alsR|ywrK|ywrJ|cotB|cotH|cotG|ywrF|ywrE|ywrD|ywrC|ywrB|ywrA|ywqO|ywqN|ywqM|ywqL|ywqK|ywqJ|ywqI|ywqH|ywqG|ywqF|ywqE|ptkA|ywqC|ywzD|ywqB|ywqA|S1378|S1384|S1389|S1392|S1377|S1379|S1380|S1381|S1382|S1385|S1387|S1391|S1393|S1394|S1395|S1396|S1397|S1388|S1383|S1386|S1390	BSU35780|BSU35790|BSU35800|BSU35810|BSU35820|BSU35830|BSU35840|BSU35850|BSU35860|BSU35870|BSU35880|BSU35890|BSU35900|BSU35910|BSU35920|BSU35930|BSU35940|BSU35950|BSU35960|BSU35970|BSU35980|BSU35990|BSU36000|BSU36010|BSU36020|BSU36030|BSU36040|BSU36050|BSU36060|BSU36070|BSU36080|BSU36090|BSU36100|BSU36110|BSU36120|BSU36130|BSU36140|BSU36150|BSU36160|BSU36170|BSU36180|BSU36190|BSU36200|BSU36210|BSU…
140	0187	3739681	3777003	ywpG	spoIID	44	-	-	n.t.		n.t.	n.t.	-/-/-/-	-/-/-/-	-/-/-/-	peg.3639|peg.3640|peg.3641|peg.3642|peg.3643|peg.3644|peg.3645|peg.3646|peg.3647|peg.3648|peg.3649|peg.3650|peg.3651|peg.3652|peg.3653|peg.3654|peg.3655|peg.3656|peg.3657|peg.3658|peg.3659|peg.3660|peg.3661|peg.3662|peg.3663|peg.3664|peg.3665|peg.3666|peg.3667|peg.3668|peg.3669|peg.3670|peg.3671|peg.3672|peg.3673|peg.3674|peg.3675|peg.3676|peg.3677|peg.3678|peg.3679|peg.3680|peg.3681|peg.3682	ywpG|ywpF|ywpE|ywpD|mscL|fabZ|rapD|flhP|flhO|mbl|spoIIID|usd|ywoH|ywoG|ywoF|pucI|ywoD|ywoC|ywoB|amtB|glnK|bcrC|ywnJ|spoIIQ|ywnH|ywnG|ywnF|clsA|mta|ywnC|ywnB|ywnA|ureC|ureB|ureA|ywzE|ywzF|csbD|ywmF|rapB|moaA|fdhD|ywmE|ywmD|ywmC|spoIID|S1403|S1408|S1400|S1401|S1404|S1406|S1407|S1409|S1410|S1411|S1413|S1416|S1420|S1402|S1405|S1412|S1414|S1417|S1418|S1419|S1415	BSU36320|BSU36330|BSU36340|BSU36350|BSU36360|BSU36370|BSU36380|BSU36390|BSU36400|BSU36410|BSU36420|BSU36430|BSU36440|BSU36450|BSU36460|BSU36470|BSU36480|BSU36490|BSU36500|BSU36510|BSU36520|BSU36530|BSU36540|BSU36550|BSU36560|BSU36570|BSU36580|BSU36590|BSU36600|BSU36610|BSU36620|BSU36630|BSU36640|BSU36650|BSU36660|BSU36668|BSU36669|BSU36670|BSU36680|BSU36690|BSU36700|BSU36710|BSU36720|BSU36730|BSU…
141	0730	3780091	3787480	atpC	atpI	9	+	+	65.8119	10.8656	-	-	+/+/-/-	+/+/+/+	+/+/+/+	peg.3687|peg.3688|peg.3689|peg.3690|peg.3691|peg.3692|peg.3693|peg.3694|peg.3695	atpC|atpD|atpG|atpA|atpH|atpF|atpE|atpB|atpI|S1426|S1423|S1427|S1424|S1425	BSU36800|BSU36810|BSU36820|BSU36830|BSU36840|BSU36850|BSU36860|BSU36870|BSU36880
142	0720	3789699	3791945	ywlG	ywlD	4	-	Slow	n.t.		n.t.	n.t.	+/-/-/-	+/+/+/+	+/-/-/-	peg.3698|peg.3699|peg.3700|peg.3701	ywlG|ywlF|ywlE|ywlD|S1429	BSU36910|BSU36920|BSU36930|BSU36940
143	0721	3793221	3795212	ywlB	ywkF	4	+	+	54.1131	1.00709	+	+	+/+/+/+	+/+/+/+	+/+/+/+	peg.3703|peg.3704|peg.3705|peg.3706	ywlB|spoIIR|ywlA|ywkF	BSU36960|BSU36970|BSU36980|BSU36990
144	0722	3797844	3801459	ywkC	ywkA	3	+	+	52.8028	4.08839	+	+	+/+/+/+	+/+/+/+	+/+/+/+	peg.3710|peg.3711|peg.3712	racA|ywkB|maeA|S1434	BSU37030|BSU37040|BSU37050
145	0618	3804145	3806884	ywjI	murZ	2	+	+	51.4488	12.2571	+	+	+/+/+/+	+/+/+/+	+/+/+/+	peg.3716|peg.3717	ywjI|murAB|ywjH|S1437	BSU37090|BSU37100|BSU37110
146	0157	3811595	3832702	rpoE	narK	17	Slow	Slow	129.143	17.1735	+	+	+/+/+/+	+/+/+/+	+/+/+/+	peg.3723|peg.3724|peg.3725|peg.3726|peg.3727|peg.3728|peg.3729|peg.3730|peg.3731|peg.3732|peg.3733|peg.3734|peg.3735|peg.3736|peg.3737|peg.3738|peg.3739	rpoE|acdA|fadF|clsB|ywjD|ywjC|ywjB|ywjA|ywiE|narI|narJ|narH|narG|arfM|ywiC|fnr|narK|S1446|S1447|S1442|S1444|S1445|S1443|S1448	BSU37160|BSU37170|BSU37180|BSU37190|BSU37200|BSU37210|BSU37220|BSU37230|BSU37240|BSU37250|BSU37260|BSU37270|BSU37280|BSU37290|BSU37300|BSU37310|BSU37320
147	0724	3846401	3896454	ywhH	ywdH	48	-	-	n.t.		n.t.	n.t.	-/-/-/-	+/+/+/+	+/-/-/-	peg.3754|peg.3755|peg.3756|peg.3757|peg.3758|peg.3759|peg.3760|peg.3761|peg.3762|peg.3763|peg.3764|peg.3765|peg.3766|peg.3767|peg.3768|peg.3769|peg.3770|peg.3771|peg.3772|peg.3773|peg.3774|peg.3775|peg.3776|peg.3777|peg.3778|peg.3779|peg.3780|peg.3781|peg.3782|peg.3783|peg.3784|peg.3785|peg.3786|peg.3787|peg.3788|peg.3789|peg.3790|peg.3791|peg.3792|peg.3793|peg.3794|peg.3795|peg.3796|peg.3797|peg…	ywhH|speB|speE|pbpG|ywhD|ywhC|ywhB|ywhA|thrZ|mmr|ywgB|ywgA|ywfO|ywzC|rsfA|ywfM|ywfL|cysL|pta|ywfI|ywfH|bacF|bacE|bacD|bacC|bacB|bacA|ywfA|rocC|rocB|rocA|rocG|yweA|spsL|spsK|spsJ|spsI|spsG|spsF|spsE|spsD|spsC|spsB|spsA|ywdL|ywdK|ywdJ|ywdI|ywdH|S1453|S1452|S1457|S1458|S1461|S1462|S1463|S1455|S1459|S1454|S1456|S1460	BSU37480|BSU37490|BSU37500|BSU37510|BSU37520|BSU37530|BSU37540|BSU37550|BSU37560|BSU_misc_RNA_57|BSU_misc_RNA_58|BSU37570|BSU37580|BSU37590|BSU37600|BSU37610|BSU37620|BSU37630|BSU37640|BSU37650|BSU37660|BSU37670|BSU37680|BSU37690|BSU37700|BSU37710|BSU37720|BSU37730|BSU37740|BSU37750|BSU37760|BSU37770|BSU37780|BSU37790|BSU37800|BSU37810|BSU37820|BSU37830|BSU37840|BSU37850|BSU37860|BSU37870|BSU3788…
148	0574	3898648	3911127	ywdD	ywcG	12	+	+	51.4658	5.32541	+	+	+/+/+/+	+/+/+/+	+/+/+/+	peg.3805|peg.3806|peg.3807|peg.3808|peg.3809|peg.3810|peg.3811|peg.3812|peg.3813|peg.3814|peg.3815|peg.3816	ywdD|ywzG|pdxK|ywdA|sacA|sacP|ywcJ|sacT|ywcI|vpr|ywcH|nfrA|S1466|S1465|S1467|S1464|S1468	BSU38000|BSU38018|BSU38020|BSU38030|BSU38040|BSU38050|BSU38060|BSU38070|BSU38080|BSU38090|BSU38100|BSU38110
149	0620	3913069	3949519	qoxD	ywaC	35	+	+	51.1222	6.58248	-	-	+/+/- /-	+/+/+/+	+/+/-/-	peg.3819|peg.3820|peg.3821|peg.3822|peg.3823|peg.3824|peg.3825|peg.3826|peg.3827|peg.3828|peg.3829|peg.3830|peg.3831|peg.3832|peg.3833|peg.3834|peg.3835|peg.3836|peg.3837|peg.3838|peg.3839|peg.3840|peg.3841|peg.3842|peg.3843|peg.3844|peg.3845|peg.3846|peg.3847|peg.3848|peg.3849|peg.3850|peg.3851|peg.3852|peg.3853	qoxD|qoxC|qoxB|qoxA|ywzA|galT|galK|ywcD|ywcC|slrA|ywcB|ywcA|ywbO|efeN|efeM|efeU|thiE|thiM|ywbI|cidA|lrgB|ywbF|ywbE|ywbD|ywbC|ywbB|ywbA|epr|sacX|sacY|gspA|ywaF|ywaE|NA|tyrZ|ywaD|ywaC|S1477|S1471|S1472|S1473|S1474|S1475|S1476	BSU38140|BSU38150|BSU38160|BSU38170|BSU38180|BSU38190|BSU38200|BSU38210|BSU38220|BSU38229|BSU38230|BSU38240|BSU38250|BSU38260|BSU38270|BSU38280|BSU38290|BSU38300|BSU38310|BSU38320|BSU38330|BSU38340|BSU38350|BSU38360|BSU38370|BSU38380|BSU38390|BSU38400|BSU38410|BSU38420|BSU38430|BSU38440|BSU38450|BSU_misc_RNA_59|BSU38460|BSU38470|BSU38480
150	0621	3955196	3962883	dltE	licR	7	+	+	46.1953	1.60771	+	+	+/+/+/+	+/+/+/+	+/+/+/+	peg.3859|peg.3860|peg.3861|peg.3862|peg.3863|peg.3864|peg.3865	dltE|ilvK|licH|licA|licC|licB|licR|S1481|S1480	BSU38540|BSU38550|BSU38560|BSU38570|BSU38580|BSU38590|BSU38600
151	0725	3965538	4047754	yxlH	hutM	76	+	+	39.9764	4.77012	+	+	+/+/+/+	+/+/+/+	+/+/+/+	peg.3869|peg.3870|peg.3871|peg.3872|peg.3873|peg.3874|peg.3875|peg.3876|peg.3877|peg.3878|peg.3879|peg.3880|peg.3881|peg.3882|peg.3883|peg.3884|peg.3885|peg.3886|peg.3887|peg.3888|peg.3889|peg.3890|peg.3891|peg.3892|peg.3893|peg.3894|peg.3895|peg.3896|peg.3897|peg.3898|peg.3899|peg.3900|peg.3901|peg.3902|peg.3903|peg.3904|peg.3905|peg.3906|peg.3907|peg.3908|peg.3909|peg.3910|peg.3911|peg.3912|peg…	yxlH|yxlG|yxlF|yxlE|yxlD|yxlC|sigY|yxlA|yxkO|cydD|cydC|cydB|cydA|cimH|yxkI|yxzE|yxkH|msmX|yxkF|aldY|yxkD|NA|yxkC|galE|yxkA|yxjO|yxjN|yxjM|yxjL|pepT|yxjJ|yxjI|yxjH|yxjG|yxjF|scoB|scoA|yxjC|yxjB|NA|yxjA|yxiT|yxiT|yxiS|katE|citH|bglS|licT|yxiP|yxiO|deaD|yxiM|yxzI|yxzJ|yxiK|yxiJ|yxiI|yxzG|yxiH|yxiG|yxzC|yxiF|yxxG|wapA|yxxF|yxiE|bglH|bglP|yxxE|yxxD|yxiD|yxiC|yxiB|abnB|yxzL|hutP|hutH|hutU|hutI|hutG|hut…	BSU38640|BSU38650|BSU38660|BSU38670|BSU38680|BSU38690|BSU38700|BSU38710|BSU38720|BSU38730|BSU38740|BSU38750|BSU38760|BSU38770|BSU38780|BSU38790|BSU38800|BSU38810|BSU38820|BSU38830|BSU38840|BSU_misc_RNA_60|BSU38850|BSU38860|BSU38870|BSU38880|BSU38890|BSU38900|BSU38910|BSU38920|BSU38930|BSU38940|BSU_misc_RNA_61|BSU38950|BSU_misc_RNA_62|BSU38960|BSU38970|BSU38980|BSU38990|BSU39000|BSU39010|BSU_misc_…
152	0623	4062474	4146774	yxeH	rocR	82	+	+	59.2909	7.51161	+	+	+/+/+/+	+/+/+/+	+/+/+/+	peg.3959|peg.3960|peg.3961|peg.3962|peg.3963|peg.3964|peg.3965|peg.3966|peg.3967|peg.3968|peg.3969|peg.3970|peg.3971|peg.3972|peg.3973|peg.3974|peg.3975|peg.3976|peg.3977|peg.3978|peg.3979|peg.3980|peg.3981|peg.3982|peg.3983|peg.3984|peg.3985|peg.3986|peg.3987|peg.3988|peg.3989|peg.3990|peg.3991|peg.3992|peg.3993|peg.3994|peg.3995|peg.3996|peg.3997|peg.3998|peg.3999|peg.4000|peg.4001|peg.4002|peg…	yxeI|yxeH|yxeG|yxeF|yxeE|yxeD|yxeC|yxeB|yxeA|yxdM|yxdL|yxdK|yxdJ|iolJ|iolI|iolH|iolG|iolF|iolE|iolD|iolC|iolB|mmsA|iolR|iolS|yxcE|yxcD|csbC|htpG|yxcA|yxbG|yxbF|aldX|yxbD|yxbC|yxbB|aslA|yxnB|asnH|yxaM|yxaL|yxaJ|yxaI|yxaH|qodI|yxaF|yxnA|yxaD|yxzK|yxaC|yxaB|glxK|gntR|gntK|gntP|gntZ|ahpC|ahpF|bglA|yyzE|yydK|yyzN|yydJ|yydI|yydH|yydG|yydF|fbp|yydD|yydC|yydB|yydA|yyzF|yycS|yycR|yyzG|yycQ|yycP|yycO|yycN|…	BSU39540|BSU39550|BSU39560|BSU39570|BSU39580|BSU39590|BSU39600|BSU39610|BSU39620|BSU39630|BSU39640|BSU39650|BSU39660|BSU39670|BSU39680|BSU39690|BSU39700|BSU39710|BSU39720|BSU39730|BSU39740|BSU39750|BSU39760|BSU39770|BSU39780|BSU39790|BSU39800|BSU39810|BSU39820|BSU39830|BSU39840|BSU39850|BSU39860|BSU39870|BSU39880|BSU39890|BSU39900|BSU39910|BSU39920|BSU39930|BSU39940|BSU39950|BSU39960|BSU39970|BSU…
153	0161	4154641	4156678	purA	yycE	2	-	+	0		-	-	+/-/- /-	+/-/-/-	+/-/-/-	peg.4048|peg.4049	purA|yycE	BSU40420|BSU40430
154	0726	4158461	4162368	yyzB	yycA	4	+	+	58.9283	6.39475	+	+	+/+/+/+	+/+/+/+	+/+/+/+	peg.4052|peg.4053|peg.4054|peg.4055	yyzB|yycC|yycB|yycA|S1557|S1556|S1558	BSU40460|BSU40470|BSU40480|BSU40490
155	0727	4168342	4195938	yybP	yyaH	31	+	+	57.594	5.31336	+	+	+/+/+/+	+/+/+/+	+/+/+/+	peg.4062|peg.4063|peg.4064|peg.4065|peg.4066|peg.4067|peg.4068|peg.4069|peg.4070|peg.4071|peg.4072|peg.4073|peg.4074|peg.4075|peg.4076|peg.4077|peg.4078|peg.4079|peg.4080|peg.4081|peg.4082|peg.4083|peg.4084|peg.4085|peg.4086|peg.4087|peg.4088|peg.4089|peg.4090|peg.4091|peg.4092	yybP|yybO|yyzI|yyzJ|yyzK|yyzL|yybN|yybM|yybL|yybK|yybJ|yybI|yybH|yybG|yybF|yybE|yybD|yybC|yybB|yybA|yyaT|yyaS|yyaR|yyaQ|yyaP|tetB|yyaO|yyaN|yyaM|yyaL|yyaK|yyaJ|maa|yyaH|S1566|S1565|S1567|S1563|S1564|S1568|S1569|S1570|S1571|S1573|S1572	BSU40560|BSU40570|BSU40573|BSU40574|BSU40578|BSU40579|BSU40580|BSU40590|BSU40600|BSU40610|BSU40620|BSU40630|BSU40640|BSU40650|BSU40660|BSU40670|BSU40680|BSU40690|BSU40700|BSU40710|BSU40720|BSU40730|BSU40740|BSU40750|BSU40760|BSU40770|BSU40780|BSU40790|BSU40800|BSU40810|BSU40820|BSU40830|BSU40840|BSU40850|BSU40860
156	0641	4202632	4212407	yyaD	thdF	9	+	+	83.2462	10.3424	+	-	+/+/+/-	+/+/+/+	+/+/+/+	peg.4100|peg.4101|peg.4102|peg.4103|peg.4104|peg.4105|peg.4106|peg.4107|peg.4108	yyaD|yyaC|parB|parA|yyaB|noc|rsmG|trmF|trmE|S1576|S1578|S1579|S1577	BSU40940|BSU40950|BSU40960|BSU40970|BSU40980|BSU40990|BSU41000|BSU41010|BSU41020
157	0031	518099	528312	ydcD	ydcK	15 (d)	n.t.	n.t.	n.t.		n.t.	n.t.	-/-/-/-	-/-/-/-	-/-/-/-	peg.464|peg.465|peg.466|peg.467|peg.468|peg.469|peg.470|peg.471|peg.472|peg.473|peg.474|peg.475|peg.476|peg.477|peg.478|peg.479	alrA|endB|ndoA|rsbRA|rsbS|rsbT|rsbU|rsbV|rsbW|sigB|rsbX|ydcF|ydcG|ydcH|ydcI|ydcK|S164|S165|S167|S163|S166	BSU04640|BSU04650|BSU04660|BSU04670|BSU04680|BSU04690|BSU04700|BSU04710|BSU04720|BSU04730|BSU04740|BSU04750|BSU04760|BSU04770|BSU04780|BSU04790
