# Supplementary material for: Building the repertoire of dispensable chromosome regions in Bacillus subtilis entails major refinement of cognate large-scale metabolic model
Source: Nucleic Acids Res. 2012 Oct 29;41(1):687–99. doi: 10.1093/nar/gks963 (PMC3592452; doi:10.1093/nar/gks963)
Supplement: Supplementary Data [file supp_gks963_nar-01731-m-2012-File007.xlsx]

## Sheet: Legend
Table S3: Reduction of interval size to identify essential functions and test the model
The 21 chromosome intervals encoding functions essential for growth on NMS as well as 8 intervals whose deletions confer slow growth were subjected to iterative cycles of splitting. Intervals ID are as in Table S2, and the IDs of the new intervals resulting from the various splitting cycles are indicated. The number of CDS in each interval, its coordinates in the B. subtilis 168 genome sequence i…
*	marks the ID number of intervals from which the PBSX prophage region (41 genes) has been removed.
A	Not tested
B	Slight growth was observed on NMS medium, but no colonies after 48 hours incubation (ø < 0,5 mm).
C	Slight growth was observed on LB medium, but no colonies after 48 hours incubation (ø < 0,5 mm).
D	Normal colonies are obtained after transformation, but no growth after streaking on fresh plate.

## Sheet: Data
Index from Table S2	Interval ID number	Splitting cycle 1	Splitting cycle 2	Splitting cycle 3	NMS Growth	LB Growth	Observed growth: LB/NMS	iBsu1103ΔtrpCD predictions: LB/NMS	iBsu1103V2ΔtrpCD predictions: LB/NMS	Number of CDS	Coordinates		Deleted Genes		Growth defect	Category	Comment	SEED pegs	Gene names	Gene loci
											Start	End	From	To
7	0645				slow	slow	+/+	+/+	+/+	2	117887	119013	nusG	rplK		1		peg.101|peg.102	nusG|rplK|S49	BSU01010|BSU01020|new_118452_118590
41	0728 *				slow	slow	+/+	-/-	+/+	122	1263173	1417361	yjcM	ykzE		1	Two independent intervals which showed "Slow" were identified after splitting interval.	peg.1192|peg.1193|peg.1194|peg.1195|peg.1196|peg.1197|peg.1198|peg.1199|peg.1200|peg.1201|peg.1202|peg.1203|peg.1204|peg.1205|peg.1206|peg.1207|peg.1208|peg.1209|peg.1210|peg.1211|peg.1212|peg.1213|peg.1214|peg.1215|peg.1216|peg.1217|peg.1218|peg.1219|peg.1220|peg.1221|peg.1222|peg.1223|peg.1224|peg.1225|peg.1226|peg.1227|peg.1228|peg.1229|peg.1230|peg.1231|peg.1232|peg.1233|peg.1234|peg.1235|peg…	yjcM|yjcN|yjzF|yjzG|yjcO|yjcP|yjcQ|yjcR|yjcS|yjdA|yjdB|manR|manP|manA|yjdF|yjdG|yjdH|yjdI|yjzH|yjdJ|ctaO|cotT|yjeA|yjfA|yjfB|yjfC|yjgA|yjgB|yjgC|yjgD|yjhA|yjhB|yjiA|yjiB|yjiC|yjzI|yjjA|yjkA|yjkB|yjlA|yjlB|rex|ndh|uxaC|exuM|yjmC|yjmD|uxuA|uxuB|exuT|exuR|uxaB|uxaA|yjnA|yjoA|yjoB|rapA|phrA|yjpA|xlyB|yjqA|yjqB|yjqC|xkdA|xre|yjzJ|xkdB|xkdC|ykzK|xkdD|xtrA|xpf|xtmA|xtmB|xkdE|xkdF|xkdG|ykzL|xkdH|xkdI|xkd…	BSU11910|BSU11920|BSU11928|BSU11929|BSU11930|BSU11940|BSU11950|BSU11960|BSU11970|BSU11980|BSU11990|BSU12000|BSU12010|BSU12020|BSU12030|BSU12040|BSU12050|BSU12060|BSU12069|BSU12070|BSU12080|BSU12090|BSU12100|BSU12110|BSU12120|BSU12130|BSU12140|BSU12150|BSU12160|BSU12170|BSU12180|BSU12190|BSU12200|BSU12210|BSU12220|BSU12229|BSU12230|BSU12240|BSU12250|BSU12260|BSU12270|BSU12280|BSU12290|BSU12300|BSU…
	├	─0747			+	+	+/+	+/+	+/+	33	1263173	1294419	yjcM	yjjA				peg.1192|peg.1193|peg.1194|peg.1195|peg.1196|peg.1197|peg.1198|peg.1199|peg.1200|peg.1201|peg.1202|peg.1203|peg.1204|peg.1205|peg.1206|peg.1207|peg.1208|peg.1209|peg.1210|peg.1211|peg.1212|peg.1213|peg.1214|peg.1215|peg.1216|peg.1217|peg.1218|peg.1219|peg.1220|peg.1221|peg.1222|peg.1223|peg.1224	yjcM|yjcN|yjzF|yjzG|yjcO|yjcP|yjcQ|yjcR|yjcS|yjdA|yjdB|manR|manP|manA|yjdF|yjdG|yjdH|yjdI|yjzH|yjdJ|ctaO|cotT|yjeA|yjfA|yjfB|yjfC|yjgA|yjgB|yjgC|yjgD|yjhA|yjhB|yjiA|yjiB|yjiC|yjzI|yjjA|S430|S436|S437|S432|S434|S438|S440|S445|S447|S448|S444|S433|S439|S441|S442|S443|S446|S435	BSU11910|BSU11920|BSU11928|BSU11929|BSU11930|BSU11940|BSU11950|BSU11960|BSU11970|BSU11980|BSU11990|BSU12000|BSU12010|BSU12020|BSU12030|BSU12040|BSU12050|BSU12060|BSU12069|BSU12070|BSU12080|BSU12090|BSU12100|BSU12110|BSU12120|BSU12130|BSU12140|BSU12150|BSU12160|BSU12170|BSU12180|BSU12190|BSU12200|BSU12210|BSU12220|BSU12229|BSU12230|new_1262896_1264544|new_1269585_1269672|new_1269672_1269732_c|new_…
	├	─0748 *			slow	+	+/+	+/+	+/+	23	1294465	1350569	yjkA	ykaA				peg.1225|peg.1226|peg.1227|peg.1228|peg.1229|peg.1230|peg.1231|peg.1232|peg.1233|peg.1234|peg.1235|peg.1236|peg.1237|peg.1238|peg.1239|peg.1240|peg.1241|peg.1242|peg.1243|peg.1244|peg.1245|peg.1246|peg.1247|peg.1248|peg.1249|peg.1250|peg.1251|peg.1252|peg.1253|peg.1254|peg.1255|peg.1256|peg.1257|peg.1258|peg.1259|peg.1260|peg.1261|peg.1262|peg.1263|peg.1264|peg.1265|peg.1266|peg.1267|peg.1268|peg…	yjkA|yjkB|yjlA|yjlB|rex|ndh|uxaC|exuM|yjmC|yjmD|uxuA|uxuB|exuT|exuR|uxaB|uxaA|yjnA|yjoA|yjoB|rapA|phrA|yjpA|xlyB|yjqA|yjqB|yjqC|xkdA|xre|yjzJ|xkdB|xkdC|ykzK|xkdD|xtrA|xpf|xtmA|xtmB|xkdE|xkdF|xkdG|ykzL|xkdH|xkdI|xkdJ|ykzM|xkdK|xkdM|xkdN|xkzB|xkdO|xkdP|xkdQ|xkdR|xkdS|xkdT|xkdU|xkzA|xkdV|xkdW|xkdX|xepA|xhlA|xhlB|xlyA|spoIISB|spoIISA|pit|ykaA|S454|S455|S449|S451|S452|S453|S456|S458|S450|S457	BSU12240|BSU12250|BSU12260|BSU12270|BSU12280|BSU12290|BSU12300|BSU12310|BSU12320|BSU12330|BSU12340|BSU12350|BSU12360|BSU12370|BSU12380|BSU12390|BSU12400|BSU12410|BSU12420|BSU12430|BSU12440|BSU12450|BSU12460|BSU12470|BSU12480|BSU12490|BSU12500|BSU12510|BSU12519|BSU12520|BSU12530|BSU12539|BSU12540|BSU12550|BSU12560|BSU12570|BSU12580|BSU12590|BSU12600|BSU12610|BSU12619|BSU12620|BSU12630|BSU12640|BSU…
	├	─0749			+	+	+/+	+/+	+/+	29	1350845	1380867	ykbA	yklA				peg.1288|peg.1289|peg.1290|peg.1291|peg.1292|peg.1293|peg.1294|peg.1295|peg.1296|peg.1297|peg.1298|peg.1299|peg.1300|peg.1301|peg.1302|peg.1303|peg.1304|peg.1305|peg.1306|peg.1307|peg.1308|peg.1309|peg.1310|peg.1311|peg.1312|peg.1313|peg.1314|peg.1315|peg.1316	ykbA|mhqA|ykcB|ykcC|htrA|proG|dppA|dppB|dppC|dppD|dppE|ykfA|ykfB|ykfC|ykfD|ykgB|ykgA|ykhA|hmp|ykzH|ykjA|ykkA|ykkB|NA|ykkC|ykkD|purU|NA|proB|proA|ohrA|S461|S464|S465|S460|S463|S466|S462|S467	BSU12860|BSU12870|BSU12880|BSU12890|BSU12900|BSU12910|BSU12920|BSU12930|BSU12940|BSU12950|BSU12960|BSU12970|BSU12980|BSU12990|BSU13000|BSU13010|BSU13020|BSU13030|BSU13040|BSU13050|BSU13060|BSU13070|BSU13080|BSU_misc_RNA_16|BSU13090|BSU13100|BSU13110|BSU_misc_RNA_17|BSU13120|BSU13130|BSU13140|new_1356775_1357416_c|new_1369127_1369854_c|new_1369868_1371036|new_1353008_1353079|new_1359357_1359439_c|…
	└	─0750			slow	slow	+/+	-/-	+/+	37	1380898	1417361	ykmA	ykzE				peg.1317|peg.1318|peg.1319|peg.1320|peg.1321|peg.1322|peg.1323|peg.1324|peg.1325|peg.1326|peg.1327|peg.1328|peg.1329|peg.1330|peg.1331|peg.1332|peg.1333|peg.1334|peg.1335|peg.1336|peg.1337|peg.1338|peg.1339|peg.1340|peg.1341|peg.1342|peg.1343|peg.1344|peg.1345|peg.1346|peg.1347|peg.1348|peg.1349|peg.1350|peg.1351|peg.1352|peg.1353	ohrR|ohrB|ykzN|guaD|metE|NA|ispA|rsbRB|thiX|thiW|thiV|thiU|NA|ykoG|ykoH|ykoI|ykoJ|ykzD|ykzO|mgtE|tnrA|ykzB|ykoL|ykoM|ykoN|ykoP|ykoQ|ykoS|ykoT|ykoU|ykoV|ykoW|ykoX|ykoY|sigI|rsgI|sspD|ykrK|htpX|ktrD|ykzP|ykzE|S468|S470|S472|S473|S474|S475|S476|S477|S478|S479|S480|S482|S483|S469|S471|S481	BSU13150|BSU13160|BSU13169|BSU13170|BSU13180|BSU_misc_RNA_18|BSU13190|BSU13200|BSU13210|BSU13220|BSU13230|BSU13240|BSU_misc_RNA_19|BSU13250|BSU13260|BSU13270|BSU13280|BSU13290|BSU13299|BSU13300|BSU13310|BSU13320|BSU13330|BSU13340|BSU13350|BSU13360|BSU13370|BSU13380|BSU13390|BSU13400|BSU13410|BSU13420|BSU13430|BSU13440|BSU13450|BSU13460|BSU13470|BSU13480|BSU13490|BSU13500|BSU13509|BSU13510|new_138…
44	0673				slow	+	+/+	+/+	+/+	18	1447128	1469264	ykvS	ykuA		1		peg.1383|peg.1384|peg.1385|peg.1386|peg.1387|peg.1388|peg.1389|peg.1390|peg.1391|peg.1392|peg.1393|peg.1394|peg.1395|peg.1396|peg.1397|peg.1398|peg.1399|peg.1400	ykvS|ykzS|ykvT|ykvU|stoA|zosA|ykvY|ykvZ|glcT|ptsG|ptsH|ptsI|splA|splB|ykwB|mcpC|ykwC|ykwD|pbpH|S506|S501|S502|S507|S503|S504|S505	BSU13810|BSU13819|BSU13820|BSU13830|BSU13840|BSU13850|BSU13860|BSU13870|BSU13880|BSU13890|BSU13900|BSU13910|BSU13920|BSU13930|BSU13940|BSU13950|BSU13960|BSU13970|BSU13980|new_1461473_1462812_c|new_1447893_1448237_c|new_1451263_1451370|new_1467701_1467804|new_1454795_1455013_c|new_1454806_1455063|new_1457005_1457156
	├	─0745			slow	+	+/+	+/+	+/+	11	1447128	1460769	ykvS	ptsI				peg.1383|peg.1384|peg.1385|peg.1386|peg.1387|peg.1388|peg.1389|peg.1390|peg.1391|peg.1392|peg.1393	ykvS|ykzS|ykvT|ykvU|stoA|zosA|ykvY|ykvZ|glcT|ptsG|ptsH|ptsI|S501|S502|S503|S504|S505	BSU13810|BSU13819|BSU13820|BSU13830|BSU13840|BSU13850|BSU13860|BSU13870|BSU13880|BSU13890|BSU13900|BSU13910|new_1447893_1448237_c|new_1451263_1451370|new_1454795_1455013_c|new_1454806_1455063|new_1457005_1457156
	└	─0746			+	+	+/+	+/+	+/+	7	1460860	1469264	splA	ykuA				peg.1394|peg.1395|peg.1396|peg.1397|peg.1398|peg.1399|peg.1400	splA|splB|ykwB|mcpC|ykwC|ykwD|pbpH|S506|S507	BSU13920|BSU13930|BSU13940|BSU13950|BSU13960|BSU13970|BSU13980|new_1461473_1462812_c|new_1467701_1467804
63	0686				slow	+	+/+	+/+	+/+	2	1768309	1769563	ymdB	spoVS		1		peg.1700|peg.1701	ymdB|spoVS|S608	BSU16970|BSU16980|new_1769795_1769934
88	0698				slow	+	+/+	+/+	+/+	35	2479977	2517300	yqjI	yqiG		1		peg.2391|peg.2392|peg.2393|peg.2394|peg.2395|peg.2396|peg.2397|peg.2398|peg.2399|peg.2400|peg.2401|peg.2402|peg.2403|peg.2404|peg.2405|peg.2406|peg.2407|peg.2408|peg.2409|peg.2410|peg.2411|peg.2412|peg.2413|peg.2414|peg.2415|peg.2416|peg.2417|peg.2418|peg.2419|peg.2420|peg.2421|peg.2422|peg.2423|peg.2424|peg.2425	gndA|polYA|yqzJ|oxaAB|yqjF|yqjE|yqjD|yqjC|yqjB|yqjA|artR|artQ|artP|yqiW|bmrU|bmr|bmrR|bkdB|bkdAB|bkdAA|lpdV|buk|bcd|ptb|bkdR|yqzF|prpB|prpD|prpC|mmgC|mmgB|mmgA|yqiK|yqiI|yqiH|yqiG|S908|S906|S905|S911|S913|S907|S912|S910|S909	BSU23860|BSU23870|BSU23880|BSU23890|BSU23900|BSU23910|BSU23920|BSU23930|BSU23940|BSU23950|BSU23960|BSU23970|BSU23980|BSU23990|BSU24000|BSU24010|BSU24020|BSU24030|BSU24040|BSU24050|BSU24060|BSU24070|BSU24080|BSU24090|BSU24100|BSU24110|BSU24120|BSU24130|BSU24140|BSU24150|BSU24160|BSU24170|BSU24180|BSU24190|BSU24200|BSU24210|new_2488970_2489605|new_2484736_2485656_c|new_2483514_2483788_c|new_2516201…
	├	─0751			+	+	+/+	+/+	+/+	4	2479977	2484769	yqjI	yqjF				peg.2391|peg.2392|peg.2393|peg.2394	gndA|polYA|yqzJ|oxaAB|yqjF|S906|S905	BSU23860|BSU23870|BSU23880|BSU23890|BSU23900|new_2484736_2485656_c|new_2483514_2483788_c
	├	─0752			+	+	+/+	+/+	+/+	8	2484908	2492025	yqjE	yqiX				peg.2395|peg.2396|peg.2397|peg.2398|peg.2399|peg.2400|peg.2401|peg.2402	yqjE|yqjD|yqjC|yqjB|yqjA|artR|artQ|artP|S908|S907|S909	BSU23910|BSU23920|BSU23930|BSU23940|BSU23950|BSU23960|BSU23970|BSU23980|new_2488970_2489605|new_2488815_2488968|new_2491949_2492028_c
	├	─0753			slow	+	+/+	+/+	+/+	13	2492294	2506492	yqiW	yqzF				peg.2403|peg.2404|peg.2405|peg.2406|peg.2407|peg.2408|peg.2409|peg.2410|peg.2411|peg.2412|peg.2413|peg.2414|peg.2415	yqiW|bmrU|bmr|bmrR|bkdB|bkdAB|bkdAA|lpdV|buk|bcd|ptb|bkdR|yqzF|S910	BSU23990|BSU24000|BSU24010|BSU24020|BSU24030|BSU24040|BSU24050|BSU24060|BSU24070|BSU24080|BSU24090|BSU24100|BSU24110|new_2504707_2504788_c
	└	─0754			+	+	+/+	+/+	+/+	10	2506534	2516785	yqiQ	yqiG				peg.2416|peg.2417|peg.2418|peg.2419|peg.2420|peg.2421|peg.2422|peg.2423|peg.2424|peg.2425	prpB|prpD|prpC|mmgC|mmgB|mmgA|yqiK|yqiI|yqiH|yqiG|S911	BSU24120|BSU24130|BSU24140|BSU24150|BSU24160|BSU24170|BSU24180|BSU24190|BSU24200|BSU24210|new_2516201_2516406
113	0709				slow	slow	+/+	+/+	+/+	40	2994981	3032733	ytqI	ytsP		1		peg.2928|peg.2929|peg.2930|peg.2931|peg.2932|peg.2933|peg.2934|peg.2935|peg.2936|peg.2937|peg.2938|peg.2939|peg.2940|peg.2941|peg.2942|peg.2943|peg.2944|peg.2945|peg.2946|peg.2947|peg.2948|peg.2949|peg.2950|peg.2951|peg.2952|peg.2953|peg.2954|peg.2955|peg.2956|peg.2957|peg.2958|peg.2959|peg.2960|peg.2961|peg.2962|peg.2963|peg.2964|peg.2965|peg.2966|peg.2967	nrnA|ytpI|ytoI|ytnM|ytnL|rbfK|ytnJ|ytnI|ytmO|tcyN|tcyM|tcyL|tcyK|tcyJ|ytmI|ytlI|ytkL|ytkK|ytzD|argH|argG|moaB|ackA|ytxK|tpx|ytfJ|ytfI|yteJ|sppA|ppnKB|ytcJ|ytcI|sspA|thiI|iscS|braB|ezrA|hisJ|yttP|ytsP|S1114|S1116|S1128|S1111|S1112|S1115|S1118|S1119|S1120|S1121|S1122|S1123|S1124|S1125|S1126|S1127|S1130|S1131|S1132|S1110|S1113|S1129|S1117	BSU29250|BSU29260|BSU29270|BSU29280|BSU29290|BSU29300|BSU29310|BSU29320|BSU29330|BSU29340|BSU29350|BSU29360|BSU29370|BSU29380|BSU29390|BSU29400|BSU29410|BSU29420|BSU29430|BSU29440|BSU29450|BSU29460|BSU29470|BSU29480|BSU29490|BSU29500|BSU29510|BSU29520|BSU29530|BSU29540|BSU29550|BSU29560|BSU29570|BSU29580|BSU29590|BSU29600|BSU29610|BSU29620|BSU29630|BSU29640|new_2997283_2999078|new_3009340_3009869…
	├	─0779			+	+	+/+	+/+	+/+	17	2994981	3009732	ytqI	ytkL				peg.2928|peg.2929|peg.2930|peg.2931|peg.2932|peg.2933|peg.2934|peg.2935|peg.2936|peg.2937|peg.2938|peg.2939|peg.2940|peg.2941|peg.2942|peg.2943|peg.2944	nrnA|ytpI|ytoI|ytnM|ytnL|rbfK|ytnJ|ytnI|ytmO|tcyN|tcyM|tcyL|tcyK|tcyJ|ytmI|ytlI|ytkL|S1114|S1116|S1111|S1112|S1115|S1110|S1113|S1117	BSU29250|BSU29260|BSU29270|BSU29280|BSU29290|BSU29300|BSU29310|BSU29320|BSU29330|BSU29340|BSU29350|BSU29360|BSU29370|BSU29380|BSU29390|BSU29400|BSU29410|new_2997283_2999078|new_3009340_3009869_c|new_2996284_2996678|new_2996680_2996979|new_3008846_3008937|new_2995911_2996282|new_2996886_2997300_c|new_3010599_3010660_c
	├	─0780			slow	+	+/+	+/+	+/+	9	3009368	3017271	ytkL	ytgI				peg.2944|peg.2945|peg.2946|peg.2947|peg.2948|peg.2949|peg.2950|peg.2951|peg.2952	ytkL|ytkK|ytzD|argH|argG|moaB|ackA|ytxK|tpx|S1118|S1119|S1120|S1117	BSU29410|BSU29420|BSU29430|BSU29440|BSU29450|BSU29460|BSU29470|BSU29480|BSU29490|new_3014345_3014422_c|new_3016299_3016403_c|new_3016405_3016534_c|new_3010599_3010660_c
	├	─0781			+	+	+/+	+/+	+/+	7	3017381	3024344	ytfJ	ytcI				peg.2953|peg.2954|peg.2955|peg.2956|peg.2957|peg.2958|peg.2959	ytfJ|ytfI|yteJ|sppA|ppnKB|ytcJ|ytcI|S1121|S1122	BSU29500|BSU29510|BSU29520|BSU29530|BSU29540|BSU29550|BSU29560|new_3021090_3021169_c|new_3021166_3021232
	└	─0782			+	+	+/+	+/+	+/+	8	3024517	3032733	sspA	ytsP				peg.2960|peg.2961|peg.2962|peg.2963|peg.2964|peg.2965|peg.2966|peg.2967	sspA|thiI|iscS|braB|ezrA|hisJ|yttP|ytsP|S1128|S1123|S1124|S1125|S1126|S1127|S1130|S1131|S1132|S1129	BSU29570|BSU29580|BSU29590|BSU29600|BSU29610|BSU29620|BSU29630|BSU29640|new_3032370_3032416_c|new_3028103_3029246_c|new_3028207_3028296|new_3031418_3031523_c|new_3031524_3031613|new_3031525_3032084_c|new_3032765_3032908|new_3032910_3033040|new_3033042_3033166|new_3032421_3032763
134	0320				slow	slow	+/+	+/+	+/+	36	3573423	3609123	yvcE	yvzB		1		peg.3486|peg.3487|peg.3488|peg.3489|peg.3490|peg.3491|peg.3492|peg.3493|peg.3494|peg.3495|peg.3496|peg.3497|peg.3498|peg.3499|peg.3500|peg.3501|peg.3502|peg.3503|peg.3504|peg.3505|peg.3506|peg.3507|peg.3508|peg.3509|peg.3510|peg.3511|peg.3512|peg.3513|peg.3514|peg.3515|peg.3516|peg.3517|peg.3518|peg.3519|peg.3520|peg.3521	cwlO|yvcD|bmrA|yvzA|yvcB|yvcA|hisI|hisF|hisA|hisH|hisB|hisD|hisG|hisZ|yvpB|pelC|yvoF|ppaX|yvoD|lgt|hprK|nagA|nagBA|yvoA|yvnB|yvnA|cypX|yvmC|yvmB|yvmA|yvlD|yvlC|yvlB|yvlA|yvkN|yvzB|S1339|S1338|S1327|S1329|S1330|S1332|S1336|S1337|S1340|S1326|S1335|S1331|S1334|S1341|S1328|S1333	BSU34800|BSU34810|BSU34820|BSU34830|BSU34840|BSU34850|BSU34860|BSU34870|BSU34880|BSU34890|BSU34900|BSU34910|BSU34920|BSU34930|BSU34940|BSU34950|BSU34960|BSU34970|BSU34980|BSU34990|BSU35000|BSU35010|BSU35020|BSU35030|BSU35040|BSU35050|BSU35060|BSU35070|BSU35080|BSU35090|BSU35100|BSU35110|BSU35120|BSU35130|BSU35140|BSU35150|new_3606777_3607493|new_3605398_3606736_c|new_3575785_3575982_c|new_3579515…
	├	─0741			+	+	+/+	+/+	+/+	6	3573423	3581750	yvcE	yvcA				peg.3486|peg.3487|peg.3488|peg.3489|peg.3490|peg.3491	cwlO|yvcD|bmrA|yvzA|yvcB|yvcA|S1327|S1329|S1326|S1328	BSU34800|BSU34810|BSU34820|BSU34830|BSU34840|BSU34850|new_3575785_3575982_c|new_3579515_3579589_c|new_3574321_3577707|new_3577620_3577744_c
	├	─0742			+	+	+/+	+/+	+/+	10	3581996	3590328	hisI	yvpA				peg.3492|peg.3493|peg.3494|peg.3495|peg.3496|peg.3497|peg.3498|peg.3499|peg.3500|peg.3501	hisI|hisF|hisA|hisH|hisB|hisD|hisG|hisZ|yvpB|pelC|S1332|S1333	BSU34860|BSU34870|BSU34880|BSU34890|BSU34900|BSU34910|BSU34920|BSU34930|BSU34940|BSU34950|new_3589361_3589438_c|new_3590364_3590602
	├	─0743			slow	slow	+/+	+/+	+/+	8	3590348	3597080	yvoF	yvoA				peg.3502|peg.3503|peg.3504|peg.3505|peg.3506|peg.3507|peg.3508|peg.3509	yvoF|ppaX|yvoD|lgt|hprK|nagA|nagBA|yvoA	BSU34960|BSU34970|BSU34980|BSU34990|BSU35000|BSU35010|BSU35020|BSU35030
	└	─0744			+	+	+/+	+/+	+/+	12	3597100	3608962	yvnB	yvzB				peg.3510|peg.3511|peg.3512|peg.3513|peg.3514|peg.3515|peg.3516|peg.3517|peg.3518|peg.3519|peg.3520|peg.3521	yvnB|yvnA|cypX|yvmC|yvmB|yvmA|yvlD|yvlC|yvlB|yvlA|yvkN|yvzB|S1339|S1338|S1336|S1337|S1340|S1335|S1334	BSU35040|BSU35050|BSU35060|BSU35070|BSU35080|BSU35090|BSU35100|BSU35110|BSU35120|BSU35130|BSU35140|BSU35150|new_3606777_3607493|new_3605398_3606736_c|new_3604568_3604754_c|new_3604923_3604992|new_3608843_3609333_c|new_3602657_3602942|new_3602548_3602655
146	0157				slow	slow	+/+	+/+	+/+	17	3811595	3832702	rpoE	narK		1	The gene set colud not be identified by splitting interval.	peg.3723|peg.3724|peg.3725|peg.3726|peg.3727|peg.3728|peg.3729|peg.3730|peg.3731|peg.3732|peg.3733|peg.3734|peg.3735|peg.3736|peg.3737|peg.3738|peg.3739	rpoE|acdA|fadF|clsB|ywjD|ywjC|ywjB|ywjA|ywiE|narI|narJ|narH|narG|arfM|ywiC|fnr|narK|S1446|S1447|S1442|S1444|S1445|S1443|S1448	BSU37160|BSU37170|BSU37180|BSU37190|BSU37200|BSU37210|BSU37220|BSU37230|BSU37240|BSU37250|BSU37260|BSU37270|BSU37280|BSU37290|BSU37300|BSU37310|BSU37320|new_3819213_3819619|new_3823159_3823531_c|new_3813064_3813166_c|new_3816500_3816558_c|new_3816846_3817724_c|new_3813168_3813245_c|new_3830002_3830131_c
	├	─0759			+	+	+/+	+/+	+/+	9	3811595	3822125	rpoE	ywiE				peg.3723|peg.3724|peg.3725|peg.3726|peg.3727|peg.3728|peg.3729|peg.3730|peg.3731	rpoE|acdA|fadF|clsB|ywjD|ywjC|ywjB|ywjA|ywiE|S1446|S1442|S1444|S1445|S1443	BSU37160|BSU37170|BSU37180|BSU37190|BSU37200|BSU37210|BSU37220|BSU37230|BSU37240|new_3819213_3819619|new_3813064_3813166_c|new_3816500_3816558_c|new_3816846_3817724_c|new_3813168_3813245_c
	├	─0760			+	+	+/+	+/+	+/+	8	3822611	3832567	narI	narK				peg.3732|peg.3733|peg.3734|peg.3735|peg.3736|peg.3737|peg.3738|peg.3739	narI|narJ|narH|narG|arfM|ywiC|fnr|narK|S1448	BSU37250|BSU37260|BSU37270|BSU37280|BSU37290|BSU37300|BSU37310|BSU37320|new_3830002_3830131_c
	└	─0761			+	+	+/+	+/+	+/+	16	3812299	3832567	acdA	narK				peg.3724|peg.3725|peg.3726|peg.3727|peg.3728|peg.3729|peg.3730|peg.3731|peg.3732|peg.3733|peg.3734|peg.3735|peg.3736|peg.3737|peg.3738|peg.3739	acdA|fadF|clsB|ywjD|ywjC|ywjB|ywjA|ywiE|narI|narJ|narH|narG|arfM|ywiC|fnr|narK|S1446|S1447|S1444|S1445|S1448	BSU37170|BSU37180|BSU37190|BSU37200|BSU37210|BSU37220|BSU37230|BSU37240|BSU37250|BSU37260|BSU37270|BSU37280|BSU37290|BSU37300|BSU37310|BSU37320|new_3819213_3819619|new_3823159_3823531_c|new_3816500_3816558_c|new_3816846_3817724_c|new_3830002_3830131_c
12	0649				-	+	+/-	+/-	+/-	28	338728	371263	tmrB	yckE		2B		peg.315|peg.316|peg.317|peg.318|peg.319|peg.320|peg.321|peg.322|peg.323|peg.324|peg.325|peg.326|peg.327|peg.328|peg.329|peg.330|peg.331|peg.332|peg.333|peg.334|peg.335|peg.336|peg.337|peg.338|peg.339|peg.340|peg.341|peg.342	tmrB|aroK|ycgJ|ycgK|cah|ycgL|ycgM|ycgN|ycgO|ycgP|ycgQ|ycgR|ycgS|ycgT|nasF|nasE|nasD|nasC|nasB|nasA|folEB|yciB|yczL|yciC|yckA|yckB|yckC|yckD|bglC|S120|S112|S116|S119|S123|S111|S117|S114|S115|S118|S121|S122|S113	BSU03140|BSU03150|BSU03160|BSU03170|BSU03180|BSU03190|BSU03200|BSU03210|BSU03220|BSU03230|BSU03240|BSU03250|BSU03260|BSU03270|BSU03280|BSU03290|BSU03300|BSU03310|BSU03320|BSU03330|BSU03340|BSU03350|BSU03359|BSU03360|BSU03370|BSU03380|BSU03390|BSU03400|BSU03410|new_353869_356316|new_339879_339987|new_347027_347149|new_352793_352857|new_368964_369186|new_339807_339955_c|new_347670_349525_c|new_3434…
	├	─0755			-	+	+/-	+/-	+/-	10	338728	349531	tmrB	ycgP				peg.315|peg.316|peg.317|peg.318|peg.319|peg.320|peg.321|peg.322|peg.323|peg.324	tmrB|aroK|ycgJ|ycgK|cah|ycgL|ycgM|ycgN|ycgO|ycgP|S112|S116|S111|S117|S114|S115|S118|S113	BSU03140|BSU03150|BSU03160|BSU03170|BSU03180|BSU03190|BSU03200|BSU03210|BSU03220|BSU03230|new_339879_339987|new_347027_347149|new_339807_339955_c|new_347670_349525_c|new_343495_343573|new_344370_344497|new_348596_348692|new_342467_342537
	│	├────	─0853		-	+	+/-	+/-	+/-	3	338728	340871	tmrB	ycgJ				peg.315|peg.316|peg.317	tmrB|aroK|ycgJ|S112|S111	BSU03140|BSU03150|BSU03160|new_339879_339987|new_339807_339955_c
	│	├────	─0854		+	+	+/+	+/+	+/+	3	341064	343932	ycgK	ycgL				peg.318|peg.319|peg.320	ycgK|cah|ycgL|S114|S113	BSU03170|BSU03180|BSU03190|new_343495_343573|new_342467_342537
	│	└────	─0855		+	+	+/+	+/+	+/+	4	344123	349531	ycgM	ycgP				peg.321|peg.322|peg.323|peg.324	ycgM|ycgN|ycgO|ycgP|S116|S117|S118	BSU03200|BSU03210|BSU03220|BSU03230|new_347027_347149|new_347670_349525_c|new_348596_348692
	├	─0756			+	+	+/+	+/+	+/+	4	349568	353440	ycgQ	ycgT				peg.325|peg.326|peg.327|peg.328	ycgQ|ycgR|ycgS|ycgT|S119	BSU03240|BSU03250|BSU03260|BSU03270|new_352793_352857
	├	─0757			+	+	+/+	+/+	+/+	9	353472	366827	nasF	yciC				peg.329|peg.330|peg.331|peg.332|peg.333|peg.334|peg.335|peg.336|peg.337	nasF|nasE|nasD|nasC|nasB|nasA|folEB|yciB|yczL|yciC|S120	BSU03280|BSU03290|BSU03300|BSU03310|BSU03320|BSU03330|BSU03340|BSU03350|BSU03359|BSU03360|new_353869_356316
	└	─0758			+	+	+/+	+/+	+/+	5	366876	371263	yckA	yckE				peg.338|peg.339|peg.340|peg.341|peg.342	yckA|yckB|yckC|yckD|bglC|S123|S121|S122	BSU03370|BSU03380|BSU03390|BSU03400|BSU03410|new_368964_369186|new_367293_368962|new_368894_371728_c
21	0655				-	+	+/-	+/-	+/-	52	657900	716251	ydiQ	yerC		2	Two independent intervals which showed "Essential on NMS" were identified after splitting the interval.	peg.608|peg.609|peg.610|peg.611|peg.612|peg.613|peg.614|peg.615|peg.616|peg.617|peg.618|peg.619|peg.620|peg.621|peg.622|peg.623|peg.624|peg.625|peg.626|peg.627|peg.628|peg.629|peg.630|peg.631|peg.632|peg.633|peg.634|peg.635|peg.636|peg.637|peg.638|peg.639|peg.640|peg.641|peg.642|peg.643|peg.644|peg.645|peg.646|peg.647|peg.648|peg.649|peg.650|peg.651|peg.652|peg.653|peg.654|peg.655|peg.656|peg.657…	ydzW|ydzW|ydzW|ydzW|ydzW|ydzW|ydiR|ydiS|ydjA|ydjB|ydjC|gutR|gutB|gutP|ydjE|pspA|ydjG|ydjH|ydjI|ydjJ|iolT|bdhA|ydjM|ydjN|ydzJ|ydjO|ydjP|yeaA|cotA|gabP|ydzX|yeaB|yeaC|yeaD|yebA|guaA|NA|pbuG|yebC|yebD|yebE|yebG|NA|purE|purK|purB|purC|purS|purQ|purL|purF|purM|purN|purH|purD|yezC|yecA|yezF|yerA|yerB|yerC|S217|S226|S215|S216|S220|S222|S223|S224|S225|S227|S228|S229|S230|S233|S214|S218|S219|S221|S231|S232	BSU06074|BSU06076|BSU06077|BSU06078|BSU06079|BSU06083|BSU06090|BSU06100|BSU06110|BSU06120|BSU06130|BSU06140|BSU06150|BSU06160|BSU06170|BSU06180|BSU06190|BSU06200|BSU06210|BSU06220|BSU06230|BSU06240|BSU06250|BSU06260|BSU06269|BSU06270|BSU06280|BSU06290|BSU06300|BSU06310|BSU06319|BSU06320|BSU06330|BSU06340|BSU06350|BSU06360|BSU_misc_RNA_9|BSU06370|BSU06380|BSU06390|BSU06400|BSU06410|BSU_misc_RNA_10…
	├	─0770			+	+	+/+	+/+	+/+	14	657900	674502	ydiQ	ydjI				peg.608|peg.609|peg.610|peg.611|peg.612|peg.613|peg.614|peg.615|peg.616|peg.617|peg.618|peg.619|peg.620|peg.621	ydzW|ydzW|ydzW|ydzW|ydzW|ydzW|ydiR|ydiS|ydjA|ydjB|ydjC|gutR|gutB|gutP|ydjE|pspA|ydjG|ydjH|ydjI|S217|S215|S216|S220|S214|S218|S219|S221	BSU06074|BSU06076|BSU06077|BSU06078|BSU06079|BSU06083|BSU06090|BSU06100|BSU06110|BSU06120|BSU06130|BSU06140|BSU06150|BSU06160|BSU06170|BSU06180|BSU06190|BSU06200|BSU06210|new_663028_663224|new_659222_659341_c|new_659343_659558_c|new_667383_667465|new_658495_658899|new_663288_663600|new_663937_664318|new_671929_671993
	├	─0771			+	+	+/+	+/+	+/+	9	674549	684720	ydjJ	cotA				peg.622|peg.623|peg.624|peg.625|peg.626|peg.627|peg.628|peg.629|peg.630	ydjJ|iolT|bdhA|ydjM|ydjN|ydzJ|ydjO|ydjP|yeaA|cotA|S226|S222|S223|S224|S225	BSU06220|BSU06230|BSU06240|BSU06250|BSU06260|BSU06269|BSU06270|BSU06280|BSU06290|BSU06300|new_681122_681254_c|new_676139_676441|new_678515_679050|new_678952_679246_c|new_679052_679349
	├	─0772			-	+	+/-	+/+	+/+	12	684872	697798	gabP	yebG				peg.631|peg.632|peg.633|peg.634|peg.635|peg.636|peg.637|peg.638|peg.639|peg.640|peg.641	gabP|ydzX|yeaB|yeaC|yeaD|yebA|guaA|NA|pbuG|yebC|yebD|yebE|S227|S228|S229|S230	BSU06310|BSU06319|BSU06320|BSU06330|BSU06340|BSU06350|BSU06360|BSU_misc_RNA_9|BSU06370|BSU06380|BSU06390|BSU06400|new_692610_692739|new_696054_696194|new_697093_697156|new_697399_697485
	│	├────	─0871		+	+	+/+	+/+	+/+	2	684872	687551	gabP	yeaB				peg.631|peg.632	gabP|ydzX|yeaB	BSU06310|BSU06319|BSU06320
	│	├────	─0872		-	+	+/-	+/+	+/+	4	687704	693800	yeaC	guaA	Guanosine dependent			peg.633|peg.634|peg.635|peg.636	yeaC|yeaD|yebA|guaA|S227	BSU06330|BSU06340|BSU06350|BSU06360|new_692610_692739
	│	└────	─0873		+	+	+/+	+/+	+/+	6	694180	697798	yebB	yebG				peg.637|peg.638|peg.639|peg.640|peg.641|peg.642	pbuG|yebC|yebD|yebE|yebG|S228|S229|S230	BSU06370|BSU06380|BSU06390|BSU06400|BSU06410|new_696054_696194|new_697093_697156|new_697399_697485
	└	─0773			-	+	+/-	+/-	+/-	17	698121	716251	purE	yerC				peg.643|peg.644|peg.645|peg.646|peg.647|peg.648|peg.649|peg.650|peg.651|peg.652|peg.653|peg.654|peg.655|peg.656|peg.657|peg.658|peg.659	purE|purK|purB|purC|purS|purQ|purL|purF|purM|purN|purH|purD|yezC|yecA|yezF|yerA|yerB|yerC|S233|S232	BSU06420|BSU06430|BSU06440|BSU06450|BSU06460|BSU06470|BSU06480|BSU06490|BSU06500|BSU06510|BSU06520|BSU06530|BSU06540|BSU06550|BSU06559|BSU06560|BSU06570|BSU06580|new_713536_713956_c|new_706872_706972
		├────	─0897		-	+	+/-	+/-	+/-	12	698121	710921	purE	purD	DNA dependent			peg.643|peg.644|peg.645|peg.646|peg.647|peg.648|peg.649|peg.650|peg.651|peg.652|peg.653|peg.654	purE|purK|purB|purC|purS|purQ|purL|purF|purM|purN|purH|purD|S232	BSU06420|BSU06430|BSU06440|BSU06450|BSU06460|BSU06470|BSU06480|BSU06490|BSU06500|BSU06510|BSU06520|BSU06530|new_706872_706972
		└────	─0898		+	+	+/+	+/+	+/+	5	711124	716251	yezC	yerC				peg.655|peg.656|peg.657|peg.658|peg.659	yezC|yecA|yezF|yerA|yerB|yerC|S233	BSU06540|BSU06550|BSU06559|BSU06560|BSU06570|BSU06580|new_713536_713956_c
32	0663				-	slow	+/-	-/-	+/-	45	1071518	1116027	yhaK	yhxC		2	no growth on 10%LB, 90% NMS	peg.1000|peg.1001|peg.1002|peg.1003|peg.1004|peg.1005|peg.1006|peg.1007|peg.1008|peg.1009|peg.1010|peg.1011|peg.1012|peg.1013|peg.1014|peg.1015|peg.1016|peg.1017|peg.1018|peg.1019|peg.1020|peg.1021|peg.1022|peg.1023|peg.1024|peg.1025|peg.1026|peg.1027|peg.1028|peg.1029|peg.1030|peg.1031|peg.1032|peg.1033|peg.1034|peg.1035|peg.1036|peg.1037|peg.1038|peg.1039|peg.1040|peg.996|peg.997|peg.998|peg.999	yhaJ|yhaI|scoC|yhaH|yhzF|trpP|serC|hinT|ecsA|ecsB|ecsC|yhaA|yhfA|yhgB|yhgC|pbpF|hemE|hemH|hemY|yhgD|yhgE|fabHB|yhfC|yhfE|yhfF|gltT|yhfH|yhfI|yhfJ|yhfK|lcfB|yhfM|yhfN|aprE|yhfO|yhfP|yhfQ|phoE|yhfS|yhfT|bioY|hemAT|yhfW|yhxC|S354|S349|S351|S352|S355|S361|S363|S357|S359|S353|S356|S360|S362|S364|S358	BSU09965|BSU09980|BSU09990|BSU10000|BSU10009|BSU10010|BSU10020|BSU10030|BSU10040|BSU10050|BSU10060|BSU10070|BSU10080|BSU10090|BSU10100|BSU10110|BSU10120|BSU10130|BSU10140|BSU10150|BSU10160|BSU10170|BSU10180|BSU10200|BSU10210|BSU10220|BSU10230|BSU10240|BSU10250|BSU10260|BSU10270|BSU10280|BSU10290|BSU10300|BSU10310|BSU10320|BSU10330|BSU10340|BSU10350|BSU10360|BSU10370|BSU10380|BSU10390|BSU10400|new…
	├	─0766			-	slow	+/-	-/-	+/-	19	1071518	1089082	yhaK	hemY				peg.1000|peg.1001|peg.1002|peg.1003|peg.1004|peg.1005|peg.1006|peg.1007|peg.1008|peg.1009|peg.1010|peg.1011|peg.1012|peg.1013|peg.1014|peg.996|peg.997|peg.998|peg.999	yhaJ|yhaI|scoC|yhaH|yhzF|trpP|serC|hinT|ecsA|ecsB|ecsC|yhaA|yhfA|yhgB|yhgC|pbpF|hemE|hemH|hemY|S354|S349|S351|S352|S355|S357|S353|S356	BSU09965|BSU09980|BSU09990|BSU10000|BSU10009|BSU10010|BSU10020|BSU10030|BSU10040|BSU10050|BSU10060|BSU10070|BSU10080|BSU10090|BSU10100|BSU10110|BSU10120|BSU10130|BSU10140|new_1074573_1076008|new_1071742_1072225|new_1072963_1073105_c|new_1073110_1073875|new_1075165_1075252_c|new_1077024_1077320_c|new_1074350_1074613_c|new_1076420_1076501_c
	│	├────	─0863		+	+	+/+	+/+	+/+	5	1071518	1073726	yhaK	yhaH				peg.1000|peg.996|peg.997|peg.998|peg.999	yhaJ|yhaI|scoC|yhaH|S349|S351|S352	BSU09965|BSU09980|BSU09990|BSU10000|new_1071742_1072225|new_1072963_1073105_c|new_1073110_1073875
	│	├────	─0864		+	+	+/+	-/-	+/+	3	1074119	1076425	yhaG	hit				peg.1001|peg.1002|peg.1003	trpP|serC|hinT|S354|S355|S356	BSU10010|BSU10020|BSU10030|new_1074573_1076008|new_1075165_1075252_c|new_1076420_1076501_c
	│	├────	─0865		+	+	+/+	+/+	+/+	3	1076913	1079605	ecsA	ecsC				peg.1004|peg.1005|peg.1006	ecsA|ecsB|ecsC	BSU10040|BSU10050|BSU10060
	│	├────	─0866		+	+	+/+	+/+	+/+	4	1079623	1083202	yhaA	yhgC				peg.1007|peg.1008|peg.1009|peg.1010	yhaA|yhfA|yhgB|yhgC	BSU10070|BSU10080|BSU10090|BSU10100
	│	└────	─0867		-	slow	+/-	+/+	+/-	4	1083324	1089082	pbpF	hemY	hemin dependent			peg.1011|peg.1012|peg.1013|peg.1014	pbpF|hemE|hemH|hemY	BSU10110|BSU10120|BSU10130|BSU10140
	├	─0767			+	+	+/+	+/+	+/+	7	1089228	1095995	yhgD	yhfF				peg.1015|peg.1016|peg.1017|peg.1018|peg.1019|peg.1020|peg.1021	yhgD|yhgE|fabHB|yhfC|yhfE|yhfF|S359|S360|S358	BSU10150|BSU10160|BSU10170|BSU10180|BSU10200|BSU10210|new_1094366_1094987_c|new_1094651_1095022|new_1090331_1090400
	├	─0768			+	+	+/+	+/+	+/+	6	1096032	1101993	gltT	yhfL				peg.1022|peg.1023|peg.1024|peg.1025|peg.1026|peg.1027	gltT|yhfH|yhfI|yhfJ|yhfK|lcfB|S361|S362	BSU10220|BSU10230|BSU10240|BSU10250|BSU10260|BSU10270|new_1097850_1097950_c|new_1097952_1098088_c
	└	─0769			+	+	+/+	+/+	+/+	13	1102032	1116027	yhfM	yhxC				peg.1028|peg.1029|peg.1030|peg.1031|peg.1032|peg.1033|peg.1034|peg.1035|peg.1036|peg.1037|peg.1038|peg.1039|peg.1040	yhfM|yhfN|aprE|yhfO|yhfP|yhfQ|phoE|yhfS|yhfT|bioY|hemAT|yhfW|yhxC|S363|S364	BSU10280|BSU10290|BSU10300|BSU10310|BSU10320|BSU10330|BSU10340|BSU10350|BSU10360|BSU10370|BSU10380|BSU10390|BSU10400|new_1105569_1105635_c|new_1107562_1107672
78	0291				-	+	+/-	+/+	+/-	3	2351834	2354159	panD	panB	Panthothenate dependent	2		peg.2245|peg.2246|peg.2247	panD|panC|panB|S852	BSU22410|BSU22420|BSU22430|new_2354673_2354880_c
80	0091				-	slow	+/-	+/+	+/-	2	2383771	2384779	mtrB	mtrA		2		peg.2281|peg.2282	mtrB|folEA|S860	BSU22770|BSU22780|new_2385396_2385479_c
89	0604				-	+	+/-	+/+	+/-	20	2531628	2546144	spoIIIAH	yqhK		2B		peg.2440|peg.2441|peg.2442|peg.2443|peg.2444|peg.2445|peg.2446|peg.2447|peg.2448|peg.2449|peg.2450|peg.2451|peg.2452|peg.2453|peg.2454|peg.2455|peg.2456|peg.2457|peg.2458|peg.2459	spoIIIAH|spoIIIAG|spoIIIAF|spoIIIAE|spoIIIAD|spoIIIAC|spoIIIAB|spoIIIAA|yqhV|efp|yqhT|yqhS|yqhR|yqhQ|yqhP|yqhO|mntR|yqhM|yqhL|gcvPB|S921|S920|S919	BSU24360|BSU24370|BSU24380|BSU24390|BSU24400|BSU24410|BSU24420|BSU24430|BSU24440|BSU24450|BSU24460|BSU24470|BSU24480|BSU24490|BSU24500|BSU24510|BSU24520|BSU24530|BSU24540|BSU24550|new_2544915_2544994|new_2544841_2545385_c|new_2537614_2537688_c
	├	─0764			+	+	+/+	+/+	+/+	9	2531628	2537246	spoIIIAH	yqhV				peg.2440|peg.2441|peg.2442|peg.2443|peg.2444|peg.2445|peg.2446|peg.2447|peg.2448	spoIIIAH|spoIIIAG|spoIIIAF|spoIIIAE|spoIIIAD|spoIIIAC|spoIIIAB|spoIIIAA|yqhV|S919	BSU24360|BSU24370|BSU24380|BSU24390|BSU24400|BSU24410|BSU24420|BSU24430|BSU24440|new_2537614_2537688_c
	└	─0765			-	+	+/-	+/+	+/-	10	2537391	2544685	efp	yqhL				peg.2449|peg.2450|peg.2451|peg.2452|peg.2453|peg.2454|peg.2455|peg.2456|peg.2457|peg.2458	efp|yqhT|yqhS|yqhR|yqhQ|yqhP|yqhO|mntR|yqhM|yqhL|S921|S920	BSU24450|BSU24460|BSU24470|BSU24480|BSU24490|BSU24500|BSU24510|BSU24520|BSU24530|BSU24540|new_2544915_2544994|new_2544841_2545385_c
		├────	─0859		+	+	+/+	+/+	+/+	4	2537391	2540100	efp	yqhR				peg.2449|peg.2450|peg.2451|peg.2452	efp|yqhT|yqhS|yqhR	BSU24450|BSU24460|BSU24470|BSU24480
		├────	─0860		+	+	+/+	+/+	+/+	2	2540327	2541323	yqhQ	yqhP				peg.2453|peg.2454	yqhQ|yqhP	BSU24490|BSU24500
		└────	─0896		-	+	+/-	+/+	+/-	4	2541738	2544651	yqhO	yqhL				peg.2455|peg.2456|peg.2457|peg.2458	yqhO|mntR|yqhM|yqhL|S921|S920	BSU24510|BSU24520|BSU24530|BSU24540|new_2544915_2544994|new_2544841_2545385_c
104	0703				-	slow	+/-	+/+	+/-	9	2869064	2878960	ysxE	ysxD		2		peg.2813|peg.2814|peg.2815|peg.2816|peg.2817|peg.2818|peg.2819|peg.2820|peg.2821	ysxE|spoVID|hemL|hemB|hemD|hemC|hemX|hemA|ysxD|S1063|S1064|S1065	BSU28100|BSU28110|BSU28120|BSU28130|BSU28140|BSU28150|BSU28160|BSU28170|BSU28180|new_2879205_2879294_c|new_2879296_2879712_c|new_2879714_2879844_c
	└	─0895			-	slow	+/-	+/+	+/-	6	2871980	2878233	hemL	hemA	hemin dependent			peg.2815|peg.2816|peg.2817|peg.2818|peg.2819|peg.2820	hemL|hemB|hemD|hemC|hemX|hemA	BSU28120|BSU28130|BSU28140|BSU28150|BSU28160|BSU28170
125	0142				-	+	+/-	+/+	+/-	48	3306074	3354651	yutK	yurT		2B		peg.3224|peg.3225|peg.3226|peg.3227|peg.3228|peg.3229|peg.3230|peg.3231|peg.3232|peg.3233|peg.3234|peg.3235|peg.3236|peg.3237|peg.3238|peg.3239|peg.3240|peg.3241|peg.3242|peg.3243|peg.3244|peg.3245|peg.3246|peg.3247|peg.3248|peg.3249|peg.3250|peg.3251|peg.3252|peg.3253|peg.3254|peg.3255|peg.3256|peg.3257|peg.3258|peg.3259|peg.3260|peg.3261|peg.3262|peg.3263|peg.3264|peg.3265|peg.3266|peg.3267|peg…	yutK|yuzB|yutJ|yuzD|yutI|yuxL|thrB|thrC|hom|yutH|yutG|yutF|yutE|yutD|yutC|lipA|lytH|yunB|yunC|yunD|yunE|yunF|yunG|pucH|pucR|pucJ|pucK|pucL|pucM|yuzJ|pucE|pucD|pucC|pucB|pucA|pucG|pucF|bsn|yurJ|frlR|frlD|frlM|frlN|frlO|frlB|yurQ|yurR|sspG|yurS|yurT|yuzN|S1252|S1257|S1245|S1247|S1249|S1250|S1253|S1243|S1251|S1244|S1246|S1248|S1254|S1255|S1256	BSU32180|BSU32190|BSU32200|BSU32210|BSU32220|BSU32230|BSU32240|BSU32250|BSU32260|BSU32270|BSU32280|BSU32290|BSU32300|BSU32310|BSU32320|BSU32330|BSU32340|BSU32350|BSU32360|BSU32370|BSU32380|BSU32390|BSU32400|BSU32410|BSU32420|BSU32430|BSU32440|BSU32450|BSU32460|BSU32469|BSU32470|BSU32480|BSU32490|BSU32500|BSU32510|BSU32520|BSU32530|BSU32540|BSU32550|BSU32560|BSU32570|BSU32580|BSU32590|BSU32600|BSU…
	├	─0737			+	+	+/+	+/+	+/+	11	3306074	3317060	yutK	yutG				peg.3224|peg.3225|peg.3226|peg.3227|peg.3228|peg.3229|peg.3230|peg.3231|peg.3232|peg.3233|peg.3234	yutK|yuzB|yutJ|yuzD|yutI|yuxL|thrB|thrC|hom|yutH|yutG|S1245|S1247|S1243|S1244|S1246	BSU32180|BSU32190|BSU32200|BSU32210|BSU32220|BSU32230|BSU32240|BSU32250|BSU32260|BSU32270|BSU32280|new_3316130_3316211_c|new_3317409_3317473|new_3307598_3308367|new_3308369_3308785|new_3316213_3316329_c
	├	─0738			-	+	+/-	+/+	+/-	18	3317087	3334048	yutF	yunM				peg.3235|peg.3236|peg.3237|peg.3238|peg.3239|peg.3240|peg.3241|peg.3242|peg.3243|peg.3244|peg.3245|peg.3246|peg.3247|peg.3248|peg.3249|peg.3250|peg.3251|peg.3252	yutF|yutE|yutD|yutC|lipA|lytH|yunB|yunC|yunD|yunE|yunF|yunG|pucH|pucR|pucJ|pucK|pucL|pucM|S1249|S1250|S1248	BSU32290|BSU32300|BSU32310|BSU32320|BSU32330|BSU32340|BSU32350|BSU32360|BSU32370|BSU32380|BSU32390|BSU32400|BSU32410|BSU32420|BSU32430|BSU32440|BSU32450|BSU32460|new_3321221_3321355_c|new_3328673_3328761|new_3319608_3320300_c
	│	├────	─0848		+	+	+/+	+/+	+/+	3	3317087	3318652	yutF	yutD				peg.3235|peg.3236|peg.3237	yutF|yutE|yutD	BSU32290|BSU32300|BSU32310
	│	├────	─0849		-	+	+/-	+/+	+/-	3	3318734	3321493	yutC	yunA	lipoate dependent			peg.3238|peg.3239|peg.3240	yutC|lipA|lytH|S1249|S1248	BSU32320|BSU32330|BSU32340|new_3321221_3321355_c|new_3319608_3320300_c
	│	├────	─0850		+	+	+/+	+/+	+/+	3	3321521	3324135	yunB	yunD				peg.3241|peg.3242|peg.3243	yunB|yunC|yunD	BSU32350|BSU32360|BSU32370
	│	├────	─0851		+	+	+/+	+/+	+/+	7	3321521	3327645	yunB	yunH				peg.3241|peg.3242|peg.3243|peg.3244|peg.3245|peg.3246|peg.3247	yunB|yunC|yunD|yunE|yunF|yunG|pucH	BSU32350|BSU32360|BSU32370|BSU32380|BSU32390|BSU32400|BSU32410
	│	└────	─0852		+	+	+/+	+/+	+/+	5	3327820	3334048	yunI	yunM				peg.3248|peg.3249|peg.3250|peg.3251|peg.3252	pucR|pucJ|pucK|pucL|pucM	BSU32420|BSU32430|BSU32440|BSU32450|BSU32460
	├	─0739			+	+	+/+	+/+	+/+	8	3334809	3344038	yurB	yurI				peg.3253|peg.3254|peg.3255|peg.3256|peg.3257|peg.3258|peg.3259|peg.3260	pucE|pucD|pucC|pucB|pucA|pucG|pucF|bsn|S1253	BSU32470|BSU32480|BSU32490|BSU32500|BSU32510|BSU32520|BSU32530|BSU32540|new_3340938_3341024_c
	└	─0740			+	+	+/+	+/+	+/+	11	3344072	3353993	yurJ	yurT				peg.3261|peg.3262|peg.3263|peg.3264|peg.3265|peg.3266|peg.3267|peg.3268|peg.3269|peg.3270|peg.3271	yurJ|frlR|frlD|frlM|frlN|frlO|frlB|yurQ|yurR|sspG|yurS|yurT|S1254|S1255	BSU32550|BSU32560|BSU32570|BSU32580|BSU32590|BSU32600|BSU32610|BSU32620|BSU32630|BSU32640|BSU32650|BSU32660|new_3346117_3347050_c|new_3353940_3354550_c
126	0714				-	+	+/-	+/+	+/+	49	3360364	3404721	yurZ	yvrD		2B		peg.3277|peg.3278|peg.3279|peg.3280|peg.3281|peg.3282|peg.3283|peg.3284|peg.3285|peg.3286|peg.3287|peg.3288|peg.3289|peg.3290|peg.3291|peg.3292|peg.3293|peg.3294|peg.3295|peg.3296|peg.3297|peg.3298|peg.3299|peg.3300|peg.3301|peg.3302|peg.3303|peg.3304|peg.3305|peg.3306|peg.3307|peg.3308|peg.3309|peg.3310|peg.3311|peg.3312|peg.3313|peg.3314|peg.3315|peg.3316|peg.3317|peg.3318|peg.3319|peg.3320|peg…	yurZ|metN|metP|metQ|NA|yusD|yusE|yusF|yusG|yusH|yusI|fadE|fadA|fadN|yuzL|fadM|yuzM|yusN|yusO|yusP|yusQ|yusR|yusS|yusT|yusU|yusV|yusW|yusY|yusY|yusZ|mrgA|htrB|cssR|cssS|yuzO|yuxN|fumC|yvzF|gerAA|gerAB|gerAC|liaR|liaS|liaF|liaG|liaH|liaI|yvqJ|yvqK|yvrA|yvrB|yvrC|yvrD|S1270|S1275|S1266|S1267|S1268|S1271|S1272|S1273|S1276|S1262|S1264|S1265|S1269|S1274|S1277|S1261|S1263	BSU32720|BSU32730|BSU32740|BSU32750|BSU_misc_RNA_53|BSU32760|BSU32770|BSU32780|BSU32790|BSU32800|BSU32810|BSU32820|BSU32830|BSU32840|BSU32849|BSU32850|BSU32859|BSU32860|BSU32870|BSU32880|BSU32890|BSU32900|BSU32910|BSU32920|BSU32930|BSU32940|BSU32950|BSU32960|BSU32970|BSU32980|BSU32990|BSU33000|BSU33010|BSU33020|BSU33029|BSU33030|BSU33040|BSU33049|BSU33050|BSU33060|BSU33070|BSU33080|BSU33090|BSU33…
	├	─0734			-	+	+/-	+/+	+/+	28	3360364	3383128	yurZ	mrgA				peg.3277|peg.3278|peg.3279|peg.3280|peg.3281|peg.3282|peg.3283|peg.3284|peg.3285|peg.3286|peg.3287|peg.3288|peg.3289|peg.3290|peg.3291|peg.3292|peg.3293|peg.3294|peg.3295|peg.3296|peg.3297|peg.3298|peg.3299|peg.3300|peg.3301|peg.3302|peg.3303|peg.3304	yurZ|metN|metP|metQ|NA|yusD|yusE|yusF|yusG|yusH|yusI|fadE|fadA|fadN|yuzL|fadM|yuzM|yusN|yusO|yusP|yusQ|yusR|yusS|yusT|yusU|yusV|yusW|yusY|yusY|yusZ|mrgA|S1266|S1267|S1262|S1264|S1265|S1261|S1263	BSU32720|BSU32730|BSU32740|BSU32750|BSU_misc_RNA_53|BSU32760|BSU32770|BSU32780|BSU32790|BSU32800|BSU32810|BSU32820|BSU32830|BSU32840|BSU32849|BSU32850|BSU32859|BSU32860|BSU32870|BSU32880|BSU32890|BSU32900|BSU32910|BSU32920|BSU32930|BSU32940|BSU32950|BSU32960|BSU32970|BSU32980|BSU32990|new_3373649_3374171_c|new_3379940_3380077_c|new_3364544_3364617_c|new_3372473_3372739_c|new_3372716_3373742|new_3…
	│	├────	─0762		-	+	+/-	+/+	+/+	15	3360364	3373392	yurZ	yusN				peg.3277|peg.3278|peg.3279|peg.3280|peg.3281|peg.3282|peg.3283|peg.3284|peg.3285|peg.3286|peg.3287|peg.3288|peg.3289|peg.3290|peg.3291	yurZ|metN|metP|metQ|NA|yusD|yusE|yusF|yusG|yusH|yusI|fadE|fadA|fadN|yuzL|fadM|yuzM|yusN|S1266|S1262|S1264|S1265|S1261|S1263	BSU32720|BSU32730|BSU32740|BSU32750|BSU_misc_RNA_53|BSU32760|BSU32770|BSU32780|BSU32790|BSU32800|BSU32810|BSU32820|BSU32830|BSU32840|BSU32849|BSU32850|BSU32859|BSU32860|new_3373649_3374171_c|new_3364544_3364617_c|new_3372473_3372739_c|new_3372716_3373742|new_3364292_3364396_c|new_3364963_3365068_c
	│	│	├────	─0856	+	+	+/+	+/+	+/+	4	3360364	3363350	yurZ	yusC				peg.3277|peg.3278|peg.3279|peg.3280	yurZ|metN|metP|metQ	BSU32720|BSU32730|BSU32740|BSU32750
	│	│	├────	─0857	-	+	+/-	+/+	+/+	6	3363677	3365988	yusD	yusI				peg.3281|peg.3282|peg.3283|peg.3284|peg.3285|peg.3286	yusD|yusE|yusF|yusG|yusH|yusI|S1263	BSU32760|BSU32770|BSU32780|BSU32790|BSU32800|BSU32810|new_3364963_3365068_c
	│	│	└────	─0858	+	+	+/+	+/+	+/+	4	3366099	3372707	yusJ	yusM				peg.3287|peg.3288|peg.3289|peg.3290	fadE|fadA|fadN|yuzL|fadM|S1264|S1265	BSU32820|BSU32830|BSU32840|BSU32849|BSU32850|new_3372473_3372739_c|new_3372716_3373742
	│	└────	─0763		+	+	+/+	+/+	+/+	13	3373551	3383085	yusO	mrgA				peg.3292|peg.3293|peg.3294|peg.3295|peg.3296|peg.3297|peg.3298|peg.3299|peg.3300|peg.3301|peg.3302|peg.3303|peg.3304	yusO|yusP|yusQ|yusR|yusS|yusT|yusU|yusV|yusW|yusY|yusY|yusZ|mrgA|S1267	BSU32870|BSU32880|BSU32890|BSU32900|BSU32910|BSU32920|BSU32930|BSU32940|BSU32950|BSU32960|BSU32970|BSU32980|BSU32990|new_3379940_3380077_c
	└	─0735			+	+	+/+	+/+	+/+	21	3383086	3404721	yvtA	yvrD				peg.3305|peg.3306|peg.3307|peg.3308|peg.3309|peg.3310|peg.3311|peg.3312|peg.3313|peg.3314|peg.3315|peg.3316|peg.3317|peg.3318|peg.3319|peg.3320|peg.3321|peg.3322|peg.3323|peg.3324|peg.3325	htrB|cssR|cssS|yuzO|yuxN|fumC|yvzF|gerAA|gerAB|gerAC|liaR|liaS|liaF|liaG|liaH|liaI|yvqJ|yvqK|yvrA|yvrB|yvrC|yvrD|S1270|S1275|S1268|S1271|S1272|S1273|S1276|S1269|S1274|S1277	BSU33000|BSU33010|BSU33020|BSU33029|BSU33030|BSU33040|BSU33049|BSU33050|BSU33060|BSU33070|BSU33080|BSU33090|BSU33100|BSU33110|BSU33120|BSU33130|BSU33140|BSU33150|BSU33160|BSU33170|BSU33180|BSU33190|new_3386852_3387780_c|new_3391778_3394421_c|new_3385447_3385618_c|new_3388000_3388112|new_3388009_3388287_c|new_3388289_3388830_c|new_3404438_3404707_c|new_3385699_3386762_c|new_3388832_3388961_c|new_3…
142	0720				-	slow	+/-	+/+	+/-	4	3789699	3791945	ywlG	ywlD	Ribose dependent	2		peg.3698|peg.3699|peg.3700|peg.3701	ywlG|ywlF|ywlE|ywlD|S1429	BSU36910|BSU36920|BSU36930|BSU36940|new_3791649_3791748_c
153	0161				-	+	+/-	+/-	+/-	2	4154641	4156678	purA	yycE	Adenine dependent	2		peg.4048|peg.4049	purA|yycE	BSU40420|BSU40430
45	0470				-	-	-/-	+/+	-/-	15	1471249	1486330	patA	ccpC		2	Essentiality came from one gene.	peg.1402|peg.1403|peg.1404|peg.1405|peg.1406|peg.1407|peg.1408|peg.1409|peg.1410|peg.1411|peg.1412|peg.1413|peg.1414|peg.1415|peg.1416	patA|ykzT|cheV|ykyB|ykuC|ykuD|ykuE|fadH|fadG|ykzU|ykuH|ykuI|ykuJ|ykuK|ykzF|ykuL|ccpC|S508|S510|S514|S512|S509|S513|S516|S517|S511|S515	BSU14000|BSU14009|BSU14010|BSU14020|BSU14030|BSU14040|BSU14050|BSU14060|BSU14071|BSU14072|BSU14080|BSU14090|BSU14100|BSU14110|BSU14120|BSU14130|BSU14140|new_1473128_1473196_c|new_1478987_1479136|new_1483957_1484044|new_1483539_1483640|new_1478837_1478985|new_1483671_1483955|new_1485356_1485452|new_1485897_1486004|new_1482096_1482247|new_1484357_1484465
	├	─0799			-	-	-/-	+/+	-/-	8	1471259	1480821	patA	ykuG				peg.1402|peg.1403|peg.1404|peg.1405|peg.1406|peg.1407|peg.1408|peg.1409	patA|ykzT|cheV|ykyB|ykuC|ykuD|ykuE|fadH|fadG|ykzU|S508|S510|S509	BSU14000|BSU14009|BSU14010|BSU14020|BSU14030|BSU14040|BSU14050|BSU14060|BSU14071|BSU14072|new_1473128_1473196_c|new_1478987_1479136|new_1478837_1478985
	│	├────	─0828		-	-	-/-	+/+	-/-	2	1471259	1473915	patA	cheV				peg.1402|peg.1403	patA|ykzT|cheV|S508	BSU14000|BSU14009|BSU14010|new_1473128_1473196_c
	│	│	├────	─0911	-	-	-/-	+/+	-/-	1	1471259	1472437	patA					peg.1402	patA	BSU14000
	│	│	└────	─0912	+	+	+/+	+/+	+/+	1	1473004	1473915	cheV					peg.1403	cheV	BSU14010
	│	├────	─0829		+	+	+/+	+/+	+/+	2	1473959	1475841	ykyB	ykuC				peg.1404|peg.1405	ykyB|ykuC	BSU14020|BSU14030
	│	├────	─0830		+	+	+/+	+/+	+/+	2	1475917	1477331	ykuD	ykuE				peg.1406|peg.1407	ykuD|ykuE	BSU14040|BSU14050
	│	└────	─0831		+	+	+/+	+/+	+/+	2	1477474	1480821	ykuF	ykuG				peg.1408|peg.1409	fadH|fadG|ykzU|S510|S509	BSU14060|BSU14071|BSU14072|new_1478987_1479136|new_1478837_1478985
	└	─0800			+	+	+/+	+/+	+/+	7	1480951	1486330	ykuH	ykuM				peg.1410|peg.1411|peg.1412|peg.1413|peg.1414|peg.1415|peg.1416	ykuH|ykuI|ykuJ|ykuK|ykzF|ykuL|ccpC|S514|S512|S513|S516|S517|S511|S515	BSU14080|BSU14090|BSU14100|BSU14110|BSU14120|BSU14130|BSU14140|new_1483957_1484044|new_1483539_1483640|new_1483671_1483955|new_1485356_1485452|new_1485897_1486004|new_1482096_1482247|new_1484357_1484465
60	0683				-	-	-/-	+/+	-/-	2	1736277	1738175	truB	ribC		3	Essentiality came from one gene.	peg.1669|peg.1670	truB|ribC	BSU16660|BSU16670
	├	─0894			+	+	+/+	+/+	+/+	1	1736277	1737206	truB					peg.1669	truB	BSU16660
	└	─0845			-	-	-/-	+/+	-/-	1	1737207	1738175	ribC					peg.1670	ribC	BSU16670
65	0688				-	-	-/-	+/+	+/+	26	1872053	1900371	cwlC	yncF		3C		peg.1745|peg.1746|peg.1747|peg.1748|peg.1749|peg.1750|peg.1751|peg.1752|peg.1753|peg.1754|peg.1755|peg.1756|peg.1757|peg.1758|peg.1759|peg.1760|peg.1761|peg.1762|peg.1763|peg.1764|peg.1765|peg.1766|peg.1767|peg.1768|peg.1769|peg.1770	cwlC|spoVK|ynbA|ynbB|glnR|glnA|ynxB|ynzF|ynzG|ynaB|ynaC|ynaD|ynaE|ynaF|ynaG|ynzI|ynaI|xynP|xynB|xylR|xylA|xylB|yncB|yncC|alrB|yncE|yncF|S639|S635|S636|S624|S627|S628|S633|S634|S637|S638|S641|S623|S632|S625|S626|S629|S630|S631|S640	BSU17410|BSU17420|BSU17430|BSU17440|BSU17450|BSU17460|BSU17470|BSU17480|BSU17490|BSU17500|BSU17510|BSU17520|BSU17530|BSU17540|BSU17550|BSU17559|BSU17560|BSU17570|BSU17580|BSU17590|BSU17600|BSU17610|BSU17620|BSU17630|BSU17640|BSU17650|BSU17660|new_1900263_1900568_c|new_1893246_1893320|new_1894896_1895211|new_1874062_1874202|new_1881406_1881535|new_1884169_1884237|new_1891565_1891743_c|new_1891803_…
	├	─0787			-	-	-/-	+/+	+/+	6	1872053	1879003	cwlC	glnA				peg.1745|peg.1746|peg.1747|peg.1748|peg.1749|peg.1750	cwlC|spoVK|ynbA|ynbB|glnR|glnA|S624|S623	BSU17410|BSU17420|BSU17430|BSU17440|BSU17450|BSU17460|new_1874062_1874202|new_1872786_1873153
	│	├────	0787-1		+	+	+/+	+/+	+/+	2	1872053	1874381	cwlC	spoVK				peg.1745|peg.1746	cwlC|spoVK	BSU17410|BSU17420
	│	├────	0787-2		+	+	+/+	+/+	+/+	2	1874631	1877058	ynbA	ynbB				peg.1747|peg.1748	ynbA|ynbB	BSU17430|BSU17440|
	│	└────	0787-3		-	-	-/-	+/+	+/+	2	1877109	1879004	glnR	glnA				peg.1749|peg.1750	glnR|glnA|S624|S623	BSU17450|BSU17460|new_1874062_1874202|new_1872786_1873153
	├	─0788			+	+	+/+	+/+	+/+	10	1879331	1885781	ynxB	ynaI				peg.1751|peg.1752|peg.1753|peg.1754|peg.1755|peg.1756|peg.1757|peg.1758|peg.1759|peg.1760	ynxB|ynzF|ynzG|ynaB|ynaC|ynaD|ynaE|ynaF|ynaG|ynzI|ynaI|S627|S628|S626|S629|S630	BSU17470|BSU17480|BSU17490|BSU17500|BSU17510|BSU17520|BSU17530|BSU17540|BSU17550|BSU17559|BSU17560|new_1881406_1881535|new_1884169_1884237|new_1880378_1880622|new_1884880_1884967|new_1885918_1886056
	├	─0789			+	+	+/+	+/+	+/+	5	1886606	1894149	ynaJ	xylB				peg.1761|peg.1762|peg.1763|peg.1764|peg.1765	xynP|xynB|xylR|xylA|xylB|S635|S633|S634|S632	BSU17570|BSU17580|BSU17590|BSU17600|BSU17610|new_1893246_1893320|new_1891565_1891743_c|new_1891803_1891907|new_1888890_1889195_c
	└	─0790			+	+	+/+	+/+	+/+	5	1894632	1899768	yncB	yncF				peg.1766|peg.1767|peg.1768|peg.1769|peg.1770	yncB|yncC|alrB|yncE|yncF|S639|S637|S638	BSU17620|BSU17630|BSU17640|BSU17650|BSU17660|new_1900263_1900568_c|new_1896225_1896423|new_1899126_1899205_c
67	0690				-	-	-/-	+/+	+/+	16	1921272	1931087	yneE	yneR		3C		peg.1794|peg.1795|peg.1796|peg.1797|peg.1798|peg.1799|peg.1800|peg.1801|peg.1802|peg.1803|peg.1804|peg.1805|peg.1806|peg.1807|peg.1808|peg.1809	yneE|yneF|ynzD|ccdA|yneI|yneJ|yneK|cotM|sspP|sspO|citB|yneN|ynzL|sspN|tlp|yneP|yneQ|yneR|S663|S664|S667|S668|S670|S665|S661|S662|S666|S669	BSU17900|BSU17910|BSU17920|BSU17930|BSU17940|BSU17950|BSU17960|BSU17970|BSU17980|BSU17990|BSU18000|BSU18010|BSU18019|BSU18020|BSU18030|BSU18040|BSU18050|BSU18060|new_1923125_1923233|new_1925453_1925538_c|new_1926452_1926585|new_1926587_1926679|new_1930742_1930833|new_1925528_1925637|new_1921866_1922524_c|new_1922824_1923123|new_1925540_1925623_c|new_1929410_1929480
	├	─0805			-	-	-/-	+/+	+/+	7	1921272	1924676	yneE	yneK				peg.1794|peg.1795|peg.1796|peg.1797|peg.1798|peg.1799|peg.1800	yneE|yneF|ynzD|ccdA|yneI|yneJ|yneK|S663|S661|S662	BSU17900|BSU17910|BSU17920|BSU17930|BSU17940|BSU17950|BSU17960|new_1923125_1923233|new_1921866_1922524_c|new_1922824_1923123
	│	├────	─0883		-	-	-/-	+/+	+/+	2	1921272	1922022	yneE	yneF				peg.1794|peg.1795	yneE|yneF|S661	BSU17900|BSU17910|new_1921866_1922524_c
	│	│	├────	─0916	+	+	+/+	+/+	+/+	1	1921272	1921718	yneE					peg.1794	yneE|S661	BSU17900|new_1921866_1922524_c
	│	│	└────	─0917	slow	slow	+/+	+/+	+/+	1	1921719	1922022	yneF					peg.1795	yneF|S661	BSU17910|new_1921866_1922524_c
	│	├────	─0884		+	+	+/+	+/+	+/+	2	1922096	1923196	ynzD	ccdA				peg.1796|peg.1797	ynzD|ccdA|S663|S662	BSU17920|BSU17930|new_1923125_1923233|new_1922824_1923123
	│	└────	─0885		+	+	+/+	+/+	+/+	3	1923197	1924676	yneI	yneK				peg.1798|peg.1799|peg.1800	yneI|yneJ|yneK	BSU17940|BSU17950|BSU17960
	└	─0806			+	+	+/+	+/+	+/+	9	1924910	1931174	cotM	yneR				peg.1801|peg.1802|peg.1803|peg.1804|peg.1805|peg.1806|peg.1807|peg.1808|peg.1809	cotM|sspP|sspO|citB|yneN|ynzL|sspN|tlp|yneP|yneQ|yneR|S667|S668|S670|S669	BSU17970|BSU17980|BSU17990|BSU18000|BSU18010|BSU18019|BSU18020|BSU18030|BSU18040|BSU18050|BSU18060|new_1926452_1926585|new_1926587_1926679|new_1930742_1930833|new_1929410_1929480
76	0600				-	-	-/-	+/+	+/+	27	2311449	2339040	ypbS	yppD		3	Essentiality came from one gene.	peg.2207|peg.2208|peg.2209|peg.2210|peg.2211|peg.2212|peg.2213|peg.2214|peg.2215|peg.2216|peg.2217|peg.2218|peg.2219|peg.2220|peg.2221|peg.2222|peg.2223|peg.2224|peg.2225|peg.2226|peg.2227|peg.2228|peg.2229|peg.2230|peg.2231|peg.2232|peg.2233	ypbS|ypbR|ypbQ|bcsA|pbuX|xpt|NA|ypwA|kdgT|kdgA|kdgK|kdgR|kduI|kduD|ypvA|yptA|ypzG|ypsC|rnpB|gpsB|ypsA|cotD|yprB|yprA|ypqE|ypqA|yppG|yppF|yppE|yppD|sspM|S841|S833|S836|S839|S842|S834|S837|S838|S840|S835	BSU22020|BSU22030|BSU22040|BSU22050|BSU22060|BSU22070|BSU_misc_RNA_34|BSU22080|BSU22090|BSU22100|BSU22110|BSU22120|BSU22130|BSU22140|BSU22150|BSU22160|BSU22169|BSU22170|BSU_misc_RNA_35|BSU22180|BSU22190|BSU22200|BSU22210|BSU22220|BSU22230|BSU22240|BSU22250|BSU22260|BSU22270|BSU22280|BSU22290|new_2337997_2338147|new_2316111_2316182_c|new_2325774_2325853|new_2333056_2333210_c|new_2338392_2338537|ne…
	├	─0791			+	+	+/+	+/+	+/+	7	2311449	2321102	ypbS	ypwA				peg.2207|peg.2208|peg.2209|peg.2210|peg.2211|peg.2212|peg.2213	ypbS|ypbR|ypbQ|bcsA|pbuX|xpt|NA|ypwA|S833|S834|S835	BSU22020|BSU22030|BSU22040|BSU22050|BSU22060|BSU22070|BSU_misc_RNA_34|BSU22080|new_2316111_2316182_c|new_2316227_2316424_c|new_2320214_2320354_c
	├	─0792			+	+	+/+	+/+	+/+	6	2321214	2326689	kdgT	kduD				peg.2214|peg.2215|peg.2216|peg.2217|peg.2218|peg.2219	kdgT|kdgA|kdgK|kdgR|kduI|kduD|S836	BSU22090|BSU22100|BSU22110|BSU22120|BSU22130|BSU22140|new_2325774_2325853
	├	─0793			-	-	-/-	+/+	+/+	6	2326730	2332253	ypvA	cotD				peg.2220|peg.2221|peg.2222|peg.2223|peg.2224|peg.2225	ypvA|yptA|ypzG|ypsC|rnpB|gpsB|ypsA|cotD|S837|S838	BSU22150|BSU22160|BSU22169|BSU22170|BSU_misc_RNA_35|BSU22180|BSU22190|BSU22200|new_2329450_2329514_c|new_2329736_2330041_c
	│	├────	─0899		-	-	-/-	+/+	+/+	3	2326730	2331020	ypvA	ypsC				peg.2220|peg.2221|peg.2222	ypvA|yptA|ypzG|ypsC|rnpB|S837|S838	BSU22150|BSU22160|BSU22169|BSU22170|BSU_misc_RNA_35|new_2329450_2329514_c|new_2329736_2330041_c
	│	├────	─0900		-	-	-/-	+/+	+/+	4	2326730	2331394	ypvA	ypsB				peg.2220|peg.2221|peg.2222|peg.2223	ypvA|yptA|ypzG|ypsC|rnpB|gpsB|S837|S838	BSU22150|BSU22160|BSU22169|BSU22170|BSU_misc_RNA_35|BSU22180|new_2329450_2329514_c|new_2329736_2330041_c
	│	└────	─0901		-	-	-/-	+/+	+/+	5	2326730	2331937	ypvA	ypsA				peg.2220|peg.2221|peg.2222|peg.2223|peg.2224	ypvA|yptA|ypzG|ypsC|rnpB|gpsB|ypsA|S837|S838	BSU22150|BSU22160|BSU22169|BSU22170|BSU_misc_RNA_35|BSU22180|BSU22190|new_2329450_2329514_c|new_2329736_2330041_c
	│		├────	─0908	+	+	+/+	+/+	+/+	1	2326730	2328655	ypvA					peg.2220	ypvA	BSU22150
	│		├────	─0909	+	+	+/+	+/+	+/+	1	2328757	2328948	yptA					peg.2221	yptA	BSU22160
	│		└────	─0910	-	-	-/-	+/+	+/+	2	2329317	2331020	ypsC rnpB					peg.2222	ypsC|rnpB	BSU22170|BSU_misc_RNA_35
	│		└────	─0931	-	-	-/-	+/+	+/+	0	2330604	2331021	rnpB					NONE	rnpB	BSU_misc_RNA_35
	└	─0794			+	+	+/+	+/+	+/+	8	2332566	2338713	yprB	yppD				peg.2226|peg.2227|peg.2228|peg.2229|peg.2230|peg.2231|peg.2232|peg.2233	yprB|yprA|ypqE|ypqA|yppG|yppF|yppE|yppD|S841|S842	BSU22210|BSU22220|BSU22230|BSU22240|BSU22250|BSU22260|BSU22270|BSU22280|new_2337997_2338147|new_2338392_2338537
79	0542				-	-	-/-	+/-	-/-	21	2360744	2380591	ypjB	cheR		3D	Two independent "Essential on LB" intervals were identified after splitting analysis and both of them were chrismate dependent.	peg.2256|peg.2257|peg.2258|peg.2259|peg.2260|peg.2261|peg.2262|peg.2263|peg.2264|peg.2265|peg.2266|peg.2267|peg.2268|peg.2269|peg.2270|peg.2271|peg.2272|peg.2273|peg.2274|peg.2275|peg.2276	ypjB|ypjA|qcrC|qcrB|qcrA|ypiF|ypiB|ypiA|aroE|tyrA|hisC|trpA|trpB|trpF|trpC|trpD|trpE|aroH|aroB|aroF|cheR|S858|S855|S856|S857|S854|S853	BSU22520|BSU22530|BSU22540|BSU22550|BSU22560|BSU22570|BSU22580|BSU22590|BSU22600|BSU22610|BSU22620|BSU22630|BSU22640|BSU22650|BSU22660|BSU22670|BSU22680|BSU22690|BSU22700|BSU22710|BSU22720|new_2381192_2381353_c|new_2367619_2367686_c|new_2367761_2367905_c|new_2377495_2377626_c|new_2362965_2363044_c|new_2362339_2362406_c
	├	─0795			+	+	+/+	+/+	+/+	8	2360785	2366859	ypjB	ypiA				peg.2256|peg.2257|peg.2258|peg.2259|peg.2260|peg.2261|peg.2262|peg.2263	ypjB|ypjA|qcrC|qcrB|qcrA|ypiF|ypiB|ypiA|S854|S853	BSU22520|BSU22530|BSU22540|BSU22550|BSU22560|BSU22570|BSU22580|BSU22590|new_2362965_2363044_c|new_2362339_2362406_c
	└	─0796			-	-	-/-	+/-	-/-	13	2367195	2380355	aroE	cheR	Chorismate dependent			peg.2264|peg.2265|peg.2266|peg.2267|peg.2268|peg.2269|peg.2270|peg.2271|peg.2272|peg.2273|peg.2274|peg.2275|peg.2276	aroE|tyrA|hisC|trpA|trpB|trpF|trpC|trpD|trpE|aroH|aroB|aroF|cheR|S857	BSU22600|BSU22610|BSU22620|BSU22630|BSU22640|BSU22650|BSU22660|BSU22670|BSU22680|BSU22690|BSU22700|BSU22710|BSU22720|new_2377495_2377626_c
		├────	─0832		-	-	-/-	+/+	+/+	2	2368492	2370748	tyrA	hisC	Chorismate dependent			peg.2265|peg.2266	tyrA|hisC	BSU22610|BSU22620
		└────	─0833		-	-	-/-	+/-	-/-	10	2370749	2380355	trpA	cheR	Chorismate dependent			peg.2267|peg.2268|peg.2269|peg.2270|peg.2271|peg.2272|peg.2273|peg.2274|peg.2275|peg.2276	trpA|trpB|trpF|trpC|trpD|trpE|aroH|aroB|aroF|cheR|S857	BSU22630|BSU22640|BSU22650|BSU22660|BSU22670|BSU22680|BSU22690|BSU22700|BSU22710|BSU22720|new_2377495_2377626_c
101	0238				-	-	-/-	+/+	+/+	16	2817456	2834410	yrzK	queA		3		peg.2760|peg.2761|peg.2762|peg.2763|peg.2764|peg.2765|peg.2766|peg.2767|peg.2768|peg.2769|peg.2770|peg.2771|peg.2772|peg.2773|peg.2774|peg.2775	yrzK|yrvJ|dtd|relA|apt|recJ|yrvD|yrvC|secDF|comN|spoVB|yrbG|yrzE|yrbF|tgt|queA|yrzS|S1044|S1046|S1047|S1048|S1045|S1049	BSU27570|BSU27580|BSU27590|BSU27600|BSU27610|BSU27620|BSU27630|BSU27640|BSU27650|BSU27660|BSU27670|BSU27680|BSU27690|BSU27700|BSU27710|BSU27720|BSU27729|new_2818161_2818445|new_2826743_2826818_c|new_2829449_2829527_c|new_2829529_2830447_c|new_2822771_2822861_c|new_2831121_2831885
	├	─0797			-	-	-/-	+/+	+/+	8	2817456	2826007	yrzK	yrvC				peg.2760|peg.2761|peg.2762|peg.2763|peg.2764|peg.2765|peg.2766|peg.2767	yrzK|yrvJ|dtd|relA|apt|recJ|yrvD|yrvC|S1044|S1045	BSU27570|BSU27580|BSU27590|BSU27600|BSU27610|BSU27620|BSU27630|BSU27640|new_2818161_2818445|new_2822771_2822861_c
	│	├────	─0877		+	+	+/+	+/+	+/+	2	2817456	2819315	yrzK	yrvJ				peg.2760|peg.2761	yrzK|yrvJ|S1044	BSU27570|BSU27580|new_2818161_2818445
	│	├────	─0878		+	+	+/+	+/+	+/+	2	2819342	2821998	yrvI	relA				peg.2762|peg.2763	dtd|relA	BSU27590|BSU27600
	│	├────	(0877+0878)		-	-	-/-	+/+	+/+	4	2817456	2821998	yrzK	relA				peg.2760|peg.2761|peg.2762|peg.2763	yrzK|yrvJ|S1044|dtd|relA	BSU27570|BSU27580|new_2818161_2818445|BSU27590|BSU27600
	│	└────	─0879		+	+	+/+	+/+	+/+	3	2822166	2825509	apt	yrvD				peg.2764|peg.2765|peg.2766	apt|recJ|yrvD	BSU27610|BSU27620|BSU27630
	└	─0798			+	+	+/+	+/+	+/+	8	2826165	2834188	secDF	queA				peg.2768|peg.2769|peg.2770|peg.2771|peg.2772|peg.2773|peg.2774|peg.2775	secDF|comN|spoVB|yrbG|yrzE|yrbF|tgt|queA|S1047|S1048|S1049	BSU27650|BSU27660|BSU27670|BSU27680|BSU27690|BSU27700|BSU27710|BSU27720|new_2829449_2829527_c|new_2829529_2830447_c|new_2831121_2831885
114	0130				-	-	-/-	+/-	+/-	11	3037288	3047259	acsA	ytxG		3C,D		peg.2971|peg.2972|peg.2973|peg.2974|peg.2975|peg.2976|peg.2977|peg.2978|peg.2979|peg.2980|peg.2981	acsA|acuA|acuB|acuC|ytxE|ytxD|ccpA|aroA|ytxJ|ytxH|ytxG|S1139|S1141|S1140	BSU29680|BSU29690|BSU29700|BSU29710|BSU29720|BSU29730|BSU29740|BSU29750|BSU29760|BSU29770|BSU29780|new_3045221_3045329_c|new_3046584_3046684_c|new_3045331_3045396_c
	├	─0847			-	-	-/-	+/-	+/-	7	3041641	3047098	ytxE	ytxG				peg.2975|peg.2976|peg.2977|peg.2978|peg.2979|peg.2980|peg.2981	ytxE|ytxD|ccpA|aroA|ytxJ|ytxH|ytxG|S1139|S1141|S1140	BSU29720|BSU29730|BSU29740|BSU29750|BSU29760|BSU29770|BSU29780|new_3045221_3045329_c|new_3046584_3046684_c|new_3045331_3045396_c
	├	─0846			-	-	-/-	+/-	+/-	5	3043240	3047098	ccpA	ytxG				peg.2977|peg.2978|peg.2979|peg.2980|peg.2981	ccpA|aroA|ytxJ|ytxH|ytxG|S1139|S1141|S1140	BSU29740|BSU29750|BSU29760|BSU29770|BSU29780|new_3045221_3045329_c|new_3046584_3046684_c|new_3045331_3045396_c
	│	└────	─0915		-	-	-/-	+/-	+/-	2	3043240	3045595	ccpA	aroA	Shikimate dependent			peg.2977|peg.2978	ccpA|aroA|S1139|S1140	BSU29740|BSU29750|new_3045221_3045329_c|new_3045331_3045396_c
	│		├────	─0913	slow	+	+/+	+/+	+/+	1	3043240	3044244	ccpA					peg.2977	ccpA	BSU29740
	│		└────	─0914	-	slow	+/-	+/-	+/-	1	3044519	3045595	aroA		Shikimate dependent			peg.2978	aroA	BSU29750
	└	─0838			+	+	+/+	+/+	+/+	3	3045831	3047098	ytxJ	ytxG				peg.2979|peg.2980|peg.2981	ytxJ|ytxH|ytxG	BSU29760|BSU29770|BSU29780
140	0187				-	-	-/-	-/-	-/-	44	3739681	3777003	ywpG	spoIID		3	Essentiality came from one gene.	peg.3639|peg.3640|peg.3641|peg.3642|peg.3643|peg.3644|peg.3645|peg.3646|peg.3647|peg.3648|peg.3649|peg.3650|peg.3651|peg.3652|peg.3653|peg.3654|peg.3655|peg.3656|peg.3657|peg.3658|peg.3659|peg.3660|peg.3661|peg.3662|peg.3663|peg.3664|peg.3665|peg.3666|peg.3667|peg.3668|peg.3669|peg.3670|peg.3671|peg.3672|peg.3673|peg.3674|peg.3675|peg.3676|peg.3677|peg.3678|peg.3679|peg.3680|peg.3681|peg.3682	ywpG|ywpF|ywpE|ywpD|mscL|fabZ|rapD|flhP|flhO|mbl|spoIIID|usd|ywoH|ywoG|ywoF|pucI|ywoD|ywoC|ywoB|amtB|glnK|bcrC|ywnJ|spoIIQ|ywnH|ywnG|ywnF|clsA|mta|ywnC|ywnB|ywnA|ureC|ureB|ureA|ywzE|ywzF|csbD|ywmF|rapB|moaA|fdhD|ywmE|ywmD|ywmC|spoIID|S1403|S1408|S1400|S1401|S1404|S1406|S1407|S1409|S1410|S1411|S1413|S1416|S1420|S1402|S1405|S1412|S1414|S1417|S1418|S1419|S1415	BSU36320|BSU36330|BSU36340|BSU36350|BSU36360|BSU36370|BSU36380|BSU36390|BSU36400|BSU36410|BSU36420|BSU36430|BSU36440|BSU36450|BSU36460|BSU36470|BSU36480|BSU36490|BSU36500|BSU36510|BSU36520|BSU36530|BSU36540|BSU36550|BSU36560|BSU36570|BSU36580|BSU36590|BSU36600|BSU36610|BSU36620|BSU36630|BSU36640|BSU36650|BSU36660|BSU36668|BSU36669|BSU36670|BSU36680|BSU36690|BSU36700|BSU36710|BSU36720|BSU36730|BSU…
	├	─0783			-	-	-/-	-/-	-/-	14	3739681	3749731	ywpG	ywoG				peg.3639|peg.3640|peg.3641|peg.3642|peg.3643|peg.3644|peg.3645|peg.3646|peg.3647|peg.3648|peg.3649|peg.3650|peg.3651|peg.3652	ywpG|ywpF|ywpE|ywpD|mscL|fabZ|rapD|flhP|flhO|mbl|spoIIID|usd|ywoH|ywoG|S1403|S1400|S1401|S1404|S1402|S1405	BSU36320|BSU36330|BSU36340|BSU36350|BSU36360|BSU36370|BSU36380|BSU36390|BSU36400|BSU36410|BSU36420|BSU36430|BSU36440|BSU36450|new_3745414_3746298|new_3741593_3741676|new_3744236_3744320_c|new_3747092_3747171_c|new_3744322_3745406_c|new_3748336_3748420_c
	│	├────	─0840		+	+	+/+	+/+	+/+	4	3739681	3742276	ywpG	ywpD				peg.3639|peg.3640|peg.3641|peg.3642	ywpG|ywpF|ywpE|ywpD|S1400	BSU36320|BSU36330|BSU36340|BSU36350|new_3741593_3741676
	│	├────	─0841		-	-	-/-	-/-	-/-	3	3742323	3744468	ywpC	rapD				peg.3643|peg.3644|peg.3645	mscL|fabZ|rapD|S1401|S1402	BSU36360|BSU36370|BSU36380|new_3744236_3744320_c|new_3744322_3745406_c
	│	│	├────	─0905	+	+	+/+	+/+	+/+	1	3742323	3742715	mscL					peg.3643	mscL	BSU36360
	│	│	├────	─0906	-	-	-/-	-/-	-/-	1	3742814	3743212	ywpB					peg.3644	fabZ	BSU36370
	│	│	└────	─0907	+	+	+/+	+/+	+/+	1	3743404	3744468	rapD					peg.3645	rapD|S1402	BSU36380|new_3744322_3745406_c
	│	├────	─0842		+	+	+/+	+/+	+/+	2	3744491	3746143	flhP	flhO				peg.3646|peg.3647	flhP|flhO|S1403	BSU36390|BSU36400|new_3745414_3746298
	│	├────	─0843		+	+	+/+	+/+	+/+	3	3746368	3747881	mbl	usd				peg.3648|peg.3649|peg.3650	mbl|spoIIID|usd|S1405	BSU36410|BSU36420|BSU36430|new_3748336_3748420_c
	│	└────	─0844		+	+	+/+	+/+	+/+	2	3748106	3749731	ywoH	ywoG				peg.3651|peg.3652	ywoH|ywoG	BSU36440|BSU36450
	├	─0784			+	+	+/+	+/+	+/+	8	3749822	3758182	ywoF	ywoA				peg.3653|peg.3654|peg.3655|peg.3656|peg.3657|peg.3658|peg.3659|peg.3660	ywoF|pucI|ywoD|ywoC|ywoB|amtB|glnK|bcrC	BSU36460|BSU36470|BSU36480|BSU36490|BSU36500|BSU36510|BSU36520|BSU36530
	├	─0785			+	+	+/+	+/+	+/+	13	3758223	3768162	ywnJ	ureA				peg.3661|peg.3662|peg.3663|peg.3664|peg.3665|peg.3666|peg.3667|peg.3668|peg.3669|peg.3670|peg.3671|peg.3672|peg.3673	ywnJ|spoIIQ|ywnH|ywnG|ywnF|clsA|mta|ywnC|ywnB|ywnA|ureC|ureB|ureA|S1408|S1406|S1407|S1409|S1410|S1411|S1412	BSU36540|BSU36550|BSU36560|BSU36570|BSU36580|BSU36590|BSU36600|BSU36610|BSU36620|BSU36630|BSU36640|BSU36650|BSU36660|new_3761046_3761954_c|new_3760210_3760556|new_3760558_3760693|new_3762479_3762776_c|new_3762583_3762663|new_3762778_3763121_c|new_3766640_3766713_c
	└	─0786			+	+	+/+	+/+	+/+	9	3769159	3776808	ywmG	spoIID				peg.3674|peg.3675|peg.3676|peg.3677|peg.3678|peg.3679|peg.3680|peg.3681|peg.3682	csbD|ywmF|rapB|moaA|fdhD|ywmE|ywmD|ywmC|spoIID|S1418	BSU36670|BSU36680|BSU36690|BSU36700|BSU36710|BSU36720|BSU36730|BSU36740|BSU36750|new_3774188_3774399_c
147	0724				-	-	-/-	+/+	+/-	48	3846401	3896454	ywhH	ywdH		3D		peg.3754|peg.3755|peg.3756|peg.3757|peg.3758|peg.3759|peg.3760|peg.3761|peg.3762|peg.3763|peg.3764|peg.3765|peg.3766|peg.3767|peg.3768|peg.3769|peg.3770|peg.3771|peg.3772|peg.3773|peg.3774|peg.3775|peg.3776|peg.3777|peg.3778|peg.3779|peg.3780|peg.3781|peg.3782|peg.3783|peg.3784|peg.3785|peg.3786|peg.3787|peg.3788|peg.3789|peg.3790|peg.3791|peg.3792|peg.3793|peg.3794|peg.3795|peg.3796|peg.3797|peg…	ywhH|speB|speE|pbpG|ywhD|ywhC|ywhB|ywhA|thrZ|mmr|ywgB|ywgA|ywfO|ywzC|rsfA|ywfM|ywfL|cysL|pta|ywfI|ywfH|bacF|bacE|bacD|bacC|bacB|bacA|ywfA|rocC|rocB|rocA|rocG|yweA|spsL|spsK|spsJ|spsI|spsG|spsF|spsE|spsD|spsC|spsB|spsA|ywdL|ywdK|ywdJ|ywdI|ywdH|S1453|S1452|S1457|S1458|S1461|S1462|S1463|S1455|S1459|S1454|S1456|S1460	BSU37480|BSU37490|BSU37500|BSU37510|BSU37520|BSU37530|BSU37540|BSU37550|BSU37560|BSU37570|BSU37580|BSU37590|BSU37600|BSU37610|BSU37620|BSU37630|BSU37640|BSU37650|BSU37660|BSU37670|BSU37680|BSU37690|BSU37700|BSU37710|BSU37720|BSU37730|BSU37740|BSU37750|BSU37760|BSU37770|BSU37780|BSU37790|BSU37800|BSU37810|BSU37820|BSU37830|BSU37840|BSU37850|BSU37860|BSU37870|BSU37880|BSU37890|BSU37900|BSU37910|BSU…
	├	─0774			+	+	+/+	+/+	+/+	16	3846401	3862046	ywhH	ywfM				peg.3754|peg.3755|peg.3756|peg.3757|peg.3758|peg.3759|peg.3760|peg.3761|peg.3762|peg.3763|peg.3764|peg.3765|peg.3766|peg.3767|peg.3768|peg.3769	ywhH|speB|speE|pbpG|ywhD|ywhC|ywhB|ywhA|thrZ|mmr|ywgB|ywgA|ywfO|ywzC|rsfA|ywfM|S1453|S1452|S1457|S1458|S1455|S1454|S1456	BSU37480|BSU37490|BSU37500|BSU37510|BSU37520|BSU37530|BSU37540|BSU37550|BSU37560|BSU37570|BSU37580|BSU37590|BSU37600|BSU37610|BSU37620|BSU37630|new_3852070_3852185_c|new_3849617_3849712_c|new_3861223_3861307_c|new_3862327_3866553|new_3856732_3856994_c|new_3853433_3853716_c|new_3860876_3860997_c
	├	─0775			-	-	-/-	+/+	+/-	11	3862214	3872979	ywfL	ywfB				peg.3770|peg.3771|peg.3772|peg.3773|peg.3774|peg.3775|peg.3776|peg.3777|peg.3778|peg.3779|peg.3780	ywfL|cysL|pta|ywfI|ywfH|bacF|bacE|bacD|bacC|bacB|bacA|S1458|S1459	BSU37640|BSU37650|BSU37660|BSU37670|BSU37680|BSU37690|BSU37700|BSU37710|BSU37720|BSU37730|BSU37740|new_3862327_3866553|new_3873771_3874382
	│	├────	─0824		+	+	+/+	+/+	+/+	3	3862214	3865125	ywfL	pta				peg.3770|peg.3771|peg.3772	ywfL|cysL|pta|S1458	BSU37640|BSU37650|BSU37660|new_3862327_3866553
	│	├────	─0825		-	-	-/-	+/+	+/-	2	3865395	3867071	ywfI	ywfH	hemin dependent			peg.3773|peg.3774	ywfI|ywfH	BSU37670|BSU37680
	│	│	├────	─0903	-	slow	+/-	+/+	+/-	1	3865395	3866159	ywfI		hemin dependent			peg.3773	ywfI	BSU37670
	│	│	└────	─0904	+	+	+/+	+/+	+/+	1	3866292	3867071	ywfH					peg.3774	ywfH	BSU37680
	│	├────	─0826		+	+	+/+	+/+	+/+	3	3867086	3870903	ywfG	ywfE				peg.3775|peg.3776|peg.3777	bacF|bacE|bacD	BSU37690|BSU37700|BSU37710
	│	└────	─0827		+	+	+/+	+/+	+/+	6	3867086	3872979	ywfG	ywfB				peg.3775|peg.3776|peg.3777|peg.3778|peg.3779|peg.3780	bacF|bacE|bacD|bacC|bacB|bacA|S1459	BSU37690|BSU37700|BSU37710|BSU37720|BSU37730|BSU37740|new_3873771_3874382
	├	─0776			+	+	+/+	+/+	+/+	6	3873131	3881454	ywfA	yweA				peg.3781|peg.3782|peg.3783|peg.3784|peg.3785|peg.3786	ywfA|rocC|rocB|rocA|rocG|yweA|S1461|S1459|S1460	BSU37750|BSU37760|BSU37770|BSU37780|BSU37790|BSU37800|new_3882015_3882097_c|new_3873771_3874382|new_3880559_3880739_c
	└	─0777			+	+	+/+	+/+	+/+	15	3881778	3896454	spsK	ywdH				peg.3787|peg.3788|peg.3789|peg.3790|peg.3791|peg.3792|peg.3793|peg.3794|peg.3795|peg.3796|peg.3797|peg.3798|peg.3799|peg.3800|peg.3801	spsL|spsK|spsJ|spsI|spsG|spsF|spsE|spsD|spsC|spsB|spsA|ywdL|ywdK|ywdJ|ywdI|ywdH|S1463	BSU37810|BSU37820|BSU37830|BSU37840|BSU37850|BSU37860|BSU37870|BSU37880|BSU37890|BSU37900|BSU37910|BSU37920|BSU37930|BSU37940|BSU37950|BSU37960|new_3893312_3893440
