# Supplementary material for: Building the repertoire of dispensable chromosome regions in Bacillus subtilis entails major refinement of cognate large-scale metabolic model
Source: Nucleic Acids Res. 2012 Oct 29;41(1):687–99. doi: 10.1093/nar/gks963 (PMC3592452; doi:10.1093/nar/gks963)
Supplement: Supplementary Data [file supp_gks963_nar-01731-m-2012-File008.xlsx]

## Sheet: Legend
Table S4. Reconciliation of experiments and model predictions: rescue of growth by addition of compounds to the media
This table provides detailed information about the experimental validation of model predictions and the changes made to fix the model or to fix the experiments. It complements the information summarized in Table 4 and Table5. Deleted intervals are described with their associated phenotypes observed in two groups of media (LB and NMS in spreadsheet (A), MM+NH4 and MM+Gln in spreadsheet (B)). Predi…
(A) Data LB and NSM
*	information on rescued growth of deletion mutant by dead/non-growing E. coli cells is provided in Supplementary information 4
(B) Data MM + NH4 or Gln
1	Observation from 96 well plate assay
2	Maximum 96 hours cultivation
3	Master strain was streaked about 1 cm away from the tested strain
n.t.	not tested

## Sheet: (A) Data LB & NMS
Interval	Splitting cycle	Number of Genes	Deleted Genes		Observed growth		iBsu1103ΔtrpCD predictions		iBsu1103V2ΔtrpCD predictions		Compound predicted to restore growth	Growth in supplemented LB	Growth in supplemented NMS	Comments	Change in iBsu1103V2ΔtrpCD refined model	Reference
			From	To	LB	NMS	LB	NMS	LB	NMS
0091	0	2	mtrB	mtrA	slow	-	+	+	+	-	folate	n.t.	-	10 μl drop of folate 10 mg ml-1 in 0.1 M NaOH MtrA (FolEA) is a GTP cyclohydrolase I	The model was not adjusted to correct this prediction.
0291	0	3	panD	panB	+	-	+	+	+	-	pantothenate	n.t.	+	> 40 μM pantothenate required (NMS contains 2 μM pantothenate)	All predictions correct. No changes necessary.	Mario Baigori et al, Journal of Bacteriology, July 1991, p. 4240-4242
0161	0	2	purA	yycE	+	-	+	-	+	-	adenine	n.t.	+	2 μl drop of adenine 2 mg ml-1 (guanosine and inosine did not restore growth)	All predictions correct. No changes necessary.
0720	0	4	ywlG	ywlD	slow	-	+	+	+	-	ribose	n.t.	slow	0.5 % ribose. YwlF is a ribose 5-phosphate epimerase acting in the pentose phosphate pathway	The model was not adjusted to correct this prediction.
0853	2	3	tmrB	ycgJ	+	-	+	-	+	-	chorismate	n.t.	-	2 μl drop of chorismate 190 mM. AroK is a shikimate kinase	Removal of chorismate from the LB media formulation, done based on experimental evidence with i0833, resulted in LB viabilty being incorrectly predicted by the model. The model was not adjusted to correct this prediction.
0872	2	4	yeaC	guaA	+	-	+	+	+	+	guanosine	n.t.	+	2 μl drop of guanosine 5 mg ml-1 (adenine did not restore growth) GuaA is a GMP synthetase	LB viability predictions corrected by addition of phosphonucleotides to LB media.
0897	2	12	purE	purD	+	-	+	-	+	-	DNA	n.t.	+	5 g/L salmon sperm DNA in plates. Purine biosynthesis gene cluster purEKBCSQLFMNHD	LB viability predictions corrected by addition of phosphonucleotides to LB media.
0867	2	4	pbpF	hemY	slow	-	+	+	+	-	heme (hemin)	+	+	Extremely slow growth is restored to normal by addition of 2 μl drop of hemin 20 mM (in 50mM NaOH). A 2 μl drop 50mM NaOH did not	Added Heme to biomass composition and added Heme to LB media formulation.
0896	2	4	yqhO	yqhL	+	-	+	+	+	-	lipoic acid	n.t.	-	No restoration of growth	The model was not adjusted. Prediction corrected by changes for i0849.
0895	1	6	hemL	hemA	slow	-	+	+	+	-	heme (hemin)	+	+	Extremely slow growth is restored to normal by addition of 2 μl drop of hemin 20 mM (in 50mM NaOH). A 2 μl drop 50mM NaOH did not	Added Heme to biomass composition and added Heme to LB media formulation.
0849	2	3	yutC	yunA	+	-	+	+	+	-	lipoic acid	n.t.	slow	Lipoic acid 0.5 mM(final concentration) was added to MM and NMS plates. YutB (LipA) is a lipoic acid synthase	Added lipoate-lyposyl protein to biomass composition and added lipoate to LB media.	Natalia Martin, et al J Bacteriol. 2009 Dec;191(24):7447-7455
0857	3	6	yusD	yusI	+	-	+	+	+	+	thymidine	n.t.	-	2 μl of 50 mg/ml	The model was not adjusted to correct this prediction.
0911	3	1	patA		-	-	+	+	-	-	LL-2,6-diamino-pimelate *	-	n.t.	2,6-DAP (mixture of LL, DD and Meso) did not restore the growth at any concentration(0.025-5mM). PatA is an aspartate amino-transferase.	Removed peg.3143 from rxn03086 (an essential step in petidoglycan biosynthesis) such that this reaction is now exclusively associated with genes in interval 0911. As a result, predicted viability is lost in LB media.	Perego M, Cole SP, Burbulys D, Trach K, Hoch JA. J Bacteriol. 1989 Nov;171(11):6187-96
0845	1	1	ribC		-	-	+	+	-	-	none	n.t.	n.t.	RibC is riboflavin kinase / FAD synthase	Added FAD to biomass composition such that the FAD biosynthesis pathways knocked out in this interval are essential in LB media.	Mack M, van Loon AP, Hohmann HP. J Bacteriol. 1998 Feb;180(4):950-5
0787-3	2	2	glnR	glnA	-	-	+	+	+	+	none	n.t.	n.t.	Extremely slow growth on LB. Small colonies obtained after 3 days	The model was not adjusted to correct this prediction.
0883	2	2	yneE	yneF	-	-	+	+	+	+	none	n.t.	n.t.	co-essential gene pair	The model was not adjusted to correct this prediction.
0910	3	2	ypsC	rnpB	-	-	+	+	+	+	none	n.t.	n.t.	rnpB is the essential RNA part of RNase P, ypsC is dispensable	The model was not adjusted to correct this prediction.
0832	2	2	tyrA	hisC	-	-	+	+	+	+	chorismate	+	n.t.	2 μl drop of chorismate 190 mM (growth is rescued by dead cells *)	The model was not adjusted to correct this prediction.
0833	2	10	trpA	cheR	-	-	+	-	-	-	chorismate	+	n.t.	2 μl drop of chorismate 190 mM (growth is rescued by dead cells *)	Chorismate was removed from LB media formulation, causing the inviability of this interval deletion to be correctly predicted in LB media.
0797	1	8	yrzK	yrvC	-	-	+	+	+	+	none	n.t.	n.t.	co-essential genes remain to be identified	The model was not adjusted to correct this prediction.
0915	2	2	ccpA	aroA	-	-	+	-	+	-	Shikimate	+	+	0.005% shikimate was added to the medium.co-essential gene pair (growth is rescued by dead cells *)	The model was not adjusted
0914	3	1	aroA		Slow	-	+	-	+	-	Shikimate	+	+	0.005% shikimate was added to NMS medium.	Shikimate transporter added to model, and shikimate added to LB media formulation, causing viability in LB media to be correctly predicted.
0906	3	1	ywpB		-	-	-	-	-	-	none	n.t.	n.t.	YwpB (FabZ) is a hydroxymyristoyl – (acyl carrier protein) dehydratase	All predictions correct. No changes necessary.
0825	2	2	ywfI	ywfH	-	-	+	+	+	-	heme(hemin)	+	+	The growth is restored by addition of 2 μl drop of hemin 20 mM (in 50mM NaOH). 1 mM DTT in LB plates to eliminate potential chlorite. Co-essential gene pair (growth is rescued by dead cells *)	Associated peg.3773 with heme biosynthesis pathway in model, added heme to biomass composition, and added heme to LB media formulation.
0903	3	1	ywfI		slow	-	+	+	+	-	heme(hemin)	+	+	Extremely slow growth is restored to normal by addition of 2 μl drop of hemin 20 mM(in 50mM NaOH).	Associated peg.3773 with heme biosynthesis pathway in model, added heme to biomass composition, and added heme to LB media formulation.

## Sheet: (B) Data MM + NH4 or Gln
Intervals	Observed Viability 1			iBsu1103ΔtrpCD predictions			iBsu1103V2ΔtrpCD predictions			Discrepancies between model iBsu1103ΔtrpCD predictions and observations	Nutrients supplied to MM + NH4	Restored Growth 2	Changes in the refined iBsu1103V2ΔtrpCD model	References & comments
	NMS	MM + Gln	MM + NH4	NMS	MM + Gln	MM + NH4	NMS	MM + Gln	MM + NH4
0308	+	+	+	+	-	-	+	-	-	Growth in all conditions but model predicted essential in MM because deletion of ilvC (1.1.1.86) and leuA (2.3.3.13)	Cross-feeding by master Strain 3	+	Experimental error and correct prediction. Data in Table S2 corrected. Wild type cells provided Ile and Val to Δ0308 cells. Model not adjusted.
											Isoleucine(0.02%)+Valine(0.02%)	Slow				+	-	-
0486	+	+	+	-	-	-	+	-	-	Growth in all conditions but model predicted essential in MM because deletion of ilvD (4.2.1.9)	Cross-feeding by master Strain 3	Slow	Experimental error in MM and false prediction in NMS. Data in Table S2 corrected. Wild type cells provided Ile and Val to Δ0486 cells. Model adjusted (GPR) for NMS.			+	-	-
											Isoleucine(0.02%)+Valine(0.02%)	Slow				+	-	-
0239	+	+	+	+	-	-	+	-	-	Growth in all conditions but model predicted essential in MM because deletion of nadA (2.5.1.72), nadB (1.4.3.16), nadC (2.4.2.19), and of pheA (4.2.1.51)	Cross-feeding by master Strain 3	+	Experimental error and correct prediction. Data in Table S2 corrected. Wild type cells provided both phenylalanine and nicotinate to Δ0239 cells. Model not adjusted.			+	+	+
											Phenylalanine(0.02%)	-		J Bacteriol. 2005 October; 187(20): 7155–7160.		+	-	-
											Nicotinate(0.003%)	Slow				+	-	-
														Escherichia coli and Salmonella, Cellular and molecular biology, 2nd ed. vol. 1, 1996. Biosynthesis and recycling of NAD.p. 721–730.		+	-	-
											Phenylalanine(0.02%)+Nicotinate(0.003%)	+				+	-	-
0729	+	+	+	+	+	+	+	+	+	Growth in all conditions despite deletion of IlvA, the threonine dehydratase of B. subtilis (4.3.1.19)	Cross-feeding by master Strain 3	+	Experimental error and false prediction in MM. Data in Table S2 corrected. Wild type cells provided 2-Oxobutanoate to Δ0729 cells. Model adjusted for MM.			+	-	-
											2 μl drop of 2-Oxobutanoate(1%)	+				+	+	-
											Isoleucine(0.02%)	+				+	+	+
											2 μl drop of 2-Methylmaleate(1%)	-				+	-	-
0620	+	-	-	+	+	+	+	-	-	Model predicted growth in all media. However thiE (2.5.1.3) required for thiamine synthesis	Thiamine (0.0015%)	+	Completed TPP biosynthesis pathway in model by adding reactions rxn09310, rxn12376, rxn02484, and rxn09997. Added TPP to the biomass composition. Removed homologs from rxn02305 [2.5.1.3] (an essential step in thiamine biosynthesis) such that this reaction is knocked out by this interval deletion.	J Bacteriol. 2005 Dec;187(23):8127-36		+	-	-
0235	+	-	-	+	+	+	+	-	-	Model predicted growth in all media. However thiO (1.4.3.19), thiS&G (thiamin biosynthesis protein), thiF (2.7.7.-), thiD (2.7.1.49, 2.7.4.7) are required for thiamine synthesis	Thiamine (0.0015%)	+	Completed TPP biosynthesis pathway in model by adding reactions rxn09310, rxn12376, rxn02484, and rxn09997. Also added TPP to biomass composition, and removed peg.3807 from rxn03108 [2.7.4.7] GPR such that this step in TPP biosynthesis is knocked out in this interval deletion. To correct the subsequence loss of growth in LB media, added phosphonucleotides to LB media formulation.	J Bacteriol. 2005 Dec;187(23):8127-36		+	+	+
0642	+	-	-	+	+	+	+	-	-	Model predicted growth in all media. However yaaD and yaaE (2.6.-.-) are required for pyridoxal synthesis.	Pyridoxal (0.0015%)	Slow	Added rxn05144 (Pyridoxine biosynthesis), a step in pyridoxal biosynthesis, to the model, associated with peg.11 and peg.12. Also added pyridoxal to biomass composition. To correct the subsequence loss of growth in LB media, added phosphonucleotides to LB media formulation.	J Biosci Bioeng. 2002;93(3):309-12.		+	+	+
														Acta Crystallogr Sect F Struct Biol Cryst Commun. 2006 Oct 1;62(Pt 10):1006-9.		-	-	-
0644	+	-	-	+	+	+	+	-	-	Model predicted growth in all media. However cysK (2.5.1.47) is required for synthesis of cysteine.	Cysteine (0.02%)	+	Made rxn01816 [2.5.1.48], rxn00742 [4.4.1.1], and rxn00566 [4.4.1.1] irreversible in the direction of consumption of cystein, to ensure that rxn00649 [2.5.1.47], which is associated exclusively with genes in this interval, is the sole means of producing cystein.			+	+	+
0681	+	-	-	+	+	+	+	-	-	Model predicted growth in all media. However cysC (2.7.1.25), cysH (1.8.4.8) and sat (2.7.7.4) are required for synthesis of cysteine.	Cysteine (0.02%)	+	Removed homologs peg.1093, peg.1091, and peg.1092 from reactions rxn05239, rxn00361, and rxn00379 respectively. This ensured that the model predicted the loss of these reactions, which are essential steps in sulfate utilization and biosynthesis of cysteine, in this interval deletion.			+	+	+
										Model predicted cysG (2.1.1.107) required for synthesis of siroheme.	n.t.	n.t.		Commercially unavailable
0281	+	+	-	+	+	+	+	+	-	Model predicted growth in all media. However gltA&B (1.4.1.13, 1.4.1.14) required for synthesis of glutamate.	Aspartate(0.02%)	+	Made reactions rxn00182, rxn00191,rxn00260,rxn00467,rxn00806, and rxn00903 irreversible in the direction of consumption of glutamate. These changes ensure that rxn00085 (glutamate synthase) is essential for viability in the absense of glutamate. As rxn00085 is knocked out in this interval deletion, this corrected the viability prediction on ammonia minimal media.	J Bacteriol. 1997 Feb; 179(4): 1035-1043, ΔgltC does not grow in AMM.
0704	+	+	-	+	+	+	+	+	+	Model predicted growth in all media. Deletion of sdhA&B&C (1.3.99.1) interrupt TCA cycle.	Without glucose and addion of Malate	Slow	The model was not adjusted to correct this prediction.
0698	Slow	-	-	+	-	-	+	-	-	Model predicted growth in all media. Probably, bcd (1.4.1.9) required for synthesis of BCAAs.	Isoleucine(0.02%)+Valine(0.02%)+Leucine(0.02%)	-	The model was not adjusted to correct this prediction.
0546	+	-	-	+	+	+	+	-	-	Model predicted growth in all media. Probably, serA (1.4.1.9) required for synthesis of serine, and aroC (4.2.1.10) required for synthesis of aromatic amino acids.	Serine(0.02%)	-	Made reactions rxn00422 and rxn00692 irreversible in the direction of consumption of serine. This ensured that rxn01101 is essential for synthesis of serine. As rxn01101 is associated exclusively with genes contained in this interval, these changes corrected the viability predictions on minimal media conditions.
											Tyrosine(0.02%)+Phenylalanine(0.02%)	-
											Serine (0,01%)+ Tyrosine(0.01%)+Phenylalanine(0.01%)	+
0730	+	-	-	+	+	+	+	+	+	probably non metabolic	n.t.	n.t.	The model was not adjusted to correct this prediction.
0608	+	-	-	+	+	+	+	+	+	probably non metabolic	n.t.	n.t.	The model was not adjusted to correct this prediction.	Non essential tRNA synthetase, thrSgene, is included.
0661	+	-	-	+	+	+	-	-	-	Folate biosynthesis	folic acid (0,005%)	+	Removed peg.574 from rxn3167 such that this reaction, which is an essential step in folate biosynthesis, is associated exclusively with genes found in this interval.	citA (2.3.3.1) gene is incleded.
0581	+	+	-	+	+	+	+	+	+	probably non metabolic	n.t.	n.t.	The model was not adjusted to correct this prediction.
0641	+	-	+	+	+	+	+	+	+	probably non metabolic	n.t.	n.t.	The model was not adjusted to correct this prediction.	gidA, gidB and thdF(tRNA modification genes) are incledecd
