# Supplementary material for: Building the repertoire of dispensable chromosome regions in Bacillus subtilis entails major refinement of cognate large-scale metabolic model
Source: Nucleic Acids Res. 2012 Oct 29;41(1):687–99. doi: 10.1093/nar/gks963 (PMC3592452; doi:10.1093/nar/gks963)
Supplement: Supplementary Data [file supp_gks963_nar-01731-m-2012-File009.xlsx]

## Sheet: Legend
Table S5A: Original and Refined iBsu1103 Metabolic Model of B. subtilis 168
A list of all reactions that comprise the original iBsu1103 model and the new refined iBsu1103V2 model. Biomass reactions are listed in a separate table (Table S6).
Column	Description
Reaction ID	SEED ID reactions that appear in one or both model versions
Equation	Stoichiometric equation of reactions in terms of SEED compound IDs
Definition	Stoichiometric equation of reactions in terms of compound names
EC numbers	EC numbers associated with reactions. When multiple EC numbers are associated, a "|" delimiter is used.
Delta G (kcal/mol)	Estimated standard free energy change of reactions in Kcal/mol.
Delta G uncertainty (Kcal/mol)	Uncertainty in the estimated standard free energy change of reactions in Kcal/mol.
Thermodynamic reversibility	Predicted reversiblity of reactions based on the thermodynamic properties.
Compartment	Compartment where the reactions are taking place.
iBsu1103 directionality	Directionality of the reactions in the original iBsu1103 model.
iBsu1103 GPR	Gene-protein-reaction associations for the reactions in the original iBsu1103 model.
iBsu1103V2 directionality	Directionality of the reactions in the refined iBsu1103V2 model.
iBsu1103V2 GPR	Gene-protein-reaction associations for the reactions in the refined iBsu1103V2 model.
Change in model	Indication of how the reactions were changed in the refined iBsu1103V2 model.
Table S5B: Refinements to model and media to correct phenotype predictions
A total of 79 changes were made to the model and media conditions to improve the fit of predicted growth phenotypes with observed growth phenotypes. In total, these changes improved the wildtype phenotype predictions slightly, from 93.2% to 93.4%. The changes had a much larger impact on interval knockout viability predictions, boosting accuracy from 88% to 96.6%. TableS5B breaks down all changes …
Class of error	This column indicates the type of correction located in this block of the table.
Action to correct error	This column indicates specifically how the model reactions, biomass equation, and meda conditions were altered to improve model predictions.
Number strains corrected	This column indicates the number of B. subtilis 168 strains for which phenotype data exists that were corrected with the refinement.
Number phenotypes corrected	This column indicates the number of growth phenotypes that were corrected with the refinement.
Corrected intervals and phenotypes	This column explicitely shows which growth phenotypes were corrected by the refinement. Phenotypes for multiple strains are shown, delimited by a "|". For each strain, the strain ID is listed first, followed by a ":" and a ";" delimited list of media conditions.

## Sheet: A - Original and Refined Models
Reaction ID	Equation	Definition	EC numbers	Delta G (kcal/mol)	Delta G uncertainty (Kcal/mol)	Thermodynamic reversibility	Compartment	iBsu1103 directionality	iBsu1103 GPR	iBsu1103V2 directionality	iBsu1103V2 GPR	Change in model
rxn01996	cpd00891 <=> cpd00519	L-methylmalonyl-CoA <=> D-methylmalonyl-CoA	5.1.99.1	0	2	<=>	c	NOT IN MODEL	NOT IN MODEL	<=>	GAPFILLING	New reaction added
rxn14403	cpd00219[e] => cpd00219	Prephenate[e] => Prephenate		0	2	<=>	c	NOT IN MODEL	NOT IN MODEL	<=>	GAPFILLING	New reaction added
rxn00602	cpd00891 <=> cpd00078	L-methylmalonyl-CoA <=> Succinyl-CoA	5.4.99.2	1.81	0.257149	<=>	c	NOT IN MODEL	NOT IN MODEL	<=>	GAPFILLING	New reaction added
rxn13822	cpd03091 <=> cpd03091[e]	5'-Deoxyadenosine <=> 5'-Deoxyadenosine		0	2	<=>	c	NOT IN MODEL	NOT IN MODEL	<=>	GAPFILLING	New reaction added
rxn07580	cpd11470 + cpd14957 <=> cpd00067 + cpd11493 + cpd14953	Octanoyl-ACP + Apoprotein <=> H+ + ACP + Protein N6-(octanoyl)lysine	|2.3.1.181	-5.294	1.25997	=>	c	NOT IN MODEL	NOT IN MODEL	=>	peg.2457	New reaction added
rxn07581	(2) cpd00017 + (2) cpd00239 + cpd14953 <=> (2) cpd00060 + (2) cpd03091 + cpd14954	2 SAM + 2 S + Protein N6-(octanoyl)lysine <=> 2 Methionine + 2 5'-Deoxyadenosine + Protein N6-(lipoyl)lysine	|2.8.1.8	-10.43	4.73498	<=>	c	NOT IN MODEL	NOT IN MODEL	=>	peg.3239	New reaction added
rxn05306	cpd00066[e] + cpd00067[e] <=> cpd00066 + cpd00067	L-Phenylalanine[e] + H+[e] <=> L-Phenylalanine + H+	|TC-2.A.3.1|2.A.3.1	0	2	<=>	c	NOT IN MODEL	NOT IN MODEL	<=>	GROWMATCH	New reaction added
rxn13568	(0.011518759) cpd15536 + (0.046649052) cpd15538 + (0.015858252) cpd15540 + (0.017602539) cpd15707 + (0.004234392) cpd15708 + (0.006122183) cpd15709 + (0.013073053) cpd15710 + (0.030722079) cpd15711 + (0.002025232) cpd15712 + (0.034562339) cpd15713 + (0.058553858) cpd15714 + (0.008191881) cpd15715 + (0.034238949) cpd15722 + (0.080483763) cpd15723 + (0.005509762) cpd15724 + (0.092752382) cpd15725 +…	NONE		10000000	10000000	<=>	c	NOT IN MODEL	NOT IN MODEL	<=>	GROWMATCH	New reaction added
rxn06937	cpd00002 + cpd00023 + cpd00067 + cpd11912 <=> cpd00012 + cpd00018 + cpd12227	ATP + GLU + H+ + tRNA-Glu <=> PPi + AMP + L-Glutamyl-tRNA-Glu	6.1.1.17|6.1.1.24	-6.1	0.718204	=>	c	NOT IN MODEL	NOT IN MODEL	=>	GAPFILLING	New reaction added
rxn05144	cpd00053 + cpd00102 + cpd00171 <=> (3) cpd00001 + cpd00009 + cpd00016 + cpd00023 + (2) cpd00067	L-Glutamine + Glyceraldehyde3-phosphate + D-Ribulose5-phosphate <=> 3 H2O + Phosphate + Pyridoxal phosphate + GLU + 2 H+		-52.835	2.44467	=>	c	NOT IN MODEL	NOT IN MODEL	=>	peg.11+peg.12	New reaction added
rxn09310	cpd00002 + cpd00069 + cpd00084 + cpd08289 <=> cpd00001 + cpd00011 + cpd00012 + cpd00018 + cpd00035 + cpd02654 + cpd15378	ATP + Tyrosine + L-Cysteine + 1-deoxy-D-xylulose5-phosphate <=> H2O + CO2 + PPi + AMP + ALA + 4-Methyl-5--2-phosphoethyl-thiazole + 4-Hydroxy-benzylalcohol		-37.973	1.75675	=>	c	NOT IN MODEL	NOT IN MODEL	=>	GAPFILLING	New reaction added
rxn12376	cpd15378[e] <=> cpd15378	4-Hydroxy-benzylalcohol[e] <=> 4-Hydroxy-benzylalcohol		0	2	<=>	c	NOT IN MODEL	NOT IN MODEL	<=>	GAPFILLING	New reaction added
rxn09997	cpd00001 + cpd02140 <=> (0.5) cpd00007 + cpd00009 + (2) cpd00067 + cpd00229 + cpd00939	H2O + AIR <=> 0.5 O2 + Phosphate + 2 H+ + Glycolaldehyde + Toxopyrimidine		13.2329	2.36123	<=>	c	NOT IN MODEL	NOT IN MODEL	=>	GAPFILLING	New reaction added
rxn12666	cpd00215[e] <=> cpd00215	Pyridoxal[e] <=> Pyridoxal		0	2	<=>	c	NOT IN MODEL	NOT IN MODEL	<=>	GAPFILLING	New reaction added
rxn00124	cpd00002 + cpd00215 <=> cpd00008 + cpd00016	ATP + Pyridoxal <=> ADP + Pyridoxal phosphate	2.7.1.35	-4.5	0.23673	<=>	c	NOT IN MODEL	NOT IN MODEL	<=>	GAPFILLING	New reaction added
rxn10827	cpd00067[e] + cpd00383[e] <=> cpd00067 + cpd00383	H+[e] + Shikimate[e] <=> H+ + Shikimate		0	2	<=>	c	NOT IN MODEL	NOT IN MODEL	<=>	GAPFILLING	New reaction added
rxn05663	cpd00065[e] + cpd00067[e] <=> cpd00065 + cpd00067	Tryptophan[e] + H+[e] <=> Tryptophan + H+	|TC-2.A.3.1|2.A.3.1	0	2	<=>	c	<=>	peg.1001	<=>	peg.1001|peg.1296+peg.1297+peg.1295+peg.1298	Added pegs 1096-1098 as a complex
rxn03901	cpd00001 + cpd02229 <=> cpd00009 + cpd00067 + cpd00286	H2O + Undecaprenyldiphosphate <=> Phosphate + H+ + Undecaprenylphosphate	3.6.1.27	-6.817	0.717554	=>	c	=>	peg.3118	=>	peg.3118|SPONTANEOUS	Made reaction function spontaneously
rxn00379	cpd00002 + cpd00048 + cpd00067 <=> cpd00012 + cpd00193	ATP + SLF + H+ <=> PPi + APS	|2.7.7.4	12.57	1.01359	<=>	c	<=>	peg.1092|peg.1561	<=>	peg.1561	peg.1092 removed
rxn02305	cpd00067 + cpd02654 + cpd02894 <=> cpd00012 + cpd00793	H+ + 4-Methyl-5--2-phosphoethyl-thiazole + 4-Amino-2-methyl-5-diphosphomethylpyrimidine <=> PPi + TMP	2.5.1.3	-0.07	1.03389	<=>	c	<=>	peg.3834|peg.1167|peg.878	<=>	peg.3834	peg.1167 and peg.878 removed
rxn10279	cpd00026 + cpd15745 <=> cpd00014 + cpd15736	UDPglucose + Monoglucosyl-1,2 diisohexadecanoylglycerol => UDP + Diglucosyl-1,2 diisohexadecanoylglycerol		-1.7	0.632032	<=>	c	<=>	peg.2198	<=>	peg.2198|peg.1337	peg.1337 added
rxn10277	cpd00026 + cpd15743 <=> cpd00014 + cpd15734	UDPglucose + Monoglucosyl-1,2 diisopentadecanoylglycerol => UDP + Diglucosyl-1,2 diisopentadecanoylglycerol		-1.7	0.632032	<=>	c	<=>	peg.2198	<=>	peg.2198|peg.1337	peg.1337 added
rxn10278	cpd00026 + cpd15744 <=> cpd00014 + cpd15735	UDPglucose + Monoglucosyl-1,2 dianteisopentadecanoylglycerol => UDP + Diglucosyl-1,2 dianteisopentadecanoylglycerol		-1.7	0.632032	<=>	c	<=>	peg.2198	<=>	peg.2198|peg.1337	peg.1337 added
rxn10275	cpd00026 + cpd15741 <=> cpd00014 + cpd15732	UDPglucose + Monoglucosyl-1,2 dianteisoheptadecanoylglycerol => UDP + Diglucosyl-1,2 dianteisoheptadecanoylglycerol		-1.7	0.632032	<=>	c	<=>	peg.2198	<=>	peg.2198|peg.1337	peg.1337 added
rxn10273	cpd00026 + cpd15739 <=> cpd00014 + cpd15730	UDPglucose + Monoglucosyl-1,2 distearoylglycerol => UDP + Diglucosyl-1,2 distearoylglycerol		-1.7	0.632032	<=>	c	<=>	peg.2198	<=>	peg.2198|peg.1337	peg.1337 added
rxn10271	cpd00026 + cpd15737 <=> cpd00014 + cpd15728	UDPglucose + Monoglucosyl-1,2 dipalmitoylglycerol => UDP + Diglucosyl-1,2 dipalmitoylglycerol		-1.7	0.632032	<=>	c	<=>	peg.2198	<=>	peg.2198|peg.1337	peg.1337 added
rxn10276	cpd00026 + cpd15742 <=> cpd00014 + cpd15733	UDPglucose + Monoglucosyl-1,2 diisotetradecanoylglycerol => UDP + Diglucosyl-1,2 diisotetradecanoylglycerol		-1.7	0.632032	<=>	c	<=>	peg.2198	<=>	peg.2198|peg.1337	peg.1337 added
rxn10274	cpd00026 + cpd15740 <=> cpd00014 + cpd15731	UDPglucose + Monoglucosyl-1,2 diisoheptadecanoylglycerol => UDP + Diglucosyl-1,2 diisoheptadecanoylglycerol		-1.7	0.632032	<=>	c	<=>	peg.2198	<=>	peg.2198|peg.1337	peg.1337 added
rxn10283	cpd00026 + cpd15701 <=> cpd00014 + cpd15740	UDPglucose + 1,2-Diisoheptadecanoyl-sn-glycerol => UDP + Monoglucosyl-1,2 diisoheptadecanoylglycerol		-1.7	0.632032	<=>	c	<=>	peg.1337	<=>	peg.1337|peg.2198	peg.2198 added
rxn10286	cpd00026 + cpd15704 <=> cpd00014 + cpd15743	UDPglucose + 1,2-Diisopentadecanoyl-sn-glycerol => UDP + Monoglucosyl-1,2 diisopentadecanoylglycerol		-1.7	0.632032	<=>	c	<=>	peg.1337	<=>	peg.1337|peg.2198	peg.2198 added
rxn10288	cpd00026 + cpd15706 <=> cpd00014 + cpd15745	UDPglucose + 1,2-Diisohexadecanoyl-sn-glycerol => UDP + Monoglucosyl-1,2 diisohexadecanoylglycerol		-1.7	0.632032	<=>	c	<=>	peg.1337	<=>	peg.1337|peg.2198	peg.2198 added
rxn10272	cpd00026 + cpd15738 <=> cpd00014 + cpd15729	UDPglucose + Monoglucosyl-1,2 dimyristoylglycerol => UDP + Diglucosyl-1,2 dimyristoylglycerol		-1.7	0.632032	<=>	c	<=>	peg.2198	<=>	peg.2198|peg.1337	peg.2198 added
rxn10281	cpd00026 + cpd15307 <=> cpd00014 + cpd15738	UDPglucose + 1,2-Diacyl-sn-glycerol ditetradecanoyl => UDP + Monoglucosyl-1,2 dimyristoylglycerol		-1.7	0.632032	<=>	c	<=>	peg.1337	<=>	peg.1337|peg.2198	peg.2198 added
rxn10280	cpd00026 + cpd15309 <=> cpd00014 + cpd15737	UDPglucose + 1,2-Diacyl-sn-glycerol dihexadecanoyl => UDP + Monoglucosyl-1,2 dipalmitoylglycerol		-1.7	0.632032	<=>	c	<=>	peg.1337	<=>	peg.1337|peg.2198	peg.2198 added
rxn10285	cpd00026 + cpd15703 <=> cpd00014 + cpd15742	UDPglucose + 1,2-Diisotetradecanoyl-sn-glycerol => UDP + Monoglucosyl-1,2 diisotetradecanoylglycerol		-1.7	0.632032	<=>	c	<=>	peg.1337	<=>	peg.1337|peg.2198	peg.2198 added
rxn10287	cpd00026 + cpd15705 <=> cpd00014 + cpd15744	UDPglucose + 1,2-Dianteisopentadecanoyl-sn-glycerol => UDP + Monoglucosyl-1,2 dianteisopentadecanoylglycerol		-1.7	0.632032	<=>	c	<=>	peg.1337	<=>	peg.1337|peg.2198	peg.2198 added
rxn10282	cpd00026 + cpd15311 <=> cpd00014 + cpd15739	UDPglucose + 1,2-Diacyl-sn-glycerol dioctadecanoyl => UDP + Monoglucosyl-1,2 distearoylglycerol		-1.7	0.632032	<=>	c	<=>	peg.1337	<=>	peg.1337|peg.2198	peg.2198 added
rxn10284	cpd00026 + cpd15702 <=> cpd00014 + cpd15741	UDPglucose + 1,2-Dianteisoheptadecanoyl-sn-glycerol => UDP + Monoglucosyl-1,2 dianteisoheptadecanoylglycerol		-1.7	0.632032	<=>	c	<=>	peg.1337	<=>	peg.1337|peg.2198	peg.2198 added
rxn07584	cpd00002 + cpd00067 + cpd00541 <=> cpd00012 + cpd14955	ATP + H+ + Lipoate <=> PPi + Lipoyl-AMP	|2.7.7.63	-1.6	0.693232	<=>	c	<=>	peg.2457	<=>	peg.1592	peg.2457 replaced by peg.1592
rxn07585	cpd14955 + cpd14957 <=> cpd00018 + cpd00067 + cpd14954	Lipoyl-AMP + Apoprotein <=> AMP + H+ + Protein N6-(lipoyl)lysine	|2.7.7.63	-6.18	0.821824	<=>	c	<=>	peg.2457	<=>	peg.3770|peg.1025	peg.2457 replaced by peg.3770 and peg.1025 and <=> changed to =>
rxn00649	cpd00239 + cpd00722 <=> cpd00029 + cpd00067 + cpd00084	H2S + O-Acetyl-L-serine <=> ACET + H+ + L-Cysteine	2.5.1.47|2.5.1.65|4.2.99.8	-12.954	1.04616	=>	c	=>	peg.3000|peg.73	=>	peg.73	peg.3000 removed
rxn03086	cpd00024 + cpd02685 <=> cpd00023 + cpd03289	2-Oxoglutarate + N6-Acetyl-L-2,6-diaminopimelate <=> GLU + L-2-Acetamido-6-oxopimelate	|2.6.1.-	0	2	<=>	c	<=>	peg.1402|peg.3143	<=>	peg.1402	peg.3143 removed
rxn00299	cpd00001 + cpd00038 <=> cpd00047 + cpd00067 + cpd02978	H2O + GTP <=> FORM + H+ + 7,8-Dihydroneopterin 3'-triphosphate	3.5.4.16	-16.893	1.79172	=>	c	=>	peg.2282|peg.335	=>	peg.2282	peg.335 removed
rxn10197	cpd00001 + (30) cpd00026 + (30) cpd00175 <=> (30) cpd00014 + (30) cpd00091 + cpd11459	H2O + 30 UDPglucose + 30 UDP-N-acetyl-D-galactosamine => 30 UDP + 30 UMP + tcam		-190.813	22.2971	<=>	c	<=>	peg.3574|peg.3575	<=>	peg.3574|peg.3575|peg.3434|peg.3436	peg.3434 and peg.3436 added
rxn00224	cpd01476 + cpd10515 <=> cpd00028 + (2) cpd00067	Protoporphyrin + Fe2+ <=> Heme + 2 H+	4.99.1.1	10000000	10000000	<=>	c	<=>	peg.1013	<=>	peg.1013+peg.3773	peg.3773 added to complex
rxn03108	cpd00002 + cpd02775 <=> cpd00008 + cpd02894	ATP + 4-Amino-2-methyl-5-phosphomethylpyrimidine <=> ADP + 4-Amino-2-methyl-5-diphosphomethylpyrimidine	2.7.4.7	0	2	<=>	c	<=>	peg.1172|peg.3807	<=>	peg.1172	peg.3807 removed
rxn03167	(3) cpd00001 + cpd02978 <=> (3) cpd00009 + (3) cpd00067 + cpd02961	3 H2O + 7,8-Dihydroneopterin 3'-triphosphate <=> 3 Phosphate + 3 H+ + Dihydroneopterin	|3.1.3.1	-15.951	2.14492	=>	c	=>	peg.574|peg.941	=>	peg.941	peg.574 removed
rxn00692	cpd00001 + cpd00033 + cpd00125 <=> cpd00054 + cpd00087	H2O + Gly + 5,10-Methylene-THF <=> Serine + THF	2.1.2.1	-0.053	1.82578	<=>	c	<=>	peg.3697	<=	peg.3697	<=> changed to <=
rxn00260	cpd00024 + cpd00041 <=> cpd00023 + cpd00032	2-Oxoglutarate + Aspartate <=> GLU + Oxaloacetate	2.6.1.1	0	2	<=>	c	<=>	peg.2241|peg.3775|peg.957	<=	peg.2241|peg.3775|peg.957	<=> changed to <=
rxn00191	cpd00024 + cpd00035 <=> cpd00020 + cpd00023	2-Oxoglutarate + ALA <=> Pyruvate + GLU	2.6.1.2	0	2	<=>	c	<=>	GAPFILLING	<=	GAPFILLING	<=> changed to <=
rxn00182	cpd00001 + cpd00003 + cpd00023 <=> cpd00004 + cpd00013 + cpd00024 + cpd00067	H2O + NAD + GLU <=> NADH + NH3 + 2-Oxoglutarate + H+	|1.4.1.2|1.4.1.3|1.4.1.4	8.687	1.31216	<=>	c	<=>	peg.2300|peg.3785	=>	peg.2300|peg.3785	<=> changed to =>
rxn00022	cpd00001 + cpd00179 <=> (2) cpd00027	H2O + Maltose <=> 2 Glucose	|3.2.1.20	-3.113	0.692797	=>	c	<=>	peg.3132	=>	peg.3132	<=> changed to =>
rxn09992	cpd00001 + cpd03698 <=> cpd00079 + cpd01553	H2O + Salicin-6P <=> Robison ester + Saligenin	|3.2.1.86	-3.113	0.692797	=>	c	<=>	peg.4017	=>	peg.4017	<=> changed to =>
rxn00422	cpd00020 + cpd00054 <=> cpd00035 + cpd00145	Pyruvate + Serine <=> ALA + Hydroxypyruvate	|2.6.1.51	0	2	<=>	c	<=>	peg.3258	=>	peg.3258	<=> changed to =>
rxn05607	cpd00061 + cpd00179[e] <=> cpd00020 + cpd01919	PEP + Maltose[e] <=> Pyruvate + Maltose 6-phosphate		-9.11	0.635473	<=>	c	<=>	peg.1392+peg.1393+peg.820	=>	peg.1392+peg.1393+peg.820	<=> changed to =>
rxn08025	cpd00001 + cpd03697 <=> cpd00079 + cpd00415	H2O + Arbutin-6P <=> Robison ester + Quinol	3.2.1.86	-3.113	0.692797	<=>	c	<=>	peg.4017	=>	peg.4017	<=> changed to =>
rxn00953	cpd00054 + cpd00135 <=> cpd00001 + cpd00424	Serine + L-Homocysteine <=> H2O + Cystathionine	|4.2.1.22	-5.673	1.10362	<=>	c	<=>	peg.2729	=>	peg.2729	<=> changed to =>
rxn01200	cpd00102 + cpd00238 <=> cpd00101 + cpd00198	Glyceraldehyde3-phosphate + Sedoheptulose7-phosphate <=> Ribose 5-phosphate + D-Xylulose5-phosphate	2.2.1.1	-2.08	1.34077	<=>	c	<=>	peg.1793	<=	peg.1793	<=> changed to <=
rxn01355	cpd00002 + cpd00086 + cpd00242 <=> cpd00008 + cpd00009 + cpd00067 + cpd00519	ATP + Propanoyl-CoA + HCO3- <=> ADP + Phosphate + H+ + D-methylmalonyl-CoA	|6.4.1.3	-2.884	0.74721	=>	c	=>	peg.2396	<=	peg.2396	=> changed to <=
rxn00742	cpd00001 + cpd00424 <=> cpd00013 + cpd00084 + cpd00094	H2O + Cystathionine <=> NH3 + L-Cysteine + 2-Oxobutyrate	|4.4.1.1	-1.837	1.26467	=>	c	=>	peg.2728	<=	peg.2728	=> changed to <=
rxn00898	cpd02498 <=> cpd00001 + cpd00123	2,3-Dihydroxy-isovalerate <=> H2O + 3MOB	4.2.1.9	-6.747	0.684249	=>	c	=>	peg.2193	<=>	peg.2193	=> changed to <=>
rxn01256	cpd00216 <=> cpd00219	Chorismate <=> Prephenate	5.4.99.5	-16.68	1.15696	=>	c	=>	peg.2273|peg.2794|peg.2978	<=>	peg.2273	=> changed to <=> and removed peg.2794 and peg.2978
rxn05567	cpd00061 + cpd01171[e] <=> cpd00020 + cpd03752	PEP + Dulcose[e] <=> Pyruvate + Galactitol 1-phosphate		-9.11	0.635473	<=>	c	<=>	BIOLOG GAPFILLING	<=>	BIOLOG GAPFILLING
rxn05722	cpd00067[e] + cpd00793[e] <=> cpd00067 + cpd00793	H+[e] + TMP[e] <=> H+ + TMP		0	2	<=>	c	<=>	BIOLOG GAPFILLING	<=>	BIOLOG GAPFILLING
rxn05691	cpd00067[e] + cpd00751[e] <=> cpd00067 + cpd00751	H+[e] + L-Fucose[e] <=> H+ + L-Fucose		0	2	<=>	c	<=>	BIOLOG GAPFILLING	<=>	BIOLOG GAPFILLING
rxn05676	cpd00067[e] + cpd00235[e] <=> cpd00067 + cpd00235	H+[e] + D-Mannose6-phosphate[e] <=> H+ + D-Mannose6-phosphate		0	2	<=>	c	<=>	BIOLOG GAPFILLING	<=>	BIOLOG GAPFILLING
rxn05630	cpd00061[e] + cpd00067[e] <=> cpd00061 + cpd00067	PEP[e] + H+[e] <=> PEP + H+		0	2	<=>	c	<=>	BIOLOG GAPFILLING	<=>	BIOLOG GAPFILLING
rxn05483	cpd00417[e] <=> cpd00417	L-Lyxitol[e] <=> L-Lyxitol		0	2	<=>	c	<=>	BIOLOG GAPFILLING	<=>	BIOLOG GAPFILLING
rxn05577	cpd00040[e] + cpd00067[e] <=> cpd00040 + cpd00067	Glyoxylate[e] + H+[e] <=> Glyoxylate + H+		0	2	<=>	c	<=>	BIOLOG GAPFILLING	<=>	BIOLOG GAPFILLING
rxn05699	cpd00067[e] + cpd05158[e] <=> cpd00067 + cpd05158	H+[e] + Gentiobiose[e] <=> H+ + Gentiobiose		0	2	<=>	c	<=>	BIOLOG GAPFILLING	<=>	BIOLOG GAPFILLING
rxn05486	cpd00067[e] + cpd00492[e] <=> cpd00067 + cpd00492	H+[e] + N-Acetyl-D-mannosamine[e] <=> H+ + N-Acetyl-D-mannosamine		0	2	<=>	c	<=>	BIOLOG GAPFILLING	<=>	BIOLOG GAPFILLING
rxn05502	cpd00067[e] + cpd03535[e] <=> cpd00067 + cpd03535	H+[e] + Phosphoarginine[e] <=> H+ + Phosphoarginine		0	2	<=>	c	<=>	BIOLOG GAPFILLING	<=>	BIOLOG GAPFILLING
rxn05307	cpd00054[e] + cpd00067[e] <=> cpd00054 + cpd00067	Serine[e] + H+[e] <=> Serine + H+	|TC-2.A.42|2.A.42	0	2	<=>	c	<=>	BIOLOG GAPFILLING	<=>	BIOLOG GAPFILLING
rxn05474	cpd00067[e] + cpd00482[e] <=> cpd00067 + cpd00482	H+[e] + 2-Phospho-D-glycerate[e] <=> H+ + 2-Phospho-D-glycerate		0	2	<=>	c	<=>	BIOLOG GAPFILLING	<=>	BIOLOG GAPFILLING
rxn05477	cpd00067[e] + cpd03454[e] <=> cpd00067 + cpd03454	H+[e] + 3'-CMP[e] <=> H+ + 3'-CMP		0	2	<=>	c	<=>	BIOLOG GAPFILLING	<=>	BIOLOG GAPFILLING
rxn05727	cpd00067[e] + cpd03805[e] <=> cpd00067 + cpd03805	H+[e] + 2-Deoxy-D-glucose 6-phosphate[e] <=> H+ + 2-Deoxy-D-glucose 6-phosphate		0	2	<=>	c	<=>	BIOLOG GAPFILLING	<=>	BIOLOG GAPFILLING
rxn05717	cpd00067[e] + cpd00421[e] <=> cpd00067 + cpd00421	H+[e] + Triphosphate[e] <=> H+ + Triphosphate		0	2	<=>	c	<=>	BIOLOG GAPFILLING	<=>	BIOLOG GAPFILLING
rxn11397	cpd00067[e] + cpd15585[e] <=> cpd00067 + cpd15585	H+[e] + beta-Methylglucoside[e] <=> H+ + beta-Methylglucoside		0	2	<=>	c	<=>	BIOLOG GAPFILLING	<=>	BIOLOG GAPFILLING
rxn05634	cpd00067[e] + cpd00141[e] <=> cpd00067 + cpd00141	H+[e] + Propanoate[e] <=> H+ + Propanoate	|TC-2.A.20|2.A.20	0	2	<=>	c	<=>	BIOLOG GAPFILLING	<=>	BIOLOG GAPFILLING
rxn05469	cpd00020[e] + cpd00067[e] <=> cpd00020 + cpd00067	Pyruvate[e] + H+[e] <=> Pyruvate + H+		0	2	<=>	c	<=>	BIOLOG GAPFILLING	<=>	BIOLOG GAPFILLING
rxn05674	cpd00067[e] + cpd00274[e] <=> cpd00067 + cpd00274	H+[e] + Citrulline[e] <=> H+ + Citrulline		0	2	<=>	c	=>	BIOLOG GAPFILLING	=>	BIOLOG GAPFILLING
rxn12519	(2) cpd00067[e] + cpd00146[e] <=> (2) cpd00067 + cpd00146	2 H+[e] + Carbamoylphosphate[e] <=> 2 H+ + Carbamoylphosphate		0	2	<=>	c	<=>	BIOLOG GAPFILLING	<=>	BIOLOG GAPFILLING
rxn11399	cpd00067[e] + cpd00765[e] <=> cpd00067 + cpd00765	H+[e] + L-Gulonolactone[e] <=> H+ + L-Gulonolactone		0	2	<=>	c	<=>	BIOLOG GAPFILLING	<=>	BIOLOG GAPFILLING
rxn05629	cpd00067[e] + cpd01200[e] <=> cpd00067 + cpd01200	H+[e] + Palatinose[e] <=> H+ + Palatinose		0	2	<=>	c	<=>	BIOLOG GAPFILLING	<=>	BIOLOG GAPFILLING
rxn05716	cpd00067[e] + cpd00285[e] <=> cpd00067 + cpd00285	H+[e] + Phosphoethanolamine[e] <=> H+ + Phosphoethanolamine		0	2	<=>	c	<=>	BIOLOG GAPFILLING	<=>	BIOLOG GAPFILLING
rxn05661	cpd00067[e] + cpd01622[e] <=> cpd00067 + cpd01622	H+[e] + Trimetaphosphate[e] <=> H+ + Trimetaphosphate		0	2	<=>	c	<=>	BIOLOG GAPFILLING	<=>	BIOLOG GAPFILLING
rxn11407	cpd00067[e] + cpd08928[e] <=> cpd00067 + cpd08928	H+[e] + L-Threonine phosphate[e] <=> H+ + L-Threonine phosphate		0	2	<=>	c	<=>	BIOLOG GAPFILLING	<=>	BIOLOG GAPFILLING
rxn11402	cpd00067[e] + cpd01572[e] <=> cpd00067 + cpd01572	H+[e] + 2',3'-Cyclic UMP[e] <=> H+ + 2',3'-Cyclic UMP		0	2	<=>	c	<=>	BIOLOG GAPFILLING	<=>	BIOLOG GAPFILLING
rxn05476	cpd00067[e] + cpd00988[e] <=> cpd00067 + cpd00988	H+[e] + 3'-AMP[e] <=> H+ + 3'-AMP		0	2	<=>	c	<=>	BIOLOG GAPFILLING	<=>	BIOLOG GAPFILLING
rxn05679	cpd00067[e] + cpd00298[e] <=> cpd00067 + cpd00298	H+[e] + dTMP[e] <=> H+ + dTMP		0	2	<=>	c	<=>	BIOLOG GAPFILLING	<=>	BIOLOG GAPFILLING
rxn05532	cpd00157[e] <=> cpd00157	Glycerone[e] <=> Glycerone		0	2	<=>	c	<=>	BIOLOG GAPFILLING	<=>	BIOLOG GAPFILLING
rxn05482	cpd00067[e] + cpd00284[e] <=> cpd00067 + cpd00284	H+[e] + 6-Phospho-D-gluconate[e] <=> H+ + 6-Phospho-D-gluconate		0	2	<=>	c	<=>	BIOLOG GAPFILLING	<=>	BIOLOG GAPFILLING
rxn05724	cpd00067[e] + cpd01991[e] <=> cpd00067 + cpd01991	H+[e] + 2'-Cytidylic acid[e] <=> H+ + 2'-Cytidylic acid		0	2	<=>	c	<=>	BIOLOG GAPFILLING	<=>	BIOLOG GAPFILLING
rxn05672	cpd00067[e] + cpd00186[e] <=> cpd00067 + cpd00186	H+[e] + D-Glutamate[e] <=> H+ + D-Glutamate		0	2	<=>	c	<=>	BIOLOG GAPFILLING	<=>	BIOLOG GAPFILLING
rxn05714	cpd00067[e] + cpd02241[e] <=> cpd00067 + cpd02241	H+[e] + D-Mannosamine[e] <=> H+ + D-Mannosamine		0	2	<=>	c	=>	BIOLOG GAPFILLING	=>	BIOLOG GAPFILLING
rxn05563	(2) cpd00009 + cpd00079[e] <=> (2) cpd00009[e] + cpd00079	2 Phosphate + Robison ester[e] <=> 2 Phosphate[e] + Robison ester		0	2	<=>	c	<=>	BIOLOG GAPFILLING	<=>	BIOLOG GAPFILLING
rxn05554	(2) cpd00009 + cpd00072[e] <=> (2) cpd00009[e] + cpd00072	2 Phosphate + Neuberg ester[e] <=> 2 Phosphate[e] + Neuberg ester		0	2	<=>	c	<=>	BIOLOG GAPFILLING	<=>	BIOLOG GAPFILLING
rxn05478	cpd00067[e] + cpd03701[e] <=> cpd00067 + cpd03701	H+[e] + Gp[e] <=> H+ + Gp		0	2	<=>	c	<=>	BIOLOG GAPFILLING	<=>	BIOLOG GAPFILLING
rxn05488	cpd00029[e] + cpd00067[e] <=> cpd00029 + cpd00067	ACET[e] + H+[e] <=> ACET + H+	|TC-2.A.1.13|2.A.1.13	0	2	<=>	c	<=>	BIOLOG GAPFILLING	<=>	BIOLOG GAPFILLING
rxn05653	cpd00212[e] <=> cpd00212	L-Sorbose[e] <=> L-Sorbose		0	2	<=>	c	<=>	BIOLOG GAPFILLING	<=>	BIOLOG GAPFILLING
rxn05300	cpd00067[e] + cpd00161[e] <=> cpd00067 + cpd00161	H+[e] + threonine[e] <=> H+ + threonine		0	2	<=>	c	<=>	BIOLOG GAPFILLING	<=>	BIOLOG GAPFILLING
rxn11404	cpd00067[e] + cpd02274[e] <=> cpd00067 + cpd02274	H+[e] + Methyl beta-D-galactoside[e] <=> H+ + Methyl beta-D-galactoside		0	2	<=>	c	<=>	BIOLOG GAPFILLING	<=>	BIOLOG GAPFILLING
rxn05608	cpd00001 + cpd00002 + cpd01262[e] <=> cpd00008 + cpd00009 + cpd00067 + cpd01262	H2O + ATP + Maltotriose[e] <=> ADP + Phosphate + H+ + Maltotriose		-6.817	0.717554	=>	c	=>	BIOLOG GAPFILLING	=>	BIOLOG GAPFILLING
rxn05580	cpd00155[e] <=> cpd00155	Glycogen[e] <=> Glycogen		0	2	<=>	c	<=>	BIOLOG GAPFILLING	<=>	BIOLOG GAPFILLING
rxn05694	cpd00067[e] + cpd01293[e] <=> cpd00067 + cpd01293	H+[e] + 5-Oxoproline[e] <=> H+ + 5-Oxoproline		0	2	<=>	c	<=>	BIOLOG GAPFILLING	<=>	BIOLOG GAPFILLING
rxn05639	cpd00067[e] + cpd01665[e] <=> cpd00067 + cpd01665	H+[e] + D-O-Phosphoserine[e] <=> H+ + D-O-Phosphoserine		0	2	<=>	c	<=>	BIOLOG GAPFILLING	<=>	BIOLOG GAPFILLING
rxn05697	cpd00067[e] + cpd03884[e] <=> cpd00067 + cpd03884	H+[e] + D-Psicose[e] <=> H+ + D-Psicose		0	2	<=>	c	<=>	BIOLOG GAPFILLING	<=>	BIOLOG GAPFILLING
rxn05721	cpd00067[e] + cpd00700[e] <=> cpd00067 + cpd00700	H+[e] + 2'-Adenylic acid[e] <=> H+ + 2'-Adenylic acid		0	2	<=>	c	<=>	BIOLOG GAPFILLING	<=>	BIOLOG GAPFILLING
rxn05562	(2) cpd00009 + cpd00089[e] <=> (2) cpd00009[e] + cpd00089	2 Phosphate + Cori ester[e] <=> 2 Phosphate[e] + Cori ester		0	2	<=>	c	<=>	BIOLOG GAPFILLING	<=>	BIOLOG GAPFILLING
rxn05665	cpd00067[e] + cpd00091[e] <=> cpd00067 + cpd00091	H+[e] + UMP[e] <=> H+ + UMP		0	2	<=>	c	<=>	BIOLOG GAPFILLING	<=>	BIOLOG GAPFILLING
rxn05609	cpd00067[e] + cpd00485[e] <=> cpd00067 + cpd00485	H+[e] + D-Mannose1-phosphate[e] <=> H+ + D-Mannose1-phosphate		0	2	<=>	c	<=>	BIOLOG GAPFILLING	<=>	BIOLOG GAPFILLING
rxn11403	cpd00067[e] + cpd01939[e] <=> cpd00067 + cpd01939	H+[e] + Uridine 2'-phosphate[e] <=> H+ + Uridine 2'-phosphate		0	2	<=>	c	<=>	BIOLOG GAPFILLING	<=>	BIOLOG GAPFILLING
rxn05640	cpd00067[e] + cpd00738[e] <=> cpd00067 + cpd00738	H+[e] + phosphoserine[e] <=> H+ + phosphoserine		0	2	<=>	c	<=>	BIOLOG GAPFILLING	<=>	BIOLOG GAPFILLING
rxn05568	cpd00288[e] <=> cpd00288	D-Glucosamine phosphate[e] <=> D-Glucosamine phosphate		0	2	<=>	c	<=>	BIOLOG GAPFILLING	<=>	BIOLOG GAPFILLING
rxn05718	cpd00067[e] + cpd00457[e] <=> cpd00067 + cpd00457	H+[e] + Phosphocholine[e] <=> H+ + Phosphocholine		0	2	<=>	c	<=>	BIOLOG GAPFILLING	<=>	BIOLOG GAPFILLING
rxn05473	cpd00067[e] + cpd00727[e] <=> cpd00067 + cpd00727	H+[e] + 2-Phosphoglycolate[e] <=> H+ + 2-Phosphoglycolate		0	2	<=>	c	<=>	BIOLOG GAPFILLING	<=>	BIOLOG GAPFILLING
rxn11398	(2) cpd00067[e] + cpd00432[e] <=> (2) cpd00067 + cpd00432	2 H+[e] + meso-Tartrate[e] <=> 2 H+ + meso-Tartrate		0	2	<=>	c	<=>	BIOLOG GAPFILLING	<=>	BIOLOG GAPFILLING
rxn05471	cpd00067[e] + cpd00126[e] <=> cpd00067 + cpd00126	H+[e] + GMP[e] <=> H+ + GMP		0	2	<=>	c	<=>	BIOLOG GAPFILLING	<=>	BIOLOG GAPFILLING
rxn11405	cpd03161[e] <=> cpd03161	Phenethylamine[e] <=> Phenethylamine		0	2	<=>	c	<=>	BIOLOG GAPFILLING	<=>	BIOLOG GAPFILLING
rxn05525	cpd00046[e] + cpd00067[e] <=> cpd00046 + cpd00067	CMP[e] + H+[e] <=> CMP + H+		0	2	<=>	c	=>	BIOLOG GAPFILLING	=>	BIOLOG GAPFILLING
rxn11400	cpd00067[e] + cpd01570[e] <=> cpd00067 + cpd01570	H+[e] + 2',3'-Cyclic AMP[e] <=> H+ + 2',3'-Cyclic AMP		0	2	<=>	c	<=>	BIOLOG GAPFILLING	<=>	BIOLOG GAPFILLING
rxn05484	cpd00067[e] + cpd00142[e] <=> cpd00067 + cpd00142	H+[e] + Acetoacetate[e] <=> H+ + Acetoacetate		0	2	<=>	c	<=>	BIOLOG GAPFILLING	<=>	BIOLOG GAPFILLING
rxn05480	cpd00067[e] + cpd00989[e] <=> cpd00067 + cpd00989	H+[e] + 3'-UMP[e] <=> H+ + 3'-UMP		0	2	<=>	c	<=>	BIOLOG GAPFILLING	<=>	BIOLOG GAPFILLING
rxn05487	cpd00067[e] + cpd00232[e] <=> cpd00067 + cpd00232	H+[e] + Neu5Ac[e] <=> H+ + Neu5Ac		0	2	<=>	c	<=>	BIOLOG GAPFILLING	<=>	BIOLOG GAPFILLING
rxn05479	cpd00067[e] + cpd00169[e] <=> cpd00067 + cpd00169	H+[e] + 3-Phosphoglycerate[e] <=> H+ + 3-Phosphoglycerate		0	2	<=>	c	<=>	BIOLOG GAPFILLING	<=>	BIOLOG GAPFILLING
rxn05531	cpd00067[e] + cpd11594[e] <=> cpd00067 + cpd11594	H+[e] + Dextrin[e] <=> H+ + Dextrin		0	2	<=>	c	<=>	BIOLOG GAPFILLING	<=>	BIOLOG GAPFILLING
rxn05700	cpd00067[e] + cpd05240[e] <=> cpd00067 + cpd05240	H+[e] + Amygdalin[e] <=> H+ + Amygdalin		0	2	<=>	c	<=>	BIOLOG GAPFILLING	<=>	BIOLOG GAPFILLING
rxn05499	cpd00185[e] <=> cpd00185	D-Arabinose[e] <=> D-Arabinose		0	2	<=>	c	<=>	BIOLOG GAPFILLING	<=>	BIOLOG GAPFILLING
rxn05667	cpd00073[e] <=> cpd00073	Urea[e] <=> Urea		0	2	<=>	c	<=>	BIOLOG GAPFILLING	<=>	BIOLOG GAPFILLING
rxn05643	cpd00067[e] + cpd00382[e] <=> cpd00067 + cpd00382	H+[e] + Melitose[e] <=> H+ + Melitose		0	2	<=>	c	<=>	BIOLOG GAPFILLING	<=>	BIOLOG GAPFILLING
rxn11401	cpd00067[e] + cpd01571[e] <=> cpd00067 + cpd01571	H+[e] + 2',3'-Cyclic CMP[e] <=> H+ + 2',3'-Cyclic CMP		0	2	<=>	c	<=>	BIOLOG GAPFILLING	<=>	BIOLOG GAPFILLING
rxn11395	cpd00012[e] + (2) cpd00067[e] <=> cpd00012 + (2) cpd00067	PPi[e] + 2 H+[e] <=> PPi + 2 H+		0	2	<=>	c	<=>	BIOLOG GAPFILLING	<=>	BIOLOG GAPFILLING
rxn05185	cpd00001 + cpd00002 + cpd01055[e] <=> cpd00008 + cpd00009 + cpd00067 + cpd01055	H2O + ATP + D-Allose[e] <=> ADP + Phosphate + H+ + D-Allose		-6.817	0.717554	=>	c	=>	BIOLOG GAPFILLING	=>	BIOLOG GAPFILLING
rxn05548	cpd00001 + cpd00002 + cpd05190[e] <=> cpd00008 + cpd00009 + cpd00067 + cpd05190	H2O + ATP + Djenkolate[e] <=> ADP + Phosphate + H+ + Djenkolate		-6.817	0.717554	=>	c	=>	BIOLOG GAPFILLING	=>	BIOLOG GAPFILLING
rxn05497	cpd00018[e] + cpd00067[e] <=> cpd00018 + cpd00067	AMP[e] + H+[e] <=> AMP + H+		0	2	<=>	c	<=>	BIOLOG GAPFILLING	<=>	BIOLOG GAPFILLING
rxn05491	cpd00067[e] + cpd00128[e] <=> cpd00067 + cpd00128	H+[e] + Adenine[e] <=> H+ + Adenine		0	2	<=>	c	<=	GAPFILLING	<=	GAPFILLING
rxn10001	cpd00028 + (2) cpd00084 <=> cpd14553	Heme + 2 L-Cysteine <=> Heme C		10000000	10000000	<=>	c	<=>	GAPFILLING	<=>	GAPFILLING
rxn10252	cpd00026 + cpd15736 <=> cpd00014 + cpd15715	UDPglucose + Diglucosyl-1,2 diisohexadecanoylglycerol => UDP + Triglucosyl-1,2 diisohexadecanoylglycerol		-1.7	0.632032	<=>	c	<=>	GAPFILLING	<=>	GAPFILLING
rxn09104	cpd00001 + cpd15545 <=> cpd00009 + cpd00067 + cpd15538	H2O + Phosphatidylglycerophosphate dihexadecanoyl <=> Phosphate + H+ + Phosphatidylglycerol dihexadecanoyl	|3.1.3.27	-2.317	0.735634	=>	c	=>	GAPFILLING	=>	GAPFILLING
rxn10201	(0.01816) cpd15529 + (0.07327) cpd15531 + (0.02483) cpd15533 + (0.005699) cpd15536 + (0.02308) cpd15538 + (0.007846) cpd15540 + (0.05369) cpd15695 + (0.1262) cpd15696 + (0.008684) cpd15697 + (0.1459) cpd15698 + (0.2473) cpd15699 + (0.0341) cpd15700 + (0.008709) cpd15707 + (0.002095) cpd15708 + (0.003029) cpd15709 + (0.006468) cpd15710 + (0.0152) cpd15711 + (0.001002) cpd15712 + (0.0171) cpd15713 …	0.01816 phosphatidylethanolamine ditetradecanoyl + 0.07327 phosphatidylethanolamine dihexadecanoyl + 0.02483 phosphatidylethanolamine dioctadecanoyl + 0.005699 Phosphatidylglycerol ditetradecanoyl + 0.02308 Phosphatidylglycerol dihexadecanoyl + 0.007846 Phosphatidylglycerol dioctadecanoyl + 0.05369 Diisoheptadecanoylphosphatidylethanolamine + 0.1262 Dianteisoheptadecanoylphosphatidylethanolamine …		10000000	10000000	<=>	c	<=>	GAPFILLING	<=>	GAPFILLING
rxn10266	cpd00001 + cpd15717 <=> cpd00009 + cpd00067 + cpd15723	H2O + Dianteisoheptadecanoylphosphatidylglycerophosphate => Phosphate + H+ + Dianteisoheptadecanoylphosphatidylglycerol	|3.1.3.27	-2.317	0.735634	=>	c	=>	GAPFILLING	=>	GAPFILLING
rxn05529	cpd00067[e] + cpd01017[e] <=> cpd00067 + cpd01017	H+[e] + Cys-Gly[e] <=> H+ + Cys-Gly		0	2	<=>	c	<=>	GAPFILLING	<=>	GAPFILLING
rxn05553	cpd00067[e] + cpd00363 <=> cpd00067 + cpd00363[e]	H+[e] + ETOH <=> H+ + ETOH[e]		0	2	<=>	c	<=>	GAPFILLING	<=>	GAPFILLING
rxn10326	cpd00002 + cpd00039 + cpd00067 + cpd15536 <=> cpd00012 + cpd00018 + cpd15783	ATP + Lysine + H+ + Phosphatidylglycerol ditetradecanoyl => PPi + AMP + Myristoyllysylphophatidylglycerol		-6.1	0.718204	=>	c	=>	GAPFILLING	=>	GAPFILLING
rxn10247	cpd00026 + cpd15731 <=> cpd00014 + cpd15710	UDPglucose + Diglucosyl-1,2 diisoheptadecanoylglycerol => UDP + Triglucosyl-1,2 diisoheptadecanoylglycerol		-1.7	0.632032	<=>	c	<=>	GAPFILLING	<=>	GAPFILLING
rxn01146	cpd00009 + cpd00067 + cpd00184 <=> cpd00151 + cpd00509	Phosphate + H+ + Thymidine <=> Thymine + deoxyribose-1-phosphate	2.4.2.4	1.584	0.969017	<=>	c	<=>	GAPFILLING	<=>	GAPFILLING
rxn10333	cpd00002 + cpd00039 + cpd00067 + cpd15727 <=> cpd00012 + cpd00018 + cpd15790	ATP + Lysine + H+ + Diisohexadecanoylphosphatidylglycerol => PPi + AMP + Isohexadecanoyllysylphophatidylglycerol		-6.1	0.718204	=>	c	=>	GAPFILLING	=>	GAPFILLING
rxn10330	cpd00002 + cpd00039 + cpd00067 + cpd15724 <=> cpd00012 + cpd00018 + cpd15787	ATP + Lysine + H+ + Diisotetradecanoylphosphatidylglycerol => PPi + AMP + Isotetradecanoyllysylphophatidylglycerol		-6.1	0.718204	=>	c	=>	GAPFILLING	=>	GAPFILLING
rxn05601	cpd00001 + cpd00002 + cpd00541[e] <=> cpd00008 + cpd00009 + cpd00067 + cpd00541	H2O + ATP + Lipoate[e] <=> ADP + Phosphate + H+ + Lipoate		-6.817	0.717554	=>	c	=>	GAPFILLING	=>	GAPFILLING
rxn10329	cpd00002 + cpd00039 + cpd00067 + cpd15723 <=> cpd00012 + cpd00018 + cpd15786	ATP + Lysine + H+ + Dianteisoheptadecanoylphosphatidylglycerol => PPi + AMP + Anteisoheptadecanoyllysylphophatidylglycerol		-6.1	0.718204	=>	c	=>	GAPFILLING	=>	GAPFILLING
rxn05498	cpd11598 <=> cpd11598[e]	Antimonite <=> Antimonite[e]	|TC-2.A.59|2.A.59	0	2	<=>	c	<=>	GAPFILLING	<=>	GAPFILLING
rxn05511	cpd00067[e] + cpd01947[e] <=> cpd00067 + cpd01947	H+[e] + BDOH[e] <=> H+ + BDOH		0	2	<=>	c	<=>	GAPFILLING	<=>	GAPFILLING
rxn05597	cpd00001 + cpd00002 + cpd11577[e] <=> cpd00008 + cpd00009 + cpd00067 + cpd11577	H2O + ATP + Lanthionine[e] <=> ADP + Phosphate + H+ + Lanthionine		-6.817	0.717554	=>	c	=>	GAPFILLING	=>	GAPFILLING
rxn10250	cpd00026 + cpd15734 <=> cpd00014 + cpd15713	UDPglucose + Diglucosyl-1,2 diisopentadecanoylglycerol => UDP + Triglucosyl-1,2 diisopentadecanoylglycerol		-1.7	0.632032	<=>	c	<=>	GAPFILLING	<=>	GAPFILLING
rxn00955	cpd00001 + cpd02227 <=> cpd00105 + cpd00135	H2O + S-Ribosylhomocysteine <=> D-Ribose + L-Homocysteine	|4.4.1.21	5.673	1.10362	<=>	c	<=>	GAPFILLING	<=>	GAPFILLING
rxn10245	cpd00026 + cpd15729 <=> cpd00014 + cpd15708	UDPglucose + Diglucosyl-1,2 dimyristoylglycerol => UDP + Triglucosyl-1,2 dimyristoylglycerol		-1.7	0.632032	<=>	c	<=>	GAPFILLING	<=>	GAPFILLING
rxn10268	cpd00001 + cpd15719 <=> cpd00009 + cpd00067 + cpd15725	H2O + Diisopentadecanoylphosphatidylglycerophosphate => Phosphate + H+ + Diisopentadecanoylphosphatidylglycerol	|3.1.3.27	-2.317	0.735634	=>	c	=>	GAPFILLING	=>	GAPFILLING
rxn00137	cpd00001 + cpd00045 <=> cpd00009 + cpd00018 + cpd00067	H2O + PAP <=> Phosphate + AMP + H+	3.1.3.7	-2.317	0.735634	=>	c	=>	GAPFILLING	=>	GAPFILLING
rxn10325	cpd00002 + cpd00039 + cpd00067 + cpd15538 <=> cpd00012 + cpd00018 + cpd15782	ATP + Lysine + H+ + Phosphatidylglycerol dihexadecanoyl => PPi + AMP + Palmitoyllysylphophatidylglycerol		-6.1	0.718204	=>	c	=>	GAPFILLING	=>	GAPFILLING
rxn10332	cpd00002 + cpd00039 + cpd00067 + cpd15726 <=> cpd00012 + cpd00018 + cpd15789	ATP + Lysine + H+ + Dianteisopentadecanoylphosphatidylglycerol => PPi + AMP + Anteisopentadecanoyllysylphophatidylglycerol		-6.1	0.718204	=>	c	=>	GAPFILLING	=>	GAPFILLING
rxn05039	cpd00001 + cpd02720 <=> cpd00009 + cpd00067 + cpd02882	H2O + 5-Amino-6--5-phosphoribitylaminouracil <=> Phosphate + H+ + 4--1-D-Ribitylamino-5-aminouracil	|3.1.3.-	-2.317	0.735634	=>	c	=>	GAPFILLING	=>	GAPFILLING
rxn10265	cpd00001 + cpd15716 <=> cpd00009 + cpd00067 + cpd15722	H2O + Diisoheptadecanoylphosphatidylglycerophosphate => Phosphate + H+ + Diisoheptadecanoylphosphatidylglycerol	|3.1.3.27	-2.317	0.735634	=>	c	=>	GAPFILLING	=>	GAPFILLING
rxn09102	cpd00001 + cpd15543 <=> cpd00009 + cpd00067 + cpd15536	H2O + Phosphatidylglycerophosphate ditetradecanoyl <=> Phosphate + H+ + Phosphatidylglycerol ditetradecanoyl	|3.1.3.27	-2.317	0.735634	=>	c	=>	GAPFILLING	=>	GAPFILLING
rxn06526	cpd00006 + cpd12072 <=> cpd00005 + cpd00067 + cpd12139	TPN + Protein dithiol <=> TPNH + H+ + Protein disulfide	|1.8.1.8	-4.712	2.48412	<=>	c	<=>	GAPFILLING	<=>	GAPFILLING
rxn10244	cpd00026 + cpd15728 <=> cpd00014 + cpd15707	UDPglucose + Diglucosyl-1,2 dipalmitoylglycerol => UDP + Triglucosyl-1,2 dipalmitoylglycerol		-1.7	0.632032	<=>	c	<=>	GAPFILLING	<=>	GAPFILLING
rxn10269	cpd00001 + cpd15720 <=> cpd00009 + cpd00067 + cpd15726	H2O + Dianteisopentadecanoylphosphatidylglycerophosphate => Phosphate + H+ + Dianteisopentadecanoylphosphatidylglycerol	|3.1.3.27	-2.317	0.735634	=>	c	=>	GAPFILLING	=>	GAPFILLING
rxn10331	cpd00002 + cpd00039 + cpd00067 + cpd15725 <=> cpd00012 + cpd00018 + cpd15788	ATP + Lysine + H+ + Diisopentadecanoylphosphatidylglycerol => PPi + AMP + Isopentadecanoyllysylphophatidylglycerol		-6.1	0.718204	=>	c	=>	GAPFILLING	=>	GAPFILLING
rxn10200	(0.004866) cpd15746 + (0.001122) cpd15747 + (0.001761) cpd15748 + (0.003687) cpd15749 + (0.008667) cpd15750 + (0.0005365) cpd15751 + (0.009356) cpd15752 + (0.01585) cpd15753 + (0.002264) cpd15754 + (0.002269) cpd15755 + (0.0005201) cpd15756 + (0.0008257) cpd15757 + (0.001724) cpd15758 + (0.004053) cpd15759 + (0.0002488) cpd15760 + (0.00435) cpd15761 + (0.00737) cpd15762 + (0.001056) cpd15763 + (0…	0.004866 Palmitoyllipoteichoic acid (n=24), linked, unsubstituted + 0.001122 Myristoyllipoteichoic acid (n=24), linked, unsubstituted + 0.001761 Stearoyllipoteichoic acid (n=24), linked, unsubstituted + 0.003687 Isoheptadecanoyllipoteichoic acid (n=24), linked, unsubstituted + 0.008667 Anteisoheptadecanoyllipoteichoic acid (n=24), linked, unsubstituted + 0.0005365 Isotetradecanoyllipoteichoic aci…		10000000	10000000	<=>	c	<=>	GAPFILLING	<=>	GAPFILLING
rxn10249	cpd00026 + cpd15733 <=> cpd00014 + cpd15712	UDPglucose + Diglucosyl-1,2 diisotetradecanoylglycerol => UDP + Triglucosyl-1,2 diisotetradecanoylglycerol		-1.7	0.632032	<=>	c	<=>	GAPFILLING	<=>	GAPFILLING
rxn10327	cpd00002 + cpd00039 + cpd00067 + cpd15540 <=> cpd00012 + cpd00018 + cpd15784	ATP + Lysine + H+ + Phosphatidylglycerol dioctadecanoyl => PPi + AMP + Stearoyllysylphophatidylglycerol		-6.1	0.718204	=>	c	=>	GAPFILLING	=>	GAPFILLING
rxn10248	cpd00026 + cpd15732 <=> cpd00014 + cpd15711	UDPglucose + Diglucosyl-1,2 dianteisoheptadecanoylglycerol => UDP + Triglucosyl-1,2 dianteisoheptadecanoylglycerol		-1.7	0.632032	<=>	c	<=>	GAPFILLING	<=>	GAPFILLING
rxn05635	cpd00001 + cpd00002 + cpd00012[e] <=> cpd00008 + cpd00009 + cpd00012 + cpd00067	H2O + ATP + PPi[e] <=> ADP + Phosphate + PPi + H+		-6.817	0.717554	=>	c	=>	GAPFILLING	=>	GAPFILLING
rxn05481	cpd00067[e] + cpd01981[e] <=> cpd00067 + cpd01981	H+[e] + methylthioribose[e] <=> H+ + methylthioribose		0	2	<=>	c	<=>	GAPFILLING	<=>	GAPFILLING
rxn09106	cpd00001 + cpd15547 <=> cpd00009 + cpd00067 + cpd15540	H2O + Phosphatidylglycerophosphate dioctadecanoyl <=> Phosphate + H+ + Phosphatidylglycerol dioctadecanoyl	|3.1.3.27	-2.317	0.735634	=>	c	=>	GAPFILLING	=>	GAPFILLING
rxn10270	cpd00001 + cpd15721 <=> cpd00009 + cpd00067 + cpd15727	H2O + Diisohexadecanoylphosphatidylglycerophosphate => Phosphate + H+ + Diisohexadecanoylphosphatidylglycerol	|3.1.3.27	-2.317	0.735634	=>	c	=>	GAPFILLING	=>	GAPFILLING
rxn10002	(3) cpd00007 + cpd00028 <=> (2) cpd00067 + cpd15607	3 O2 + Heme => 2 H+ + Heme D		10000000	10000000	<=>	c	<=>	GAPFILLING	<=>	GAPFILLING
rxn10246	cpd00026 + cpd15730 <=> cpd00014 + cpd15709	UDPglucose + Diglucosyl-1,2 distearoylglycerol => UDP + Triglucosyl-1,2 distearoylglycerol		-1.7	0.632032	<=>	c	<=>	GAPFILLING	<=>	GAPFILLING
rxn06525	cpd00003 + cpd12072 <=> cpd00004 + cpd00067 + cpd12139	NAD + Protein dithiol <=> NADH + H+ + Protein disulfide	|1.8.1.8	-4.712	2.48412	<=>	c	<=>	GAPFILLING	<=>	GAPFILLING
rxn10267	cpd00001 + cpd15718 <=> cpd00009 + cpd00067 + cpd15724	H2O + Diisotetradecanoylphosphatidylglycerophosphate => Phosphate + H+ + Diisotetradecanoylphosphatidylglycerol	|3.1.3.27	-2.317	0.735634	=>	c	=>	GAPFILLING	=>	GAPFILLING
rxn05508	cpd00067[e] + cpd00132[e] <=> cpd00067 + cpd00132	H+[e] + L-Asparagine[e] <=> H+ + L-Asparagine		0	2	<=>	c	<=>	GAPFILLING	<=>	GAPFILLING
rxn05657	cpd00001 + cpd00002 + cpd01415[e] <=> cpd00008 + cpd00009 + cpd00067 + cpd01415	H2O + ATP + Thioglycolate[e] <=> ADP + Phosphate + H+ + Thioglycolate		-6.817	0.717554	=>	c	=>	GAPFILLING	=>	GAPFILLING
rxn10251	cpd00026 + cpd15735 <=> cpd00014 + cpd15714	UDPglucose + Diglucosyl-1,2 dianteisopentadecanoylglycerol => UDP + Triglucosyl-1,2 dianteisopentadecanoylglycerol		-1.7	0.632032	<=>	c	<=>	GAPFILLING	<=>	GAPFILLING
rxn10328	cpd00002 + cpd00039 + cpd00067 + cpd15722 <=> cpd00012 + cpd00018 + cpd15785	ATP + Lysine + H+ + Diisoheptadecanoylphosphatidylglycerol => PPi + AMP + Isoheptadecanoyllysylphophatidylglycerol		-6.1	0.718204	=>	c	=>	GAPFILLING	=>	GAPFILLING
rxn05301	cpd00067[e] + cpd00069[e] <=> cpd00067 + cpd00069	H+[e] + Tyrosine[e] <=> H+ + Tyrosine	|TC-2.A.3.1|2.A.3.1	0	2	<=>	c	<=>	GAPFILLING	<=>	GAPFILLING
rxn05519	cpd00067[e] + cpd00216[e] <=> cpd00067 + cpd00216	H+[e] + Chorismate[e] <=> H+ + Chorismate		0	2	<=>	c	<=>	GAPFILLING	<=>	GAPFILLING
rxn00916	cpd00002 + cpd00013 + cpd00497 <=> cpd00012 + cpd00018 + cpd00067 + cpd00126	ATP + NH3 + XMP <=> PPi + AMP + H+ + GMP	|6.3.4.1|6.3.5.2	0.64	1.2715	<=>	c	<=>	GROWMATCH	<=>	GROWMATCH
rxn04464	cpd00125 + cpd00299 + cpd00982 <=> cpd00015 + cpd00087 + cpd00298	5,10-Methylene-THF + dUMP + FADH2 <=> FAD + THF + dTMP	|2.1.1.148	-11.92	2.25812	<=>	c	<=>	GROWMATCH	<=>	GROWMATCH
rxn10541	cpd00239[e] <=> cpd00239	H2S[e] <=> H2S		0	2	<=>	c	<=>	GROWMATCH	<=>	GROWMATCH
rxn00897	cpd00122 <=> cpd00492	GlcNAc <=> N-Acetyl-D-mannosamine	|5.1.3.8	0	2	<=>	c	<=>	GROWMATCH	<=>	GROWMATCH
rxn05085	cpd00006 + cpd00588 <=> cpd00005 + cpd00067 + cpd00212	TPN + Sorbitol <=> TPNH + H+ + L-Sorbose	|1.1.1.289	3.57	1.75645	<=>	c	<=>	GROWMATCH	<=>	GROWMATCH
rxn02270	cpd00015 + cpd00760 <=> cpd00982 + cpd02125	FAD + 2-Methylbutyryl-CoA <=> FADH2 + Tiglyl-CoA	|1.3.99.3|1.3.99.12|1.3.99.2	11.44	1.83738	<=	c	<=>	GROWMATCH	<=>	GROWMATCH
rxn09925	cpd00002 + cpd00033 + cpd00053 <=> cpd00008 + cpd00009 + cpd00067 + cpd11580	ATP + Gly + L-Glutamine <=> ADP + Phosphate + H+ + Gly-Gln		-6.354	0.856942	=>	c	<=>	GROWMATCH	<=>	GROWMATCH
rxn05472	cpd00067[e] + cpd01553[e] <=> cpd00067 + cpd01553	H+[e] + Saligenin[e] <=> H+ + Saligenin		0	2	<=>	c	<=>	GROWMATCH	<=>	GROWMATCH
rxn00762	cpd00003 + cpd00100 <=> cpd00004 + cpd00067 + cpd00157	NAD + GLYC <=> NADH + H+ + Glycerone	1.1.1.6	3.76	1.07969	<=>	c	<=>	GROWMATCH	<=>	GROWMATCH
rxn11408	cpd00067[e] + cpd00464[e] <=> cpd00067 + cpd00464	H+[e] + Phenylacetaldehyde[e] <=> H+ + Phenylacetaldehyde		0	2	<=>	c	<=>	GROWMATCH	<=>	GROWMATCH
rxn05678	cpd00067[e] + cpd00415[e] <=> cpd00067 + cpd00415	H+[e] + Quinol[e] <=> H+ + Quinol		0	2	<=>	c	<=>	GROWMATCH	<=>	GROWMATCH
rxn09907	cpd00002 + cpd00033 + cpd00060 <=> cpd00008 + cpd00009 + cpd00067 + cpd11591	ATP + Gly + Methionine <=> ADP + Phosphate + H+ + Gly-Met		-6.354	0.856942	=>	c	<=>	GROWMATCH	<=>	GROWMATCH
rxn00396	cpd00002 + cpd00051 <=> cpd00008 + cpd00067 + cpd03535	ATP + Arginine <=> ADP + H+ + Phosphoarginine	|2.7.3.3	1.93	0.763721	<=>	c	<=>	GROWMATCH	<=>	GROWMATCH
rxn00582	cpd00076 <=> cpd01200	SUCR <=> Palatinose	|5.4.99.11	0	2	<=>	c	<=>	GROWMATCH	<=>	GROWMATCH
rxn01903	cpd00001 + cpd00007 + cpd03161 <=> cpd00013 + cpd00025 + cpd00464	H2O + O2 + Phenethylamine <=> NH3 + H2O2 + Phenylacetaldehyde	1.4.3.21|1.4.3.4|1.4.3.6	-24.0227	1.03587	=>	c	=>	GROWMATCH	=>	GROWMATCH
rxn00787	cpd02371 <=> cpd00095 + cpd00102	D-Tagatose 1,6-biphosphate <=> Glycerone phosphate + Glyceraldehyde3-phosphate	4.1.2.40	4.31	1.23134	<=>	c	<=>	GROWMATCH	<=>	GROWMATCH
rxn01322	cpd00232 <=> cpd00020 + cpd00492	Neu5Ac <=> Pyruvate + N-Acetyl-D-mannosamine	4.1.3.3	1.08	0.781866	<=>	c	<=>	GROWMATCH	<=>	GROWMATCH
rxn05255	cpd00067[e] + cpd00393[e] <=> cpd00067 + cpd00393	H+[e] + FOL[e] <=> H+ + FOL		0	2	<=>	c	<=>	GROWMATCH	<=>	GROWMATCH
rxn00430	cpd00003 + cpd00116 <=> cpd00004 + cpd00055 + cpd00067	NAD + Methanol <=> NADH + Methanal + H+	|1.1.1.244	6.44	1.26256	<=>	c	<=>	GROWMATCH	<=>	GROWMATCH
rxn00892	cpd00002 + cpd00122 <=> cpd00008 + cpd00293	ATP + GlcNAc <=> ADP + N-Acetyl-D-glucosamine 6-phosphate	|2.7.1.59	-4.5	0.23673	<=>	c	<=>	GROWMATCH	<=>	GROWMATCH
rxn01813	cpd00001 + cpd01622 <=> cpd00067 + cpd00421	H2O + Trimetaphosphate <=> H+ + Triphosphate	|3.6.1.2	10000000	10000000	<=>	c	<=>	GROWMATCH	<=>	GROWMATCH
rxn00980	cpd00001 + cpd00727 <=> cpd00009 + cpd00067 + cpd00139	H2O + 2-Phosphoglycolate <=> Phosphate + H+ + Glycolate	3.1.3.18	-2.317	0.735634	=>	c	=>	GROWMATCH	=>	GROWMATCH
rxn03856	cpd00003 + cpd03752 <=> cpd00004 + cpd00067 + cpd00805	NAD + Galactitol 1-phosphate <=> NADH + H+ + D-Tagatose 6-phosphate	1.1.1.251	2.01	1.70129	<=>	c	<=>	GROWMATCH	<=>	GROWMATCH
rxn00327	cpd00001 + (2) cpd00067 + cpd00465 <=> cpd00011 + (2) cpd00013 + cpd00040	H2O + 2 H+ + Ureidoglycolate <=> CO2 + 2 NH3 + Glyoxylate	3.5.3.19	-1.513	1.57838	=>	c	=>	GROWMATCH	=>	GROWMATCH
rxn00539	cpd00162 <=> cpd00013 + cpd00071	Ethanolamine <=> NH3 + AALD	4.3.1.7	-7.86	0.764936	=>	c	=>	GROWMATCH	=>	GROWMATCH
rxn01152	cpd00185 <=> cpd00258	D-Arabinose <=> D-Ribulose	|5.3.1.3	-0.89	0.608878	<=>	c	<=>	GROWMATCH	<=>	GROWMATCH
rxn00490	cpd00067 + cpd00616 <=> cpd00001 + cpd00011 + cpd00066	H+ + L-Arogenate <=> H2O + CO2 + L-Phenylalanine	|4.2.1.51|4.2.1.91	-29.067	1.65133	=>	c	=>	GROWMATCH	=>	GROWMATCH
rxn05310	cpd00218[e] <=> cpd00218	Niacin[e] <=> Niacin		0	2	<=>	c	<=>	GROWMATCH	<=>	GROWMATCH
rxn00877	cpd00481 <=> cpd00120	Isobutyryl-CoA <=> Butyryl-CoA	|5.4.99.13	1.81	0.257149	<=>	c	<=>	GROWMATCH	<=>	GROWMATCH
rxn00751	cpd00002 + cpd00098 <=> cpd00008 + cpd00457	ATP + Choline <=> ADP + Phosphocholine	|2.7.1.32	-4.5	0.23673	<=>	c	<=>	GROWMATCH	<=>	GROWMATCH
rxn00538	cpd00001 + cpd00285 <=> cpd00009 + cpd00013 + cpd00067 + cpd00071	H2O + Phosphoethanolamine <=> Phosphate + NH3 + H+ + AALD	|4.2.3.2	-10.177	1.0462	=>	c	=>	GROWMATCH	=>	GROWMATCH
rxn09212	cpd00001 + cpd08928 <=> cpd00009 + cpd00067 + cpd00161	H2O + L-Threonine phosphate <=> Phosphate + H+ + threonine		-2.317	0.735634	=>	c	=>	GROWMATCH	=>	GROWMATCH
rxn01290	cpd00003 + cpd00417 <=> cpd00004 + cpd00067 + cpd00224	NAD + L-Lyxitol <=> NADH + H+ + arabinose	|1.1.1.21	4.7	1.75914	<=>	c	<=>	GROWMATCH	<=>	GROWMATCH
rxn00542	cpd00159 <=> cpd00047 + cpd00071	LCTT <=> FORM + AALD	|4.1.2.36	5.87	0.750658	<=>	c	<=>	GROWMATCH	<=>	GROWMATCH
rxn00141	cpd00001 + cpd00019 <=> cpd00135 + cpd00182	H2O + S-Adenosylhomocysteine <=> L-Homocysteine + Adenosine	3.3.1.1	5.673	1.10362	<=>	c	<=>	GROWMATCH	<=>	GROWMATCH
rxn05294	(0.884) cpd00115 + (0.6692) cpd00241 + (0.6684) cpd00356 + (0.8807) cpd00357 <=> (3.1023) cpd00012 + cpd11461	0.884 dATP + 0.6692 dGTP + 0.6684 dCTP + 0.8807 TTP => 3.1023 PPi + DNA		10000000	10000000	<=>	c	<=>	peg.1+peg.2902+peg.4050+peg.2239+peg.2926+peg.2525+peg.2901+peg.2+peg.19+peg.2559+peg.31+peg.663+peg.662+peg.1661+peg.1573+peg.4096+peg.7+peg.6+peg.2283+peg.1813+peg.1812+peg.1596+peg.1614+peg.2326+peg.2325+peg.606+peg.2055|peg.1+peg.2902+peg.4050+peg.2239+peg.2926+peg.2525+peg.2901+peg.2+peg.19+peg.2559+peg.31+peg.663+peg.662+peg.1661+peg.1573+peg.4096+peg.7+peg.6+peg.2283+peg.1813+peg.1812+peg.…	<=>	peg.1+peg.2902+peg.4050+peg.2239+peg.2926+peg.2525+peg.2901+peg.2+peg.19+peg.2559+peg.31+peg.663+peg.662+peg.1661+peg.1573+peg.4096+peg.7+peg.6+peg.2283+peg.1813+peg.1812+peg.1596+peg.1614+peg.2326+peg.2325+peg.606+peg.2055|peg.1+peg.2902+peg.4050+peg.2239+peg.2926+peg.2525+peg.2901+peg.2+peg.19+peg.2559+peg.31+peg.663+peg.662+peg.1661+peg.1573+peg.4096+peg.7+peg.6+peg.2283+peg.1813+peg.1812+peg.…
rxn02914	cpd00024 + cpd00738 <=> cpd00023 + cpd02069	2-Oxoglutarate + phosphoserine <=> GLU + 3-Phosphonooxypyruvate	2.6.1.52	0	2	<=>	c	<=>	peg.1002	<=>	peg.1002
rxn03445	cpd00024 + cpd03607 <=> cpd00023 + cpd03606	2-Oxoglutarate + 4-(Phosphonooxy)-threonine <=> GLU + 2-Oxo-3-hydroxy-4-phosphobutanoate	2.6.1.52	0	2	<=>	c	<=>	peg.1002	<=>	peg.1002
rxn02288	(4) cpd00067 + cpd00774 <=> (4) cpd00011 + cpd02083	4 H+ + UroporphyrinogenIII <=> 4 CO2 + CoproporphyrinogenIII	4.1.1.37	10000000	10000000	<=>	c	<=>	peg.1012	<=>	peg.1012
rxn02304	(3) cpd00007 + (2) cpd00791 <=> (6) cpd00001 + (2) cpd01476	3 O2 + 2 ProtoporphyrinogenIX <=> 6 H2O + 2 Protoporphyrin	|1.3.3.4	10000000	10000000	<=>	c	<=>	peg.1014	<=>	peg.1014
rxn05297	cpd00023[e] + cpd00067[e] <=> cpd00023 + cpd00067	GLU[e] + H+[e] <=> GLU + H+		0	2	<=>	c	<=>	peg.1022|peg.235	<=>	peg.1022|peg.235
rxn05736	cpd00002 + cpd00010 + cpd00067 + cpd03847 <=> cpd00012 + cpd00018 + cpd01695	ATP + CoA + H+ + Myristic acid <=> PPi + AMP + Myristoyl-CoA	|6.2.1.3	-2.486	1.23168	=>	c	=>	peg.1027|peg.1036|peg.2859|peg.1829|peg.1720|peg.417	=>	peg.1027|peg.1036|peg.2859|peg.1829|peg.1720|peg.417
rxn05252	cpd00002 + cpd00010 + cpd00067 + cpd11431 <=> cpd00012 + cpd00018 + cpd11432	ATP + CoA + H+ + fa11 <=> PPi + AMP + fa11coa	|6.2.1.3	-4.296	1.25824	=>	c	=>	peg.1027|peg.2859|peg.1829|peg.1036|peg.1720|peg.417	=>	peg.1027|peg.2859|peg.1829|peg.1036|peg.1720|peg.417
rxn09449	cpd00002 + cpd00010 + cpd00067 + cpd01080 <=> cpd00012 + cpd00018 + cpd00327	ATP + CoA + H+ + Stearate <=> PPi + AMP + strcoa	|6.2.1.3	-2.486	1.23168	=>	c	=>	peg.1027|peg.2859|peg.1829|peg.1036|peg.1720|peg.417	=>	peg.1027|peg.2859|peg.1829|peg.1036|peg.1720|peg.417
rxn05247	cpd00002 + cpd00010 + cpd00067 + cpd11430 <=> cpd00012 + cpd00018 + cpd11435	ATP + CoA + H+ + fa1 <=> PPi + AMP + fa1coa	|6.2.1.3	-4.296	1.25824	=>	c	=>	peg.1027|peg.2859|peg.1829|peg.1036|peg.1720|peg.417	=>	peg.1027|peg.2859|peg.1829|peg.1036|peg.1720|peg.417
rxn05248	cpd00002 + cpd00010 + cpd00067 + cpd11438 <=> cpd00012 + cpd00018 + cpd11439	ATP + CoA + H+ + fa4 <=> PPi + AMP + fa4coa	|6.2.1.3	-2.486	1.23168	=>	c	=>	peg.1027|peg.2859|peg.1829|peg.1036|peg.1720|peg.417	=>	peg.1027|peg.2859|peg.1829|peg.1036|peg.1720|peg.417
rxn05249	cpd00002 + cpd00010 + cpd00067 + cpd11436 <=> cpd00012 + cpd00018 + cpd11437	ATP + CoA + H+ + fa3 <=> PPi + AMP + fa3coa	|6.2.1.3	-4.296	1.25824	=>	c	=>	peg.1027|peg.2859|peg.1829|peg.1036|peg.1720|peg.417	=>	peg.1027|peg.2859|peg.1829|peg.1036|peg.1720|peg.417
rxn05251	cpd00002 + cpd00010 + cpd00067 + cpd11433 <=> cpd00012 + cpd00018 + cpd11434	ATP + CoA + H+ + fa12 <=> PPi + AMP + fa12coa	|6.2.1.3	-2.486	1.23168	=>	c	=>	peg.1027|peg.2859|peg.1829|peg.1036|peg.1720|peg.417	=>	peg.1027|peg.2859|peg.1829|peg.1036|peg.1720|peg.417
rxn09448	cpd00002 + cpd00010 + cpd00067 + cpd15269 <=> cpd00012 + cpd00018 + cpd15274	ATP + CoA + H+ + octadecenoate <=> PPi + AMP + Octadecenoyl-CoA	|6.2.1.3	-4.036	1.25484	=>	c	=>	peg.1027|peg.2859|peg.1829|peg.1036|peg.1720|peg.417	=>	peg.1027|peg.2859|peg.1829|peg.1036|peg.1720|peg.417
rxn05250	cpd00002 + cpd00010 + cpd00067 + cpd11440 <=> cpd00012 + cpd00018 + cpd11441	ATP + CoA + H+ + fa6 <=> PPi + AMP + fa6coa	|6.2.1.3	-4.296	1.25824	=>	c	=>	peg.1027|peg.2859|peg.1829|peg.1036|peg.1720|peg.417	=>	peg.1027|peg.2859|peg.1829|peg.1036|peg.1720|peg.417
rxn09450	cpd00002 + cpd00010 + cpd00067 + cpd15237 <=> cpd00012 + cpd00018 + cpd15238	ATP + CoA + H+ + hexadecenoate <=> PPi + AMP + Hexadecenoyl-CoA	|6.2.1.3	-2.486	1.23168	=>	c	=>	peg.1027|peg.2859|peg.1829|peg.1036|peg.1720|peg.417	=>	peg.1027|peg.2859|peg.1829|peg.1036|peg.1720|peg.417
rxn00947	cpd00002 + cpd00010 + cpd00067 + cpd00214 <=> cpd00012 + cpd00018 + cpd00134	ATP + CoA + H+ + Palmitate <=> PPi + AMP + Palmitoyl-CoA	|6.2.1.3	-2.486	1.23168	=>	c	=>	peg.1027|peg.2859|peg.417|peg.1036|peg.1829|peg.1720	=>	peg.1027|peg.2859|peg.417|peg.1036|peg.1829|peg.1720
rxn05296	(0.4928) cpd00023 + (0.7723) cpd00033 + (0.5051) cpd00035 + (0.6114) cpd00039 + (0.2801) cpd00041 + (0.3653) cpd00051 + (0.4928) cpd00053 + (0.4091) cpd00054 + (0.2145) cpd00060 + (0.1028) cpd00065 + (0.3329) cpd00066 + (0.2097) cpd00069 + (0.1073) cpd00084 + (0.6555) cpd00107 + (0.1546) cpd00119 + (0.3041) cpd00129 + (0.2801) cpd00132 + (0.5807) cpd00156 + (0.3526) cpd00161 + (0.5107) cpd00322 <…	0.4928 GLU + 0.7723 Gly + 0.5051 ALA + 0.6114 Lysine + 0.2801 Aspartate + 0.3653 Arginine + 0.4928 L-Glutamine + 0.4091 Serine + 0.2145 Methionine + 0.1028 Tryptophan + 0.3329 L-Phenylalanine + 0.2097 Tyrosine + 0.1073 L-Cysteine + 0.6555 L-Leucine + 0.1546 L-Histidine + 0.3041 L-Proline + 0.2801 L-Asparagine + 0.5807 L-Valine + 0.3526 threonine + 0.5107 L-Isoleucine => Protein		10000000	10000000	<=>	c	<=>	peg.103+peg.119+peg.116+peg.117+peg.128+peg.131+peg.4056+peg.104+peg.105+peg.149+peg.126+peg.135+peg.123+peg.144+peg.132+peg.1606+peg.2888+peg.2799+peg.121+peg.118+peg.127+peg.2797+peg.1584+peg.124+peg.134+peg.3714+peg.1510+peg.2494+peg.99+peg.4112+peg.2889+peg.140+peg.1652+peg.122+peg.2969+peg.133+peg.4097+peg.111+peg.130+peg.150+peg.115+peg.142+peg.110+peg.141+peg.129+peg.1671+peg.1601+peg.125+…	<=>	peg.103+peg.119+peg.116+peg.117+peg.128+peg.131+peg.4056+peg.104+peg.105+peg.149+peg.126+peg.135+peg.123+peg.144+peg.132+peg.1606+peg.2888+peg.2799+peg.121+peg.118+peg.127+peg.2797+peg.1584+peg.124+peg.134+peg.3714+peg.1510+peg.2494+peg.99+peg.4112+peg.2889+peg.140+peg.1652+peg.122+peg.2969+peg.133+peg.4097+peg.111+peg.130+peg.150+peg.115+peg.142+peg.110+peg.141+peg.129+peg.1671+peg.1601+peg.125+…
rxn00178	(2) cpd00022 <=> cpd00010 + cpd00279	2 Acetyl-CoA <=> CoA + Acetoacetyl-CoA	2.3.1.16|2.3.1.9	7.056	1.08737	<=>	c	<=>	peg.1035|peg.2421|peg.3288	<=>	peg.1035|peg.2421|peg.3288
rxn05223	cpd00001 + cpd00002 + cpd00104[e] <=> cpd00008 + cpd00009 + cpd00067 + cpd00104	H2O + ATP + BIOT[e] => ADP + Phosphate + H+ + BIOT		-6.817	0.717554	=>	c	=>	peg.1037|peg.3209	=>	peg.1037|peg.3209
rxn05611	cpd00067[e] + cpd00138[e] <=> cpd00067 + cpd00138	H+[e] + MANN[e] <=> H+ + MANN		0	2	<=>	c	<=>	peg.1052	<=>	peg.1052
rxn05573	cpd00027[e] + cpd00067[e] <=> cpd00027 + cpd00067	Glucose[e] + H+[e] <=> Glucose + H+		0	2	<=>	c	<=>	peg.1052|peg.393	<=>	peg.1052|peg.393
rxn00416	cpd00001 + cpd00002 + cpd00041 + cpd00053 <=> cpd00012 + cpd00018 + cpd00023 + cpd00132	H2O + ATP + Aspartate + L-Glutamine <=> PPi + AMP + GLU + L-Asparagine	6.3.5.4	-8.243	0.748021	=>	c	=>	peg.1079|peg.3057|peg.3997	=>	peg.1079|peg.3057|peg.3997
rxn05031	cpd02168 <=> cpd00012 + cpd03205	Prephytoene diphosphate <=> PPi + Phytoene	|2.5.1.32	-3.66	2.28632	=>	c	=>	peg.1080	=>	peg.1080
rxn01489	(2) cpd00289 <=> cpd00012 + cpd02168	2 Geranylgeranyl diphosphate <=> PPi + Prephytoene diphosphate	|2.5.1.32	-17.8	1.81887	=>	c	=>	peg.1080	=>	peg.1080
rxn02945	cpd02168 <=> cpd00012 + cpd03211	Prephytoene diphosphate <=> PPi + 15-cis-Phytoene	|2.5.1.32	-3.66	2.28632	=>	c	=>	peg.1080	=>	peg.1080
rxn05305	cpd00039 + cpd00067[e] <=> cpd00039[e] + cpd00067	Lysine + H+[e] <=> Lysine[e] + H+		0	2	<=>	c	<=>	peg.1086	<=>	peg.1086
rxn00361	cpd00002 + cpd00193 <=> cpd00008 + cpd00044	ATP + APS <=> ADP + PAPS	2.7.1.25	-4.5	0.23673	<=>	c	<=>	peg.1091|peg.1562	<=>	peg.1091|peg.1562
rxn00361	cpd00002 + cpd00193 <=> cpd00008 + cpd00044	ATP + APS <=> ADP + PAPS	2.7.1.25	-4.5	0.23673	<=>	c	<=>	peg.1091|peg.1562	<=>	peg.1091|peg.1562
rxn04036	cpd00001 + cpd08366 <=> cpd00009 + cpd00067 + cpd08367	H2O + (2R)-Phosphosulfolactate <=> Phosphate + H+ + (2R)-3-Sulfolactate	|3.1.3.71	-2.317	0.735634	=>	c	=>	peg.1094	=>	peg.1094
rxn07307	cpd08366 <=> cpd00061 + cpd00081	(2R)-Phosphosulfolactate <=> PEP + HSO3-	|4.4.1.19	11.9225	1.06536	<=	c	<=>	peg.1095	<=>	peg.1095
rxn00910	cpd00006 + cpd00345 <=> cpd00005 + cpd00067 + cpd00125	TPN + 5-Methyltetrahydrofolate <=> TPNH + H+ + 5,10-Methylene-THF	|1.5.1.20|1.7.99.5	3.79	1.93143	<=>	c	<=>	peg.1101	<=>	peg.1101
rxn02465	cpd00006 + cpd00009 + cpd00918 <=> cpd00005 + cpd02552	TPN + Phosphate + 2-Acetamido-5-oxopentanoate <=> TPNH + n-acetylglutamyl-phosphate	1.2.1.38	-0.356	1.19502	<=	c	<=	peg.1120	<=	peg.1120
rxn00192	cpd00022 + cpd00023 <=> cpd00010 + cpd00067 + cpd00477	Acetyl-CoA + GLU <=> CoA + H+ + N-Acetyl-L-glutamate	2.3.1.1	-5.294	1.25997	=>	c	=>	peg.1121	=>	peg.1121
rxn01636	cpd00023 + cpd00342 <=> cpd00064 + cpd00477	GLU + N-Acetylornithine <=> Ornithine + N-Acetyl-L-glutamate	|2.3.1.35	0	2	<=>	c	<=>	peg.1121	<=>	peg.1121
rxn01917	cpd00002 + cpd00067 + cpd00477 <=> cpd00008 + cpd02552	ATP + H+ + N-Acetyl-L-glutamate <=> ADP + n-acetylglutamyl-phosphate	2.7.2.8	2.63	0.290389	<=>	c	<=>	peg.1122	<=>	peg.1122
rxn01637	cpd00024 + cpd00342 <=> cpd00023 + cpd00918	2-Oxoglutarate + N-Acetylornithine <=> GLU + 2-Acetamido-5-oxopentanoate	2.6.1.11	-1	0.351998	<=>	c	<=>	peg.1123	<=>	peg.1123
rxn00414	cpd00001 + (2) cpd00002 + cpd00053 + cpd00242 <=> (2) cpd00008 + cpd00009 + cpd00023 + cpd00067 + cpd00146	H2O + 2 ATP + L-Glutamine + HCO3- <=> 2 ADP + Phosphate + GLU + H+ + Carbamoylphosphate	6.3.5.5	-11.257	0.954661	=>	c	=>	peg.1124+peg.1125|peg.1553+peg.1554	=>	peg.1124+peg.1125|peg.1553+peg.1554
rxn01019	cpd00064 + cpd00146 <=> cpd00009 + (2) cpd00067 + cpd00274	Ornithine + Carbamoylphosphate <=> Phosphate + 2 H+ + Citrulline	2.1.3.3	-8.984	0.874223	=>	c	=>	peg.1126	=>	peg.1126
rxn05460	cpd00067 + cpd11476 + cpd11492 <=> cpd00011 + cpd11493 + cpd11570	H+ + hexadecanoyl-acp + Malonyl-acyl-carrierprotein- <=> CO2 + ACP + 3-Oxooctodecanoyl-ACP	|2.3.1.0	2.156	1.19377	=>	c	=>	peg.1134+peg.1135|peg.1017+peg.1135	=>	peg.1134+peg.1135|peg.1017+peg.1135
rxn05413	cpd00067 + cpd11492 + cpd11549 <=> cpd00011 + cpd11493 + cpd11550	H+ + Malonyl-acyl-carrierprotein- + 4-methyl-pentanoyl-ACP <=> CO2 + ACP + 6-methyl-3-oxo-heptanoyl-ACP	|2.3.1.0	2.156	1.19377	=>	c	=>	peg.1134+peg.1135|peg.1017+peg.1135	=>	peg.1134+peg.1135|peg.1017+peg.1135
rxn05348	cpd00067 + cpd11474 + cpd11492 <=> cpd00011 + cpd11489 + cpd11493	H+ + Decanoyl-ACP + Malonyl-acyl-carrierprotein- <=> CO2 + 3-oxododecanoyl-acp + ACP	|2.3.1.41|2.3.1.85|2.3.1.86|2.3.1.179|2.3.1.180	2.156	1.19377	=>	c	=>	peg.1134+peg.1135|peg.1017+peg.1135	=>	peg.1134+peg.1135|peg.1017+peg.1135
rxn05346	cpd00067 + cpd11464 + cpd11492 <=> cpd00011 + cpd11486 + cpd11493	H+ + Butyryl-ACP + Malonyl-acyl-carrierprotein- <=> CO2 + 3-Oxohexanoyl-[acp] + ACP	|2.3.1.41|2.3.1.85|2.3.1.86|2.3.1.179|2.3.1.180	2.156	1.19377	=>	c	=>	peg.1134+peg.1135|peg.1017+peg.1135	=>	peg.1134+peg.1135|peg.1017+peg.1135
rxn05344	cpd00067 + cpd11466 + cpd11492 <=> cpd00011 + cpd11485 + cpd11493	H+ + Myristoyl-ACP + Malonyl-acyl-carrierprotein- <=> CO2 + 3-oxohexadecanoyl-acp + ACP	|2.3.1.41|2.3.1.85|2.3.1.86|2.3.1.179|2.3.1.180	2.156	1.19377	=>	c	=>	peg.1134+peg.1135|peg.1017+peg.1135	=>	peg.1134+peg.1135|peg.1017+peg.1135
rxn05350	cpd00067 + cpd11472 + cpd11492 <=> cpd00011 + cpd11490 + cpd11493	H+ + Hexanoyl-ACP + Malonyl-acyl-carrierprotein- <=> CO2 + 3-oxooctanoyl-acp + ACP	|2.3.1.41|2.3.1.85|2.3.1.86|2.3.1.179|2.3.1.180	2.156	1.19377	=>	c	=>	peg.1134+peg.1135|peg.1017+peg.1135	=>	peg.1134+peg.1135|peg.1017+peg.1135
rxn05349	cpd00022 + cpd11493 <=> cpd00010 + cpd11494	Acetyl-CoA + ACP <=> CoA + Acetyl-ACP	2.3.1.179|2.3.1.180|2.3.1.38|2.3.1.41|2.3.1.85|2.3.1.86	0	2	<=>	c	<=>	peg.1134+peg.1135|peg.1017+peg.1135	<=>	peg.1134+peg.1135|peg.1017+peg.1135
rxn05396	cpd00067 + cpd11492 + cpd11532 <=> cpd00011 + cpd11493 + cpd11533	H+ + Malonyl-acyl-carrierprotein- + 9-methyl-decanoyl-ACP <=> CO2 + ACP + 11-methyl-3-oxo-dodecanoyl-ACP	|2.3.1.0	2.156	1.19377	=>	c	=>	peg.1134+peg.1135|peg.1017+peg.1135	=>	peg.1134+peg.1135|peg.1017+peg.1135
rxn05363	cpd00067 + cpd11492 + cpd11499 <=> cpd00011 + cpd11493 + cpd11500	H+ + Malonyl-acyl-carrierprotein- + 4-methyl-hexanoyl-ACP <=> CO2 + ACP + 6-methyl-3-oxo-octanoyl-ACP	|2.3.1.0	2.156	1.19377	=>	c	=>	peg.1134+peg.1135|peg.1017+peg.1135	=>	peg.1134+peg.1135|peg.1017+peg.1135
rxn05388	cpd00067 + cpd11492 + cpd11524 <=> cpd00011 + cpd11493 + cpd11525	H+ + Malonyl-acyl-carrierprotein- + 5-methyl-hexanoyl-ACP <=> CO2 + ACP + 7-methyl-3-oxo-octanoyl-ACP	|2.3.1.0	2.156	1.19377	=>	c	=>	peg.1134+peg.1135|peg.1017+peg.1135	=>	peg.1134+peg.1135|peg.1017+peg.1135
rxn05429	cpd00067 + cpd11492 + cpd11565 <=> cpd00011 + cpd11493 + cpd11566	H+ + Malonyl-acyl-carrierprotein- + 12-methyl-tridecanoyl-ACP <=> CO2 + ACP + 14-methyl-3-oxo-pentadecanoyl-ACP	|2.3.1.0	2.156	1.19377	=>	c	=>	peg.1134+peg.1135|peg.1017+peg.1135	=>	peg.1134+peg.1135|peg.1017+peg.1135
rxn05359	cpd00067 + cpd11492 + cpd11495 <=> cpd00011 + cpd11493 + cpd11496	H+ + Malonyl-acyl-carrierprotein- + 2-methylbutyryl-ACP <=> CO2 + ACP + 4-methyl-3-oxo-hexanoyl-ACP	|2.3.1.0	2.156	1.19377	=>	c	=>	peg.1134+peg.1135|peg.1017+peg.1135	=>	peg.1134+peg.1135|peg.1017+peg.1135
rxn05367	cpd00067 + cpd11492 + cpd11503 <=> cpd00011 + cpd11493 + cpd11504	H+ + Malonyl-acyl-carrierprotein- + 6-methyl-octanoyl-ACP <=> CO2 + ACP + 8-methyl-3-oxo-decanoyl-ACP	|2.3.1.0	2.156	1.19377	=>	c	=>	peg.1134+peg.1135|peg.1017+peg.1135	=>	peg.1134+peg.1135|peg.1017+peg.1135
rxn05417	cpd00067 + cpd11492 + cpd11553 <=> cpd00011 + cpd11493 + cpd11554	H+ + Malonyl-acyl-carrierprotein- + 6-methyl-heptanoyl-ACP <=> CO2 + ACP + 8-methyl-3-oxo-nonanoyl-ACP	|2.3.1.0	2.156	1.19377	=>	c	=>	peg.1134+peg.1135|peg.1017+peg.1135	=>	peg.1134+peg.1135|peg.1017+peg.1135
rxn05371	cpd00067 + cpd11492 + cpd11507 <=> cpd00011 + cpd11493 + cpd11508	H+ + Malonyl-acyl-carrierprotein- + 8-methyl-decanoyl-ACP <=> CO2 + ACP + 10-methyl-3-oxo-dodecanoyl-ACP	|2.3.1.0	2.156	1.19377	=>	c	=>	peg.1134+peg.1135|peg.1017+peg.1135	=>	peg.1134+peg.1135|peg.1017+peg.1135
rxn05347	cpd00067 + cpd11492 + cpd11494 <=> cpd00011 + cpd11488 + cpd11493	H+ + Malonyl-acyl-carrierprotein- + Acetyl-ACP <=> CO2 + Acetoacetyl-ACP + ACP	|2.3.1.41|2.3.1.85|2.3.1.86|2.3.1.179|2.3.1.180	2.156	1.19377	=>	c	=>	peg.1134+peg.1135|peg.1017+peg.1135	=>	peg.1134+peg.1135|peg.1017+peg.1135
rxn05400	cpd00067 + cpd11492 + cpd11536 <=> cpd00011 + cpd11493 + cpd11537	H+ + Malonyl-acyl-carrierprotein- + 11-methyl-dodecanoyl-ACP <=> CO2 + ACP + 13-methyl-3-oxo-tetra-decanoyl-ACP	|2.3.1.0	2.156	1.19377	=>	c	=>	peg.1134+peg.1135|peg.1017+peg.1135	=>	peg.1134+peg.1135|peg.1017+peg.1135
rxn05425	cpd00067 + cpd11492 + cpd11561 <=> cpd00011 + cpd11493 + cpd11562	H+ + Malonyl-acyl-carrierprotein- + 10-methyl-undecanoyl-ACP <=> CO2 + ACP + 12-methyl-3-oxo-tridecanoyl-ACP	|2.3.1.0	2.156	1.19377	=>	c	=>	peg.1134+peg.1135|peg.1017+peg.1135	=>	peg.1134+peg.1135|peg.1017+peg.1135
rxn05421	cpd00067 + cpd11492 + cpd11557 <=> cpd00011 + cpd11493 + cpd11558	H+ + Malonyl-acyl-carrierprotein- + 8-methyl-nonanoyl-ACP <=> CO2 + ACP + 10-methyl-3-oxo-undecanoyl-ACP	|2.3.1.0	2.156	1.19377	=>	c	=>	peg.1134+peg.1135|peg.1017+peg.1135	=>	peg.1134+peg.1135|peg.1017+peg.1135
rxn05392	cpd00067 + cpd11492 + cpd11528 <=> cpd00011 + cpd11493 + cpd11529	H+ + Malonyl-acyl-carrierprotein- + 7-methyl-octanoyl-ACP <=> CO2 + ACP + 9-methyl-3-oxo-decanoyl-ACP	|2.3.1.0	2.156	1.19377	=>	c	=>	peg.1134+peg.1135|peg.1017+peg.1135	=>	peg.1134+peg.1135|peg.1017+peg.1135
rxn05409	cpd00067 + cpd11492 + cpd11545 <=> cpd00011 + cpd11493 + cpd11546	H+ + Malonyl-acyl-carrierprotein- + isobutyryl-ACP <=> CO2 + ACP + 4-methyl-3-oxo-pentanoyl-ACP	|2.3.1.0	2.156	1.19377	=>	c	=>	peg.1134+peg.1135|peg.1017+peg.1135	=>	peg.1134+peg.1135|peg.1017+peg.1135
rxn05404	cpd00067 + cpd11492 + cpd11540 <=> cpd00011 + cpd11493 + cpd11541	H+ + Malonyl-acyl-carrierprotein- + 13-methyl-tetra-decanoyl-ACP <=> CO2 + ACP + 15-methyl-3-oxo-hexa-decanoyl-ACP	|2.3.1.0	2.156	1.19377	=>	c	=>	peg.1134+peg.1135|peg.1017+peg.1135	=>	peg.1134+peg.1135|peg.1017+peg.1135
rxn05375	cpd00067 + cpd11492 + cpd11511 <=> cpd00011 + cpd11493 + cpd11512	H+ + Malonyl-acyl-carrierprotein- + 10-methyl-dodecanoyl-ACP <=> CO2 + ACP + 12-methyl-3-oxo-tetra-decanoyl-ACP	|2.3.1.0	2.156	1.19377	=>	c	=>	peg.1134+peg.1135|peg.1017+peg.1135	=>	peg.1134+peg.1135|peg.1017+peg.1135
rxn05345	cpd00067 + cpd11468 + cpd11492 <=> cpd00011 + cpd11491 + cpd11493	H+ + Dodecanoyl-ACP + Malonyl-acyl-carrierprotein- <=> CO2 + 3-oxotetradecanoyl-acp + ACP	|2.3.1.41|2.3.1.85|2.3.1.86|2.3.1.179|2.3.1.180	2.156	1.19377	=>	c	=>	peg.1134+peg.1135|peg.1017+peg.1135	=>	peg.1134+peg.1135|peg.1017+peg.1135
rxn05379	cpd00067 + cpd11492 + cpd11515 <=> cpd00011 + cpd11493 + cpd11516	H+ + Malonyl-acyl-carrierprotein- + 12-methyl-tetra-decanoyl-ACP <=> CO2 + ACP + 14-methyl-3-oxo-hexa-decanoyl-ACP	|2.3.1.0	2.156	1.19377	=>	c	=>	peg.1134+peg.1135|peg.1017+peg.1135	=>	peg.1134+peg.1135|peg.1017+peg.1135
rxn05384	cpd00067 + cpd11492 + cpd11520 <=> cpd00011 + cpd11493 + cpd11521	H+ + Malonyl-acyl-carrierprotein- + isovaleryl-ACP <=> CO2 + ACP + 5-methyl-3-oxo-hexanoyl-ACP	|2.3.1.0	2.156	1.19377	=>	c	=>	peg.1134+peg.1135|peg.1017+peg.1135	=>	peg.1134+peg.1135|peg.1017+peg.1135
rxn05343	cpd00067 + cpd11470 + cpd11492 <=> cpd00011 + cpd11487 + cpd11493	H+ + Octanoyl-ACP + Malonyl-acyl-carrierprotein- <=> CO2 + 3-oxodecanoyl-acp + ACP	|2.3.1.41|2.3.1.85|2.3.1.86|2.3.1.179|2.3.1.180	2.156	1.19377	=>	c	=>	peg.1134+peg.1135|peg.1017+peg.1135	=>	peg.1134+peg.1135|peg.1017+peg.1135
rxn08171	(2) cpd00042 + (2) cpd00067 + cpd01048 <=> cpd00001 + cpd00111 + cpd04098	2 GSH + 2 H+ + Arsenate <=> H2O + GSSG + Arsenite	|1.20.4.1	10000000	10000000	<=>	c	<=>	peg.1151|peg.2481|peg.2580|peg.3286	<=>	peg.1151|peg.2481|peg.2580|peg.3286
rxn00065	cpd00002 <=> cpd00012 + cpd00446	ATP <=> PPi + cAMP	4.6.1.1	1.05	2.1824	=>	c	=>	peg.1159	=>	peg.1159
rxn00303	cpd00002 + cpd00038 <=> cpd00018 + cpd02740	ATP + GTP <=> AMP + Guanosine 3'-diphosphate 5'-triphosphate	|2.7.6.5	-4.5	0.23673	<=>	c	<=>	peg.1161|peg.2763	<=>	peg.1161|peg.2763
rxn10057	cpd00003 + cpd00115 <=> cpd00006 + cpd00177	NAD + dATP <=> TPN + dADP	|2.7.1.23	-4.5	0.23673	<=>	c	<=>	peg.1162	<=>	peg.1162
rxn10060	cpd00003 + cpd00357 <=> cpd00006 + cpd00297	NAD + TTP <=> TPN + dTDP	|2.7.1.23	-4.5	0.23673	<=>	c	<=>	peg.1162	<=>	peg.1162
rxn10056	cpd00003 + cpd00038 <=> cpd00006 + cpd00031	NAD + GTP <=> TPN + GDP	|2.7.1.23	-4.5	0.23673	<=>	c	<=>	peg.1162	<=>	peg.1162
rxn10058	cpd00003 + cpd00241 <=> cpd00006 + cpd00295	NAD + dGTP <=> TPN + dGDP	|2.7.1.23	-4.5	0.23673	<=>	c	<=>	peg.1162	<=>	peg.1162
rxn10059	cpd00003 + cpd00356 <=> cpd00006 + cpd00533	NAD + dCTP <=> TPN + dCDP	|2.7.1.23	-4.5	0.23673	<=>	c	<=>	peg.1162	<=>	peg.1162
rxn00077	cpd00002 + cpd00003 <=> cpd00006 + cpd00008	ATP + NAD <=> TPN + ADP	2.7.1.23	-4.5	0.23673	<=>	c	<=>	peg.1162	<=>	peg.1162
rxn01537	cpd00001 + cpd00305 <=> cpd00067 + cpd00939 + cpd02636	H2O + THI <=> H+ + Toxopyrimidine + 5-(2-Hydroxyethyl)-4-methylthiazole	|3.5.99.2	-3.673	1.02208	=>	c	<=>	peg.1166	<=>	peg.1166
rxn04092	cpd00001 + cpd00007 + cpd00117 <=> cpd00013 + cpd00020 + cpd00025	H2O + O2 + D-Ala <=> NH3 + Pyruvate + H2O2	|1.4.3.3|1.4.3.19	-23.0227	1.06194	=>	c	=>	peg.1168	=>	peg.1168
rxn00269	cpd00001 + cpd00007 + cpd00033 <=> cpd00013 + cpd00025 + cpd00040	H2O + O2 + Gly <=> NH3 + H2O2 + Glyoxylate	|1.4.3.3|1.4.3.19	-21.5627	1.05191	=>	c	=>	peg.1168	=>	peg.1168
rxn05323	cpd00003 + cpd11466 <=> cpd00004 + cpd00067 + cpd11467	NAD + Myristoyl-ACP <=> NADH + H+ + (2E)-Tetradecenoyl-[acp]	|1.3.1.9|2.3.1.86	16.55	1.19027	<=	c	<=	peg.1173|peg.2682	<=	peg.1173|peg.2682
rxn05448	cpd00004 + cpd00067 + cpd11560 <=> cpd00003 + cpd11561	NADH + H+ + 10-methyl-trans-undec-2-enoyl-ACP <=> NAD + 10-methyl-undecanoyl-ACP	|1.3.1.0	-16.55	1.19027	=>	c	=>	peg.1173|peg.2682	=>	peg.1173|peg.2682
rxn05441	cpd00004 + cpd00067 + cpd11531 <=> cpd00003 + cpd11532	NADH + H+ + 9-methyl-trans-dec-2-enoyl-ACP <=> NAD + 9-methyl-decanoyl-ACP	|1.3.1.0	-16.55	1.19027	=>	c	=>	peg.1173|peg.2682	=>	peg.1173|peg.2682
rxn05328	cpd00003 + cpd11476 <=> cpd00004 + cpd00067 + cpd11477	NAD + hexadecanoyl-acp <=> NADH + H+ + (2E)-Hexadecenoyl-[acp]	|1.3.1.9|2.3.1.86	16.55	1.19027	<=	c	<=	peg.1173|peg.2682	<=	peg.1173|peg.2682
rxn05445	cpd00004 + cpd00067 + cpd11548 <=> cpd00003 + cpd11549	NADH + H+ + 4-methyl-trans-pent-2-enoyl-ACP <=> NAD + 4-methyl-pentanoyl-ACP	|1.3.1.0	-16.55	1.19027	=>	c	=>	peg.1173|peg.2682	=>	peg.1173|peg.2682
rxn05446	cpd00004 + cpd00067 + cpd11552 <=> cpd00003 + cpd11553	NADH + H+ + 6-methyl-trans-hept-2-enoyl-ACP <=> NAD + 6-methyl-heptanoyl-ACP	|1.3.1.0	-16.55	1.19027	=>	c	=>	peg.1173|peg.2682	=>	peg.1173|peg.2682
rxn05435	cpd00004 + cpd00067 + cpd11506 <=> cpd00003 + cpd11507	NADH + H+ + 8-methyl-trans-dec-2-enoyl-ACP <=> NAD + 8-methyl-decanoyl-ACP	|1.3.1.0	-16.55	1.19027	=>	c	=>	peg.1173|peg.2682	=>	peg.1173|peg.2682
rxn05326	cpd00003 + cpd11472 <=> cpd00004 + cpd00067 + cpd11473	NAD + Hexanoyl-ACP <=> NADH + H+ + (2E)-Hexenoyl-[acp]	|1.3.1.9|2.3.1.86	16.55	1.19027	<=	c	<=	peg.1173|peg.2682	<=	peg.1173|peg.2682
rxn05437	cpd00004 + cpd00067 + cpd11514 <=> cpd00003 + cpd11515	NADH + H+ + 12-methyl-trans-tetra-dec-2-enoyl-ACP <=> NAD + 12-methyl-tetra-decanoyl-ACP	|1.3.1.0	-16.55	1.19027	=>	c	=>	peg.1173|peg.2682	=>	peg.1173|peg.2682
rxn05324	cpd00003 + cpd11468 <=> cpd00004 + cpd00067 + cpd11469	NAD + Dodecanoyl-ACP <=> NADH + H+ + (2E)-Dodecenoyl-[acp]	|1.3.1.9|2.3.1.86	16.55	1.19027	<=	c	<=	peg.1173|peg.2682	<=	peg.1173|peg.2682
rxn05464	cpd00004 + cpd00067 + cpd11572 <=> cpd00003 + cpd11573	NADH + H+ + trans-Octodec-2-enoyl-ACP <=> NAD + Octodecanoyl-ACP	|1.3.1.0	-16.55	1.19027	=>	c	=>	peg.1173|peg.2682	=>	peg.1173|peg.2682
rxn05322	cpd00003 + cpd11464 <=> cpd00004 + cpd00067 + cpd11465	NAD + Butyryl-ACP <=> NADH + H+ + But-2-enoyl-[acyl-carrier protein]	|1.3.1.9|2.3.1.86	16.55	1.19027	<=	c	<=	peg.1173|peg.2682	<=	peg.1173|peg.2682
rxn05439	cpd00004 + cpd00067 + cpd11523 <=> cpd00003 + cpd11524	NADH + H+ + 5-methyl-trans-hex-2-enoyl-ACP <=> NAD + 5-methyl-hexanoyl-ACP	|1.3.1.0	-16.55	1.19027	=>	c	=>	peg.1173|peg.2682	=>	peg.1173|peg.2682
rxn05443	cpd00004 + cpd00067 + cpd11539 <=> cpd00003 + cpd11540	NADH + H+ + 13-methyl-trans-tetra-dec-2-enoyl-ACP <=> NAD + 13-methyl-tetra-decanoyl-ACP	|1.3.1.0	-16.55	1.19027	=>	c	=>	peg.1173|peg.2682	=>	peg.1173|peg.2682
rxn05434	cpd00004 + cpd00067 + cpd11502 <=> cpd00003 + cpd11503	NADH + H+ + 6-methyl-trans-oct-2-enoyl-ACP <=> NAD + 6-methyl-octanoyl-ACP	|1.3.1.0	-16.55	1.19027	=>	c	=>	peg.1173|peg.2682	=>	peg.1173|peg.2682
rxn05442	cpd00004 + cpd00067 + cpd11535 <=> cpd00003 + cpd11536	NADH + H+ + 11-methyl-trans-dodec-2-enoyl-ACP <=> NAD + 11-methyl-dodecanoyl-ACP	|1.3.1.0	-16.55	1.19027	=>	c	=>	peg.1173|peg.2682	=>	peg.1173|peg.2682
rxn05436	cpd00004 + cpd00067 + cpd11510 <=> cpd00003 + cpd11511	NADH + H+ + 10-methyl-trans-dodec-2-enoyl-ACP <=> NAD + 10-methyl-dodecanoyl-ACP	|1.3.1.0	-16.55	1.19027	=>	c	=>	peg.1173|peg.2682	=>	peg.1173|peg.2682
rxn05447	cpd00004 + cpd00067 + cpd11556 <=> cpd00003 + cpd11557	NADH + H+ + 8-methyl-trans-non-2-enoyl-ACP <=> NAD + 8-methyl-nonanoyl-ACP	|1.3.1.0	-16.55	1.19027	=>	c	=>	peg.1173|peg.2682	=>	peg.1173|peg.2682
rxn05438	cpd00004 + cpd00067 + cpd11518 <=> cpd00003 + cpd11519	NADH + H+ + 14-methyl-trans-hexa-dec-2-enoyl-ACP <=> NAD + 14-methyl-hexa-decanoyl-ACP	|1.3.1.0	-16.55	1.19027	=>	c	=>	peg.1173|peg.2682	=>	peg.1173|peg.2682
rxn05327	cpd00003 + cpd11474 <=> cpd00004 + cpd00067 + cpd11475	NAD + Decanoyl-ACP <=> NADH + H+ + (2E)-Decenoyl-[acp]	|1.3.1.9|2.3.1.86	16.55	1.19027	<=	c	<=	peg.1173|peg.2682	<=	peg.1173|peg.2682
rxn05450	cpd00004 + cpd00067 + cpd11568 <=> cpd00003 + cpd11569	NADH + H+ + 14-methyl-trans-pentadec-2-enoyl-ACP <=> NAD + 14-methyl-pentadecanoyl-ACP	|1.3.1.0	-16.55	1.19027	=>	c	=>	peg.1173|peg.2682	=>	peg.1173|peg.2682
rxn05440	cpd00004 + cpd00067 + cpd11527 <=> cpd00003 + cpd11528	NADH + H+ + 7-methyl-trans-oct-2-enoyl-ACP <=> NAD + 7-methyl-octanoyl-ACP	|1.3.1.0	-16.55	1.19027	=>	c	=>	peg.1173|peg.2682	=>	peg.1173|peg.2682
rxn05444	cpd00004 + cpd00067 + cpd11543 <=> cpd00003 + cpd11544	NADH + H+ + 15-methyl-trans-hexa-dec-2-enoyl-ACP <=> NAD + 15-methyl-hexa-decanoyl-ACP	|1.3.1.0	-16.55	1.19027	=>	c	=>	peg.1173|peg.2682	=>	peg.1173|peg.2682
rxn05433	cpd00004 + cpd00067 + cpd11498 <=> cpd00003 + cpd11499	NADH + H+ + 4-methyl-trans-hex-2-enoyl-ACP <=> NAD + 4-methyl-hexanoyl-ACP	|1.3.1.0	-16.55	1.19027	=>	c	=>	peg.1173|peg.2682	=>	peg.1173|peg.2682
rxn05325	cpd00003 + cpd11470 <=> cpd00004 + cpd00067 + cpd11471	NAD + Octanoyl-ACP <=> NADH + H+ + (2E)-Octenoyl-[acp]	|1.3.1.9|2.3.1.86	16.55	1.19027	<=	c	<=	peg.1173|peg.2682	<=	peg.1173|peg.2682
rxn05449	cpd00004 + cpd00067 + cpd11564 <=> cpd00003 + cpd11565	NADH + H+ + 12-methyl-trans-tridec-2-enoyl-ACP <=> NAD + 12-methyl-tridecanoyl-ACP	|1.3.1.0	-16.55	1.19027	=>	c	=>	peg.1173|peg.2682	=>	peg.1173|peg.2682
rxn01816	cpd00036 + cpd00424 <=> cpd00084 + cpd00822	Succinate + H+ + Cystathionine <=> L-Cysteine + O-Succinyl-L-homoserine	2.5.1.48|4.2.99.9	-1.714	1.06888	<=>	c	<=>	peg.1188	<=>	peg.1188
rxn00740	cpd00001 + cpd00822 <=> cpd00013 + cpd00036 + cpd00067 + cpd00094	H2O + O-Succinyl-L-homoserine <=> NH3 + Succinate + H+ + 2-Oxobutyrate	|2.5.1.48|4.2.99.9	-9.653	0.915264	=>	c	=>	peg.1188	=>	peg.1188
rxn00950	cpd00001 + cpd00424 <=> cpd00013 + cpd00020 + cpd00135	H2O + Cystathionine <=> NH3 + Pyruvate + L-Homocysteine	4.4.1.8	-1.837	1.26467	=>	c	=>	peg.1189	=>	peg.1189
rxn00566	cpd00001 + cpd00084 <=> cpd00013 + cpd00020 + cpd00239	H2O + L-Cysteine <=> NH3 + Pyruvate + H2S	4.1.99.1|4.4.1.1|4.4.1.8	1.761	1.14096	=>	c	=>	peg.1189	=>	peg.1189
rxn05610	cpd00061 + cpd00138[e] <=> cpd00020 + cpd00235	PEP + MANN[e] <=> Pyruvate + D-Mannose6-phosphate		-9.11	0.635473	<=>	c	<=>	peg.1202+peg.1392+peg.1393	<=>	peg.1202+peg.1392+peg.1393
rxn00559	cpd00235 <=> cpd00072	D-Mannose6-phosphate <=> Neuberg ester	5.3.1.8	-0.89	0.608878	<=>	c	<=>	peg.1203|peg.3586|peg.587	<=>	peg.1203|peg.3586|peg.587
rxn08707	cpd00001 + cpd00028 + cpd00350 <=> cpd00012 + cpd11313	H2O + Heme + Farnesyldiphosphate <=> PPi + hemeO	|2.5.1.-	10000000	10000000	<=>	c	<=>	peg.1209|peg.1490	<=>	peg.1209|peg.1490
rxn05747	cpd00004 + cpd00067 + cpd11606 <=> cpd00003 + cpd11451	NADH + H+ + Menaquinone 7 <=> NAD + mql7	|1.6.5.3	-21.529	3.06969	=>	c	=>	peg.1230|peg.3216|peg.3226	=>	peg.1230|peg.3216|peg.3226
rxn01457	cpd00280 <=> cpd00437	D-Galacturonate <=> D-Tagaturonate	5.3.1.12	-0.89	0.608878	<=>	c	<=>	peg.1231	<=>	peg.1231
rxn01080	cpd00164 <=> cpd00672	Glucuronate <=> D-Fructuronate	5.3.1.12	-0.89	0.608878	<=>	c	<=>	peg.1231	<=>	peg.1231
rxn05612	cpd00067[e] + cpd03198[e] <=> cpd00067 + cpd03198	H+[e] + Melibiose[e] <=> H+ + Melibiose		0	2	<=>	c	<=>	peg.1232	<=>	peg.1232
rxn00248	cpd00003 + cpd00130 <=> cpd00004 + cpd00032 + cpd00067	NAD + MALA <=> NADH + Oxaloacetate + H+	1.1.1.37	6.22	1.09509	<=>	c	<=>	peg.1233|peg.2915	<=>	peg.1233|peg.2915
rxn03885	cpd00403 <=> cpd00001 + cpd00176	D-Mannonate <=> H2O + 2-keto-3-deoxygluconate	4.2.1.8	-8.167	0.693353	=>	c	=>	peg.1235	=>	peg.1235
rxn01775	cpd00003 + cpd00403 <=> cpd00004 + cpd00067 + cpd00672	NAD + D-Mannonate <=> NADH + H+ + D-Fructuronate	1.1.1.57	2.01	1.70129	<=>	c	<=>	peg.1236	<=>	peg.1236
rxn05574	cpd00067[e] + cpd00164[e] <=> cpd00067 + cpd00164	H+[e] + Glucuronate[e] <=> H+ + Glucuronate	|TC-2.A.1.14|2.A.1.14	0	2	<=>	c	<=>	peg.1237	<=>	peg.1237
rxn05673	cpd00067[e] + cpd00280[e] <=> cpd00067 + cpd00280	H+[e] + D-Galacturonate[e] <=> H+ + D-Galacturonate	|TC-2.A.1.14|2.A.1.14	0	2	<=>	c	<=>	peg.1237	<=>	peg.1237
rxn01857	cpd00003 + cpd00608 <=> cpd00004 + cpd00067 + cpd00437	NAD + D-Altronate <=> NADH + H+ + D-Tagaturonate	1.1.1.58	2.01	1.70129	<=>	c	<=>	peg.1239	<=>	peg.1239
rxn01122	cpd00608 <=> cpd00001 + cpd00176	D-Altronate <=> H2O + 2-keto-3-deoxygluconate	4.2.1.7	-8.167	0.693353	=>	c	=>	peg.1240	=>	peg.1240
rxn05312	cpd00009[e] + cpd00067[e] <=> cpd00009 + cpd00067	Phosphate[e] + H+[e] <=> Phosphate + H+	|TC-2.A.20|2.A.20	0	2	<=	c	<=	peg.1286	<=	peg.1286
rxn00931	cpd00006 + cpd00129 <=> cpd00005 + cpd00067 + cpd02431	TPN + L-Proline <=> TPNH + H+ + 1-Pyrroline-5-carboxylate	1.5.1.2	-0.99	1.24796	<=>	c	<=>	peg.1293|peg.1852|peg.2385	<=>	peg.1293|peg.1852|peg.2385
rxn00929	cpd00003 + cpd00129 <=> cpd00004 + cpd00067 + cpd02431	NAD + L-Proline <=> NADH + H+ + 1-Pyrroline-5-carboxylate	|1.5.1.2	-0.99	1.24796	<=>	c	<=>	peg.1293|peg.1852|peg.2385|peg.321	<=>	peg.1293|peg.1852|peg.2385|peg.321
rxn07466	cpd00001 + cpd00731 <=> (2) cpd00117	H2O + D-Ala-D-Ala <=> 2 D-Ala	|3.4.13.22|3.4.17.14	-0.463	0.848213	<=>	c	<=>	peg.1294	<=>	peg.1294
rxn05536	cpd00001 + cpd00002 + cpd11590[e] <=> cpd00008 + cpd00009 + cpd00067 + cpd11590	H2O + ATP + met-L-ala-L[e] <=> ADP + Phosphate + H+ + met-L-ala-L	|TC-3.A.1.5|3.A.1.5	-6.817	0.717554	=>	c	=>	peg.1295+peg.1296+peg.1297+peg.1298	=>	peg.1295+peg.1296+peg.1297+peg.1298
rxn05544	cpd00001 + cpd00002 + cpd11583[e] <=> cpd00008 + cpd00009 + cpd00067 + cpd11583	H2O + ATP + Ala-Leu[e] <=> ADP + Phosphate + H+ + Ala-Leu	|TC-3.A.1.5|3.A.1.5	-6.817	0.717554	=>	c	=>	peg.1295+peg.1296+peg.1297+peg.1298	=>	peg.1295+peg.1296+peg.1297+peg.1298
rxn05534	cpd00001 + cpd00002 + cpd11592[e] <=> cpd00008 + cpd00009 + cpd00067 + cpd11592	H2O + ATP + gly-glu-L[e] <=> ADP + Phosphate + H+ + gly-glu-L	|TC-3.A.1.5|3.A.1.5	-6.817	0.717554	=>	c	=>	peg.1295+peg.1296+peg.1297+peg.1298	=>	peg.1295+peg.1296+peg.1297+peg.1298
rxn05539	cpd00001 + cpd00002 + cpd01017[e] <=> cpd00008 + cpd00009 + cpd00067 + cpd01017	H2O + ATP + Cys-Gly[e] <=> ADP + Phosphate + H+ + Cys-Gly	|TC-3.A.1.5|3.A.1.5	-6.817	0.717554	=>	c	=>	peg.1295+peg.1296+peg.1297+peg.1298	=>	peg.1295+peg.1296+peg.1297+peg.1298
rxn05541	cpd00001 + cpd00002 + cpd11586[e] <=> cpd00008 + cpd00009 + cpd00067 + cpd11586	H2O + ATP + ala-L-glu-L[e] <=> ADP + Phosphate + H+ + ala-L-glu-L	|TC-3.A.1.5|3.A.1.5	-6.817	0.717554	=>	c	=>	peg.1295+peg.1296+peg.1297+peg.1298	=>	peg.1295+peg.1296+peg.1297+peg.1298
rxn05547	cpd00001 + cpd00002 + cpd11580[e] <=> cpd00008 + cpd00009 + cpd00067 + cpd11580	H2O + ATP + Gly-Gln[e] <=> ADP + Phosphate + H+ + Gly-Gln	|TC-3.A.1.5|3.A.1.5	-6.817	0.717554	=>	c	=>	peg.1295+peg.1296+peg.1297+peg.1298	=>	peg.1295+peg.1296+peg.1297+peg.1298
rxn05546	cpd00001 + cpd00002 + cpd11581[e] <=> cpd00008 + cpd00009 + cpd00067 + cpd11581	H2O + ATP + gly-asn-L[e] <=> ADP + Phosphate + H+ + gly-asn-L	|TC-3.A.1.5|3.A.1.5	-6.817	0.717554	=>	c	=>	peg.1295+peg.1296+peg.1297+peg.1298	=>	peg.1295+peg.1296+peg.1297+peg.1298
rxn05537	cpd00001 + cpd00002 + cpd11589[e] <=> cpd00008 + cpd00009 + cpd00067 + cpd11589	H2O + ATP + gly-asp-L[e] <=> ADP + Phosphate + H+ + gly-asp-L	|TC-3.A.1.5|3.A.1.5	-6.817	0.717554	=>	c	=>	peg.1295+peg.1296+peg.1297+peg.1298	=>	peg.1295+peg.1296+peg.1297+peg.1298
rxn05542	cpd00001 + cpd00002 + cpd11585[e] <=> cpd00008 + cpd00009 + cpd00067 + cpd11585	H2O + ATP + L-alanylglycine[e] <=> ADP + Phosphate + H+ + L-alanylglycine	|TC-3.A.1.5|3.A.1.5	-6.817	0.717554	=>	c	=>	peg.1295+peg.1296+peg.1297+peg.1298	=>	peg.1295+peg.1296+peg.1297+peg.1298
rxn05535	cpd00001 + cpd00002 + cpd11591[e] <=> cpd00008 + cpd00009 + cpd00067 + cpd11591	H2O + ATP + Gly-Met[e] <=> ADP + Phosphate + H+ + Gly-Met	|TC-3.A.1.5|3.A.1.5	-6.817	0.717554	=>	c	=>	peg.1295+peg.1296+peg.1297+peg.1298	=>	peg.1295+peg.1296+peg.1297+peg.1298
rxn05543	cpd00001 + cpd00002 + cpd11584[e] <=> cpd00008 + cpd00009 + cpd00067 + cpd11584	H2O + ATP + Ala-His[e] <=> ADP + Phosphate + H+ + Ala-His	|TC-3.A.1.5|3.A.1.5	-6.817	0.717554	=>	c	=>	peg.1295+peg.1296+peg.1297+peg.1298	=>	peg.1295+peg.1296+peg.1297+peg.1298
rxn05533	cpd00001 + cpd00002 + cpd11593[e] <=> cpd00008 + cpd00009 + cpd00067 + cpd11593	H2O + ATP + ala-L-asp-L[e] <=> ADP + Phosphate + H+ + ala-L-asp-L	|TC-3.A.1.5|3.A.1.5	-6.817	0.717554	=>	c	=>	peg.1295+peg.1296+peg.1297+peg.1298	=>	peg.1295+peg.1296+peg.1297+peg.1298
rxn05545	cpd00001 + cpd00002 + cpd11582[e] <=> cpd00008 + cpd00009 + cpd00067 + cpd11582	H2O + ATP + ala-L-Thr-L[e] <=> ADP + Phosphate + H+ + ala-L-Thr-L	|TC-3.A.1.5|3.A.1.5	-6.817	0.717554	=>	c	=>	peg.1295+peg.1296+peg.1297+peg.1298	=>	peg.1295+peg.1296+peg.1297+peg.1298
rxn05538	cpd00001 + cpd00002 + cpd11588[e] <=> cpd00008 + cpd00009 + cpd00067 + cpd11588	H2O + ATP + gly-pro-L[e] <=> ADP + Phosphate + H+ + gly-pro-L	|TC-3.A.1.5|3.A.1.5	-6.817	0.717554	=>	c	=>	peg.1295+peg.1296+peg.1297+peg.1298	=>	peg.1295+peg.1296+peg.1297+peg.1298
rxn05540	cpd00001 + cpd00002 + cpd11587[e] <=> cpd00008 + cpd00009 + cpd00067 + cpd11587	H2O + ATP + Ala-Gln[e] <=> ADP + Phosphate + H+ + Ala-Gln	|TC-3.A.1.5|3.A.1.5	-6.817	0.717554	=>	c	=>	peg.1295+peg.1296+peg.1297+peg.1298	=>	peg.1295+peg.1296+peg.1297+peg.1298
rxn08100	cpd15385 <=> cpd15388	L-alanine-D-glutamate <=> L-alanine-L-glutamate		0	2	<=>	c	<=>	peg.1300	<=>	peg.1300
rxn01476	cpd00001 + cpd00911 <=> cpd00067 + cpd00284	H2O + 6-Phospho-D-glucono-1,5-lactone <=> H+ + 6-Phospho-D-gluconate	3.1.1.31	-5.483	1.42078	=>	c	<=>	peg.1303	<=>	peg.1303
rxn01819	cpd00001 + cpd02279 <=> cpd00274 + cpd00425	H2O + NG,NG-Dimethyl-L-arginine <=> Citrulline + (CH3)2NH	|3.5.3.18	-9.823	2.21588	=>	c	=>	peg.1304	=>	peg.1304
rxn03991	cpd00005 + (2) cpd00007 + (2) cpd00418 <=> cpd00006 + cpd00067 + (2) cpd00209	TPNH + 2 O2 + 2 NO <=> TPN + H+ + 2 Nitrate	|1.14.12.17	10000000	2.27128	<=>	c	<=>	peg.1306	<=>	peg.1306
rxn03990	cpd00004 + (2) cpd00007 + (2) cpd00418 <=> cpd00003 + cpd00067 + (2) cpd00209	NADH + 2 O2 + 2 NO <=> NAD + H+ + 2 Nitrate	|1.14.12.17	10000000	2.27128	<=>	c	<=>	peg.1306	<=>	peg.1306
rxn00691	cpd00001 + cpd00201 <=> cpd00047 + cpd00067 + cpd00087	H2O + 10-Formyl-THF <=> FORM + H+ + THF	3.5.1.10	-5.943	1.48756	=>	c	=>	peg.1313	=>	peg.1313
rxn00179	cpd00002 + cpd00023 + cpd00067 <=> cpd00008 + cpd02097	ATP + GLU + H+ <=> ADP + L-Glutamyl 5-phosphate	2.7.2.11	2.63	0.290389	<=>	c	<=>	peg.1314|peg.1851	<=>	peg.1314|peg.1851
rxn02373	cpd00006 + cpd00009 + cpd00858 <=> cpd00005 + cpd02097	TPN + Phosphate + L-Glutamate5-semialdehyde <=> TPNH + L-Glutamyl 5-phosphate	1.2.1.41	-0.356	1.19502	<=	c	<=	peg.1315	<=	peg.1315
rxn01225	cpd00001 + cpd00067 + cpd00207 <=> cpd00013 + cpd00309	H2O + H+ + GNN <=> NH3 + XAN	3.5.4.3	-8.883	1.24787	=>	c	=>	peg.1319	=>	peg.1319
rxn00693	cpd00135 + cpd00345 <=> cpd00060 + cpd00087	L-Homocysteine + 5-Methyltetrahydrofolate <=> Methionine + THF	2.1.1.13|2.1.1.14	-6.406	1.27114	<=>	c	<=>	peg.1320|peg.3900+peg.3901	<=>	peg.1320|peg.3900+peg.3901
rxn05177	cpd00001 + cpd00002 + cpd00305[e] <=> cpd00008 + cpd00009 + cpd00067 + cpd00305	H2O + ATP + THI[e] <=> ADP + Phosphate + H+ + THI		-6.817	0.717554	=>	c	=>	peg.1323+peg.1324+peg.1325+peg.1326	=>	peg.1323+peg.1324+peg.1325+peg.1326
rxn05616	cpd00254 <=> cpd00254[e]	Mg <=> Mg[e]	|TC-1.A.35|1.A.35	0	2	<=>	c	<=	peg.1332|peg.2478|peg.800	<=	peg.1332|peg.2478|peg.800
rxn05595	cpd00067[e] + cpd00205[e] <=> cpd00067 + cpd00205	H+[e] + K+[e] <=> H+ + K+	|TC-2.A.37|2.A.37	0	2	<=>	c	=>	peg.1352+peg.1453|peg.2666|peg.3112+peg.3113	=>	peg.1352+peg.1453|peg.2666|peg.3112+peg.3113
rxn03057	cpd02574 <=> cpd02791	methylthioribose-1-phosphate <=> methylthioribulose-1-phosphate	5.3.1.23	0.62	1.30148	<=>	c	<=>	peg.1357	<=>	peg.1357
rxn02894	cpd00002 + cpd01981 <=> cpd00008 + cpd02574	ATP + methylthioribose <=> ADP + methylthioribose-1-phosphate	2.7.1.100	-4.5	0.23673	<=>	c	<=>	peg.1358	<=>	peg.1358
rxn02222	cpd00001 + cpd01747 <=> cpd00013 + cpd00703	H2O + Indole-3-acetamide <=> NH3 + Indoleacetate	|3.5.1.4	-4.723	0.88056	=>	c	=>	peg.1359	=>	peg.1359
rxn02275	cpd00001 + cpd01973 <=> cpd00013 + cpd00762	H2O + 4-Guanidinobutanamide <=> NH3 + 4-Guanidinobutanoate	|3.5.1.4	-4.723	0.88056	=>	c	=>	peg.1359	=>	peg.1359
rxn01843	cpd00001 + cpd00067 + cpd01647 <=> cpd00013 + cpd00430	H2O + H+ + 2-Phenylacetamide <=> NH3 + PACT	|3.5.1.4	7.337	0.980173	<=>	c	<=>	peg.1359	<=>	peg.1359
rxn03869	cpd00001 + cpd06707 <=> cpd00013 + cpd00153	H2O + Benzamide <=> NH3 + Benzoate	|3.5.1.4	-4.723	0.88056	=>	c	=>	peg.1359	=>	peg.1359
rxn00231	cpd00001 + cpd03734 <=> cpd00013 + cpd00029	H2O + Acetamide <=> NH3 + ACET	|3.5.1.4	-6.263	1.0124	=>	c	=>	peg.1359	=>	peg.1359
rxn03839	cpd00013 + cpd00400 <=> cpd00001 + cpd01150	NH3 + Acrylate <=> H2O + Acrylamide	|3.5.1.4	4.723	0.88056	<=	c	<=	peg.1359	<=	peg.1359
rxn05108	cpd00023 + cpd00869 <=> cpd00024 + cpd00060	GLU + 4-methylthio 2-oxobutyrate <=> 2-Oxoglutarate + Methionine	|2.6.1.5|2.6.1.57	0	2	<=>	c	<=>	peg.1360	<=>	peg.1360
rxn05105	cpd11295 <=> cpd00067 + cpd11296	2,3-diketo5-methylthio-1-phosphopentane <=> H+ + 2-Hydroxy-3-keto-5-methylthiopentenyl-1-phosphate	|3.1.3.77	8.94	1.10334	<=>	c	<=	peg.1361	<=	peg.1361
rxn05106	cpd00001 + cpd11296 <=> cpd00009 + cpd00067 + cpd11255	H2O + 2-Hydroxy-3-keto-5-methylthiopentenyl-1-phosphate <=> Phosphate + H+ + 1,2-dihydroxy-3-keto-5-methylthiopentene	|3.1.3.77	-2.317	0.735634	=>	c	=>	peg.1362	=>	peg.1362
rxn05104	cpd02791 <=> cpd00001 + cpd11295	methylthioribulose-1-phosphate <=> H2O + 2,3-diketo5-methylthio-1-phosphopentane	|4.2.1.109	-8.167	0.693353	=>	c	=>	peg.1363	=>	peg.1363
rxn05092	cpd00007 + cpd11255 <=> cpd00047 + cpd00067 + cpd00869	O2 + 1,2-dihydroxy-3-keto-5-methylthiopentene <=> FORM + H+ + 4-methylthio 2-oxobutyrate	|1.13.11.54	-130.64	1.30593	=>	c	=>	peg.1364	=>	peg.1364
rxn05091	cpd00007 + cpd11255 <=> cpd00047 + cpd00204 + cpd05191	O2 + 1,2-dihydroxy-3-keto-5-methylthiopentene <=> FORM + CO + 3-Methylthiopropionate	|1.13.11.53	10000000	1.39798	<=>	c	<=>	peg.1364	<=>	peg.1364
rxn00097	cpd00002 + cpd00018 <=> (2) cpd00008	ATP + AMP <=> 2 ADP	2.7.4.3	0	2	<=>	c	<=>	peg.137	<=>	peg.137
rxn01127	cpd00002 + cpd00294 <=> cpd00008 + cpd00177	ATP + dAMP <=> ADP + dADP	2.7.4.11|2.7.4.3	0	2	<=>	c	<=>	peg.137	<=>	peg.137
rxn05516	cpd00001 + cpd00002 + cpd01012 <=> cpd00008 + cpd00009 + cpd00067 + cpd01012[e]	H2O + ATP + Cd2+ <=> ADP + Phosphate + H+ + Cd2+[e]	|TC-3.A.3|3.A.3	-6.817	0.717554	=>	c	=>	peg.1387|peg.3355	=>	peg.1387|peg.3355
rxn05226	cpd00027[e] + cpd00061 <=> cpd00020 + cpd00079	Glucose[e] + PEP <=> Pyruvate + Robison ester		-9.11	0.635473	<=>	c	<=>	peg.1391+peg.1392+peg.1393|peg.820+peg.1392+peg.1393|peg.168+peg.1392+peg.1393|peg.4018+peg.1392+peg.1393	<=>	peg.1391+peg.1392+peg.1393|peg.820+peg.1392+peg.1393|peg.168+peg.1392+peg.1393|peg.4018+peg.1392+peg.1393
rxn05569	cpd00061 + cpd00276[e] <=> cpd00020 + cpd00288	PEP + GLUM[e] <=> Pyruvate + D-Glucosamine phosphate		-9.11	0.635473	<=>	c	<=>	peg.1392+peg.1393+peg.236	<=>	peg.1392+peg.1393+peg.236
rxn05655	cpd00061 + cpd00076[e] <=> cpd00020 + cpd01693	PEP + SUCR[e] <=> Pyruvate + 6-Phosphosucrose		-9.11	0.635473	<=>	c	<=>	peg.1392+peg.1393+peg.3810	<=>	peg.1392+peg.1393+peg.3810
rxn05647	cpd00061 + cpd01030[e] <=> cpd00020 + cpd03698	PEP + Salicin[e] <=> Pyruvate + Salicin-6P		-9.11	0.635473	<=>	c	<=>	peg.1392+peg.1393+peg.3932	<=>	peg.1392+peg.1393+peg.3932
rxn05501	cpd00061 + cpd03696[e] <=> cpd00020 + cpd03697	PEP + Ursin[e] <=> Pyruvate + Arbutin-6P		-9.11	0.635473	<=>	c	<=>	peg.1392+peg.1393+peg.3932	<=>	peg.1392+peg.1393+peg.3932
rxn05617	cpd00061 + cpd00314[e] <=> cpd00020 + cpd00491	PEP + MNTL[e] <=> Pyruvate + D-Mannitol 1-phosphate		-9.11	0.635473	<=>	c	<=>	peg.1392+peg.1393+peg.399	<=>	peg.1392+peg.1393+peg.399
rxn05485	cpd00061 + cpd00122[e] <=> cpd00020 + cpd00293	PEP + GlcNAc[e] <=> Pyruvate + N-Acetyl-D-glucosamine 6-phosphate		-9.11	0.635473	<=>	c	<=>	peg.1392+peg.1393+peg.770	<=>	peg.1392+peg.1393+peg.770
rxn02005	cpd00061 + cpd00794[e] <=> cpd00020 + cpd00523	PEP + TRHL[e] <=> Pyruvate + Trehalose 6-phosphate	|2.7.1.69	-9.11	0.635473	<=>	c	<=>	peg.1392+peg.1393+peg.780	<=>	peg.1392+peg.1393+peg.780
rxn05560	cpd00061 + cpd00082[e] <=> cpd00020 + cpd00802	PEP + Levulose[e] <=> Pyruvate + Fructose 1-phosphate		-9.11	0.635473	<=>	c	<=>	peg.1392+peg.1442+peg.2707|peg.1392+peg.2707+peg.2708+peg.2709+peg.2710	<=>	peg.1392+peg.1442+peg.2707|peg.1392+peg.2707+peg.2708+peg.2709+peg.2710
rxn04454	cpd00658 <=> cpd00020 + cpd00599	Isochorismate <=> Pyruvate + SALC	|4.1.99.-	-35.73	1.5921	=>	c	=>	peg.1395	=>	peg.1395
rxn04712	cpd00106 + cpd09801 <=> cpd09818	Fumarate + 2-Methylnaphthalene <=> Naphthyl-2-methyl-succinic acid	|4.1.99.-	-14.21	1.13093	=>	c	=>	peg.1395	=>	peg.1395
rxn01281	cpd00006 + cpd00223 <=> cpd00005 + cpd00067 + cpd00843	TPN + Glycerate <=> TPNH + H+ + Tartronate semialdehyde	|1.1.1.60	5.22	1.06983	<=>	c	<=>	peg.1398	<=>	peg.1398
rxn01280	cpd00003 + cpd00223 <=> cpd00004 + cpd00067 + cpd00843	NAD + Glycerate <=> NADH + H+ + Tartronate semialdehyde	1.1.1.60	5.22	1.06983	<=>	c	<=>	peg.1398	<=>	peg.1398
rxn01444	cpd00002 + cpd00277 <=> cpd00008 + cpd00296	ATP + Deoxyguanosine <=> ADP + dGMP	|2.7.1.113	-4.5	0.23673	<=>	c	<=>	peg.14|peg.15	<=>	peg.14|peg.15
rxn01508	cpd00002 + cpd00438 <=> cpd00008 + cpd00294	ATP + Deoxyadenosine <=> ADP + dAMP	|2.7.1.76	-4.5	0.23673	<=>	c	<=>	peg.14|peg.15	<=>	peg.14|peg.15
rxn03030	cpd00001 + cpd00022 + cpd02465 <=> cpd00010 + cpd03289	H2O + Acetyl-CoA + tetrahydrodipicolinate <=> CoA + L-2-Acetamido-6-oxopimelate	|2.3.1.89	11.443	1.83043	<=>	c	<=>	peg.1420	<=>	peg.1420
rxn01972	cpd00001 + cpd02685 <=> cpd00029 + cpd00504	H2O + N6-Acetyl-L-2,6-diaminopimelate <=> ACET + LL-2,6-Diaminopimelate	|3.5.1.47	-2.003	0.984391	<=>	c	<=>	peg.1421	<=>	peg.1421
rxn05206	cpd00205[e] <=> cpd00205	K+[e] <=> K+	|1.A.1	0	2	<=>	c	<=>	peg.1423|peg.794	<=>	peg.1423|peg.794
rxn05295	(0.7706) cpd00002 + (0.9496) cpd00038 + (0.5853) cpd00052 + (0.6331) cpd00062 <=> (2.9386) cpd00012 + cpd11462	0.7706 ATP + 0.9496 GTP + 0.5853 CTP + 0.6331 UTP => 2.9386 PPi + mRNA		10000000	10000000	<=>	c	<=>	peg.143+peg.107+peg.108+peg.2524+peg.2249+peg.893+peg.1595+peg.4111+peg.1605+peg.2752+peg.4047+peg.4046+peg.951+peg.1663	<=>	peg.143+peg.107+peg.108+peg.2524+peg.2249+peg.893+peg.1595+peg.4111+peg.1605+peg.2752+peg.4047+peg.4046+peg.951+peg.1663
rxn01492	cpd00002 + cpd00802 <=> cpd00008 + cpd00290	ATP + Fructose 1-phosphate <=> ADP + D-Fructose1-6-bisphosphate	2.7.1.56	-4.5	0.23673	<=>	c	<=>	peg.1441	<=>	peg.1441
rxn00926	cpd00001 + cpd00067 + cpd00128 <=> cpd00013 + cpd00226	H2O + H+ + Adenine <=> NH3 + HYXN	3.5.4.2	-8.483	1.31518	=>	c	=>	peg.1454|peg.657	=>	peg.1454|peg.657
rxn00375	cpd00001 + cpd00770 <=> cpd00023 + cpd00047	H2O + N-Formyl-L-glutamate <=> GLU + FORM	|3.5.1.68	0.737	0.975521	<=>	c	<=>	peg.1458|peg.1574	<=>	peg.1458|peg.1574
rxn00376	cpd00001 + cpd00769 <=> cpd00041 + cpd00047	H2O + N-Formyl-L-aspartate <=> Aspartate + FORM	|3.5.1.8|3.5.1.15	0.737	0.975521	<=>	c	<=>	peg.1458|peg.1574	<=>	peg.1458|peg.1574
rxn02342	cpd00213 + cpd03049 <=> cpd00056 + cpd00836	Lipoamide + 2-Hydroxyethyl-ThPP <=> TPP + S-Acetyldihydrolipoamide	|1.2.4.1	-2.814	1.93474	<=>	c	<=>	peg.1460+peg.1461	<=>	peg.1460+peg.1461
rxn00011	cpd00011 + cpd03049 <=> cpd00020 + cpd00056 + cpd00067	CO2 + 2-Hydroxyethyl-ThPP <=> Pyruvate + TPP + H+	|1.2.4.1|2.2.1.6|4.1.1.1	6.87	0.764453	<=	c	<=	peg.1460+peg.1461|peg.2833+peg.2834|peg.3608	<=	peg.1460+peg.1461|peg.2833+peg.2834|peg.3608
rxn01871	cpd00022 + cpd00449 <=> cpd00010 + cpd00836	Acetyl-CoA + Dihydrolipoamide <=> CoA + S-Acetyldihydrolipoamide	|2.3.1.12	0	2	<=>	c	<=>	peg.1462	<=>	peg.1462
rxn01241	cpd00003 + cpd00449 <=> cpd00004 + cpd00067 + cpd00213	NAD + Dihydrolipoamide <=> NADH + H+ + Lipoamide	|1.8.1.4	1.548	2.30103	<=>	c	<=>	peg.1463|peg.2410	<=>	peg.1463|peg.2410
rxn00405	cpd00051 + cpd00067 <=> cpd00011 + cpd00152	Arginine + H+ <=> CO2 + Agmatine	4.1.1.19	-3.09	0.5417	=>	c	=>	peg.1465|peg.27	=>	peg.1465|peg.27
rxn00883	cpd00001 + cpd02484 <=> cpd00009 + cpd00067 + cpd00121	H2O + Inositol 3-phosphate <=> Phosphate + H+ + Bios I	|3.1.3.25	-2.317	0.735634	=>	c	=>	peg.1469	=>	peg.1469
rxn00881	cpd00001 + cpd00867 <=> cpd00009 + cpd00067 + cpd00121	H2O + Inositol 1-phosphate <=> Phosphate + H+ + Bios I	3.1.3.25	-2.317	0.735634	=>	c	=>	peg.1469	=>	peg.1469
rxn00882	cpd00001 + cpd02230 <=> cpd00009 + cpd00067 + cpd00121	H2O + Inositol 4-phosphate <=> Phosphate + H+ + Bios I	|3.1.3.25	-2.317	0.735634	=>	c	=>	peg.1469	=>	peg.1469
rxn00189	cpd00001 + cpd00053 <=> cpd00013 + cpd00023	H2O + L-Glutamine <=> NH3 + GLU	3.5.1.2|3.5.1.38|6.3.5.5	-4.723	0.88056	=>	c	=>	peg.1485|peg.244	=>	peg.1485|peg.244
rxn00250	cpd00002 + cpd00020 + cpd00242 <=> cpd00008 + cpd00009 + cpd00032 + cpd00067	ATP + Pyruvate + HCO3- <=> ADP + Phosphate + Oxaloacetate + H+	|6.4.1.1	-1.074	0.739456	<=>	c	<=>	peg.1488	<=>	peg.1488
rxn10048	cpd00007 + cpd11313 <=> cpd00001 + cpd11312	O2 + hemeO => H2O + hemeA		10000000	10000000	<=>	c	<=>	peg.1489	<=>	peg.1489
rxn10043	(0.5) cpd00007 + (6) cpd00067 + (2) cpd00110 <=> cpd00001 + (4) cpd00067[e] + (2) cpd00109	0.5 O2 + 6 H+ + 2 Cytochrome c2+ <=> H2O + 4 H+[e] + 2 Cytochrome c3+	|1.9.3.1,|1.9.3.1,	10000000	10000000	<=>	c	<=>	peg.1491+peg.1492+peg.1493+peg.1494	<=>	peg.1491+peg.1492+peg.1493+peg.1494
rxn02175	cpd00002 + cpd00834 <=> cpd00012 + cpd00655	ATP + Phosphopantetheine <=> PPi + Dephospho-CoA	2.7.7.3	1.07	0.746895	<=>	c	<=>	peg.1504	<=>	peg.1504
rxn01790	cpd00006 + cpd00408 <=> cpd00005 + cpd00067 + cpd00712	TPN + Pantoate <=> TPNH + H+ + 2-Dehydropantoate	1.1.1.169	6.22	1.09509	<=>	c	<=>	peg.1513|peg.1446	<=>	peg.1513|peg.1446
rxn02011	cpd00002 + cpd00516 + cpd00525 <=> cpd00008 + cpd00009 + cpd00067 + cpd02964	ATP + meso-2,6-Diaminopimelate + UDP-N-acetylmuramoyl-L-alanyl-D-glutamate <=> ADP + Phosphate + H+ + UDP-N-acetylmuramoyl-L-alanyl-D-gamma-glutamyl-meso-2,6-diaminopimelate	6.3.2.13	-6.354	0.856942	=>	c	=>	peg.1520	=>	peg.1520
rxn03904	cpd00286 + cpd02968 <=> cpd00091 + cpd03494	Undecaprenylphosphate + UDP-N-acetylmuramoyl-L-alanyl-D-glutamyl-6-carboxy-L-lysyl-D-alanyl- D-alanine <=> UMP + Undecaprenyl-diphospho-N-acetylmuramoyl-L-alanyl-D-glutamyl-meso-2,6-diaminopimeloyl-D-alanyl-D-alanine	2.7.8.13	0	2	<=>	c	<=>	peg.1521	<=>	peg.1521
rxn02008	cpd00002 + cpd00186 + cpd00890 <=> cpd00008 + cpd00009 + cpd00067 + cpd00525	ATP + D-Glutamate + UDP-N-acetylmuramoyl-L-alanine <=> ADP + Phosphate + H+ + UDP-N-acetylmuramoyl-L-alanyl-D-glutamate	6.3.2.9	-6.354	0.856942	=>	c	=>	peg.1522	=>	peg.1522
rxn03408	cpd00037 + cpd03494 <=> cpd00014 + cpd03495	UDP-N-acetylglucosamine + Undecaprenyl-diphospho-N-acetylmuramoyl-L-alanyl-D-glutamyl-meso-2,6-diaminopimeloyl-D-alanyl-D-alanine <=> UDP + Undecaprenyl-diphospho-N-acetylmuramoyl--N-acetylglucosamine-L-ala-D-glu-meso-2-6-diaminopimeloyl-D-ala-D-ala	|2.4.1.227	-1.7	0.632032	<=>	c	<=>	peg.1524	<=>	peg.1524
rxn02285	cpd00006 + cpd00773 <=> cpd00005 + cpd00067 + cpd02820	TPN + UDP-MurNAc <=> TPNH + H+ + UDP-N-acetylglucosamine enolpyruvate	1.1.1.158	15.33	1.1998	<=>	c	<=	peg.1525	<=	peg.1525
rxn00711	cpd00012 + cpd00091 <=> cpd00092 + cpd00103	PPi + UMP <=> Uracil + PRPP	2.4.2.9	3.01	0.976667	<=	c	<=	peg.1549|peg.3696	<=	peg.1549|peg.3696
rxn05197	cpd00067[e] + cpd00092[e] <=> cpd00067 + cpd00092	H+[e] + Uracil[e] <=> H+ + Uracil	|TC-2.A.40|2.A.40	0	2	<=>	c	<=>	peg.1550|peg.3654|peg.637|peg.3002	<=>	peg.1550|peg.3654|peg.637|peg.3002
rxn01018	cpd00041 + cpd00146 <=> cpd00009 + (2) cpd00067 + cpd00343	Aspartate + Carbamoylphosphate <=> Phosphate + 2 H+ + N-Carbamoyl-L-aspartate	2.1.3.2	-8.984	0.874223	=>	c	=>	peg.1551	=>	peg.1551
rxn01465	cpd00001 + cpd00282 <=> cpd00067 + cpd00343	H2O + L-Dihydroorotate <=> H+ + N-Carbamoyl-L-aspartate	3.5.2.3	-5.283	1.51044	<=>	c	<=>	peg.1552	<=>	peg.1552
rxn01360	cpd00007 + cpd00282 <=> cpd00025 + cpd00247	O2 + L-Dihydroorotate <=> H2O2 + Orotate	|1.3.3.1|1.3.99.11	-26.9297	1.02711	=>	c	=>	peg.1555+peg.1556	=>	peg.1555+peg.1556
rxn00710	cpd00067 + cpd00810 <=> cpd00011 + cpd00091	H+ + Orotidylic acid <=> CO2 + UMP	4.1.1.23	-1.32	0.732676	=>	c	=>	peg.1557	=>	peg.1557
rxn01362	cpd00012 + cpd00810 <=> cpd00103 + cpd00247	PPi + Orotidylic acid <=> PRPP + Orotate	2.4.2.10	3.01	0.976667	<=	c	<=	peg.1558	<=	peg.1558
rxn05239	cpd00044 + cpd11421 <=> cpd00045 + cpd00081 + cpd11420	PAPS + trdrd <=> PAP + HSO3- + trdox	1.8.4.8	-16.602	2.36857	=>	c	=>	peg.1559|peg.1093	=>	peg.1559|peg.1093
rxn05256	cpd00193 + cpd11421 <=> cpd00018 + cpd00081 + cpd11420	APS + trdrd <=> AMP + HSO3- + trdox	|1.8.4.10	-16.602	2.36857	=>	c	=>	peg.1559|peg.1093	=>	peg.1559|peg.1093
rxn05651	cpd00048[e] + cpd00067[e] <=> cpd00048 + cpd00067	SLF[e] + H+[e] <=> SLF + H+	|TC-2.A.53|2.A.53	0	2	<=>	c	<=>	peg.1560|peg.158|peg.3472	<=>	peg.1560|peg.158|peg.3472
rxn02056	(2) cpd00067 + cpd00557 <=> cpd03426 + cpd10515	2 H+ + Siroheme <=> Sirohydrochlorin + Fe2+	|4.99.1.4	10000000	10000000	<=>	c	<=>	peg.1564	<=>	peg.1564
rxn02774	cpd00003 + cpd01620 <=> cpd00004 + cpd00067 + cpd03426	NAD + Precorrin 2 <=> NADH + H+ + Sirohydrochlorin	|1.3.1.76|2.1.1.107	10000000	10000000	<=>	c	<=>	peg.1565	<=>	peg.1565
rxn05513	cpd00001 + cpd00002 + cpd00063 <=> cpd00008 + cpd00009 + cpd00063[e] + cpd00067	H2O + ATP + Ca2+ <=> ADP + Phosphate + Ca2+[e] + H+		-6.817	0.717554	=>	c	=>	peg.1567	=>	peg.1567
rxn05174	cpd00001 + cpd00002 + cpd00244[e] <=> cpd00008 + cpd00009 + cpd00067 + cpd00244	H2O + ATP + Ni2+[e] <=> ADP + Phosphate + H+ + Ni2+		-6.817	0.717554	=>	c	=>	peg.1567	=>	peg.1567
rxn09562	cpd00115 + cpd00126 <=> cpd00031 + cpd00177	dATP + GMP <=> GDP + dADP	|2.7.4.8	0	2	<=>	c	<=>	peg.1570	<=>	peg.1570
rxn01509	cpd00002 + cpd00296 <=> cpd00008 + cpd00295	ATP + dGMP <=> ADP + dGDP	2.7.4.12|2.7.4.8	0	2	<=>	c	<=>	peg.1570	<=>	peg.1570
rxn00239	cpd00002 + cpd00126 <=> cpd00008 + cpd00031	ATP + GMP <=> ADP + GDP	2.7.4.8	0	2	<=>	c	<=>	peg.1570	<=>	peg.1570
rxn02341	cpd00067 + cpd02666 <=> cpd00011 + cpd00834	H+ + (R)-4'-Phosphopantothenoyl-L-cysteine <=> CO2 + Phosphopantetheine	4.1.1.36	-3.09	0.5417	=>	c	=>	peg.1572	=>	peg.1572
rxn09177	cpd00052 + cpd00084 + cpd02201 <=> cpd00012 + cpd00046 + cpd02666	CTP + L-Cysteine + D-4-Phosphopantothenate <=> PPi + CMP + (R)-4'-Phosphopantothenoyl-L-cysteine	6.3.2.5	-7.78	0.882611	=>	c	=>	peg.1572	=>	peg.1572
rxn00455	cpd00001 + cpd02012 <=> cpd00047 + cpd00060	H2O + N-Formyl-L-methionine <=> FORM + Methionine	|3.5.1.31	0.737	0.975521	<=>	c	<=>	peg.1574|peg.1458	<=>	peg.1574|peg.1458
rxn01116	cpd00171 <=> cpd00198	D-Ribulose5-phosphate <=> D-Xylulose5-phosphate	5.1.3.1	0	2	<=>	c	<=>	peg.1581	<=>	peg.1581
rxn00440	cpd00002 + cpd00305 <=> cpd00018 + cpd00056	ATP + THI <=> AMP + TPP	|2.7.6.2	-4.5	0.23673	<=>	c	<=>	peg.1582	<=>	peg.1582
rxn00165	cpd00054 <=> cpd00013 + cpd00020	Serine <=> NH3 + Pyruvate	4.2.1.13|4.3.1.15|4.3.1.17|4.3.1.19	-7.51	0.642791	=>	c	=>	peg.1587+peg.1588	=>	peg.1587+peg.1588
rxn10208	cpd00080 + cpd11437 <=> cpd00010 + cpd15674	GLYC-3-P + fa3coa => CoA + 1-isopentadecanoyl-sn-glycerol 3-phosphate	|2.3.1.15	-3.614	1.17862	=>	c	=>	peg.1591+peg.1810	=>	peg.1591+peg.1810
rxn10206	cpd00080 + cpd11434 <=> cpd00010 + cpd15672	GLYC-3-P + fa12coa => CoA + 1-anteisoheptadecanoyl-sn-glycerol 3-phosphate	|2.3.1.15	-3.614	1.17862	=>	c	=>	peg.1591+peg.1810	=>	peg.1591+peg.1810
rxn10210	cpd00080 + cpd11441 <=> cpd00010 + cpd15676	GLYC-3-P + fa6coa => CoA + 1-isohexadecanoyl-sn-glycerol 3-phosphate	|2.3.1.15	-3.614	1.17862	=>	c	=>	peg.1591+peg.1810	=>	peg.1591+peg.1810
rxn10203	cpd00080 + cpd01695 <=> cpd00010 + cpd15331	GLYC-3-P + Myristoyl-CoA => CoA + 1-tetradecanoyl-sn-glycerol 3-phosphate	|2.3.1.15	-3.614	1.17862	=>	c	=>	peg.1591+peg.1810	=>	peg.1591+peg.1810
rxn10209	cpd00080 + cpd11439 <=> cpd00010 + cpd15675	GLYC-3-P + fa4coa => CoA + 1-anteisopentadecanoyl-sn-glycerol 3-phosphate	|2.3.1.15	-3.614	1.17862	=>	c	=>	peg.1591+peg.1810	=>	peg.1591+peg.1810
rxn10202	cpd00080 + cpd00134 <=> cpd00010 + cpd15327	GLYC-3-P + Palmitoyl-CoA => CoA + 1-hexadecanoyl-sn-glycerol 3-phosphate	|2.3.1.15	-3.614	1.17862	=>	c	=>	peg.1591+peg.1810	=>	peg.1591+peg.1810
rxn10207	cpd00080 + cpd11435 <=> cpd00010 + cpd15673	GLYC-3-P + fa1coa => CoA + 1-isotetradecanoyl-sn-glycerol 3-phosphate	|2.3.1.15	-3.614	1.17862	=>	c	=>	peg.1591+peg.1810	=>	peg.1591+peg.1810
rxn10205	cpd00080 + cpd11432 <=> cpd00010 + cpd15671	GLYC-3-P + fa11coa => CoA + 1-isoheptadecanoyl-sn-glycerol 3-phosphate	|2.3.1.15	-3.614	1.17862	=>	c	=>	peg.1591+peg.1810	=>	peg.1591+peg.1810
rxn10204	cpd00080 + cpd00327 <=> cpd00010 + cpd15329	GLYC-3-P + strcoa => CoA + 1-octadecanoyl-sn-glycerol 3-phosphate	|2.3.1.15	-3.614	1.17862	=>	c	=>	peg.1591+peg.1810	=>	peg.1591+peg.1810
rxn05408	cpd00481 + cpd11493 <=> cpd00010 + cpd11545	Isobutyryl-CoA + ACP <=> CoA + isobutyryl-ACP	|2.3.1.0	0	2	<=>	c	<=>	peg.1592	<=>	peg.1592
rxn05383	cpd01882 + cpd11493 <=> cpd00010 + cpd11520	Isovaleryl-CoA + ACP <=> CoA + isovaleryl-ACP	|2.3.1.0	0	2	<=>	c	<=>	peg.1592	<=>	peg.1592
rxn05456	cpd00010 + cpd11569 <=> cpd11441 + cpd11493	CoA + 14-methyl-pentadecanoyl-ACP <=> fa6coa + ACP	|2.3.1.0	0	2	<=>	c	<=>	peg.1592	<=>	peg.1592
rxn05455	cpd00010 + cpd11565 <=> cpd11435 + cpd11493	CoA + 12-methyl-tridecanoyl-ACP <=> fa1coa + ACP	|2.3.1.0	0	2	<=>	c	<=>	peg.1592	<=>	peg.1592
rxn05458	cpd00010 + cpd11476 <=> cpd00134 + cpd11493	CoA + hexadecanoyl-acp <=> Palmitoyl-CoA + ACP	|2.3.1.2	0	2	<=>	c	<=>	peg.1592	<=>	peg.1592
rxn05453	cpd00010 + cpd11540 <=> cpd11437 + cpd11493	CoA + 13-methyl-tetra-decanoyl-ACP <=> fa3coa + ACP	|2.3.1.0	0	2	<=>	c	<=>	peg.1592	<=>	peg.1592
rxn05451	cpd00010 + cpd11515 <=> cpd11439 + cpd11493	CoA + 12-methyl-tetra-decanoyl-ACP <=> fa4coa + ACP	|2.3.1.0	0	2	<=>	c	<=>	peg.1592	<=>	peg.1592
rxn05358	cpd00760 + cpd11493 <=> cpd00010 + cpd11495	2-Methylbutyryl-CoA + ACP <=> CoA + 2-methylbutyryl-ACP	|2.3.1.0	0	2	<=>	c	<=>	peg.1592	<=>	peg.1592
rxn05457	cpd00010 + cpd11466 <=> cpd01695 + cpd11493	CoA + Myristoyl-ACP <=> Myristoyl-CoA + ACP	|2.3.1.1	0	2	<=>	c	<=>	peg.1592	<=>	peg.1592
rxn05465	cpd00070 + cpd11493 <=> cpd00010 + cpd11492	Malonyl-CoA + ACP <=> CoA + Malonyl-acyl-carrierprotein-	2.3.1.0|2.3.1.39|2.3.1.85|2.3.1.86	0	2	<=>	c	<=>	peg.1592	<=>	peg.1592
rxn05452	cpd00010 + cpd11519 <=> cpd11434 + cpd11493	CoA + 14-methyl-hexa-decanoyl-ACP <=> fa12coa + ACP	|2.3.1.0	0	2	<=>	c	<=>	peg.1592	<=>	peg.1592
rxn05454	cpd00010 + cpd11544 <=> cpd11432 + cpd11493	CoA + 15-methyl-hexa-decanoyl-ACP <=> fa11coa + ACP	|2.3.1.0	0	2	<=>	c	<=>	peg.1592	<=>	peg.1592
rxn05459	cpd00010 + cpd11573 <=> cpd00327 + cpd11493	CoA + Octodecanoyl-ACP <=> strcoa + ACP	|2.3.1.3	0	2	<=>	c	<=>	peg.1592	<=>	peg.1592
rxn05422	cpd00005 + cpd00067 + cpd11558 <=> cpd00006 + cpd11559	TPNH + H+ + 10-methyl-3-oxo-undecanoyl-ACP <=> TPN + 10-methyl-3-hydroxy-undecanoyl-ACP	|1.1.1.0	-3.76	1.07969	<=>	c	<=>	peg.1593	<=>	peg.1593
rxn05426	cpd00005 + cpd00067 + cpd11562 <=> cpd00006 + cpd11563	TPNH + H+ + 12-methyl-3-oxo-tridecanoyl-ACP <=> TPN + 12-methyl-3-hydroxy-tridecanoyl-ACP	|1.1.1.0	-3.76	1.07969	<=>	c	<=>	peg.1593	<=>	peg.1593
rxn05364	cpd00005 + cpd00067 + cpd11500 <=> cpd00006 + cpd11501	TPNH + H+ + 6-methyl-3-oxo-octanoyl-ACP <=> TPN + 6-methyl-3-hydroxy-octanoyl-ACP	|1.1.1.0	-3.76	1.07969	<=>	c	<=>	peg.1593	<=>	peg.1593
rxn05372	cpd00005 + cpd00067 + cpd11508 <=> cpd00006 + cpd11509	TPNH + H+ + 10-methyl-3-oxo-dodecanoyl-ACP <=> TPN + 10-methyl-3-hydroxy-dodecanoyl-ACP	|1.1.1.0	-3.76	1.07969	<=>	c	<=>	peg.1593	<=>	peg.1593
rxn05430	cpd00005 + cpd00067 + cpd11566 <=> cpd00006 + cpd11567	TPNH + H+ + 14-methyl-3-oxo-pentadecanoyl-ACP <=> TPN + 14-methyl-3-hydroxy-pentadecanoyl-ACP	|1.1.1.0	-3.76	1.07969	<=>	c	<=>	peg.1593	<=>	peg.1593
rxn05341	cpd00006 + cpd11483 <=> cpd00005 + cpd00067 + cpd11490	TPN + (R)-3-Hydroxyoctanoyl-[acyl-carrier protein] <=> TPNH + H+ + 3-oxooctanoyl-acp	|1.1.1.100|2.3.1.85|2.3.1.86	3.76	1.07969	<=>	c	<=>	peg.1593	<=>	peg.1593
rxn05410	cpd00005 + cpd00067 + cpd11546 <=> cpd00006 + cpd11547	TPNH + H+ + 4-methyl-3-oxo-pentanoyl-ACP <=> TPN + 4-methyl-3-hydroxy-pentanoyl-ACP	|1.1.1.0	-3.76	1.07969	<=>	c	<=>	peg.1593	<=>	peg.1593
rxn05376	cpd00005 + cpd00067 + cpd11512 <=> cpd00006 + cpd11513	TPNH + H+ + 12-methyl-3-oxo-tetra-decanoyl-ACP <=> TPN + 12-methyl-3-hydroxy-tetra-decanoyl-ACP	|1.1.1.0	-3.76	1.07969	<=>	c	<=>	peg.1593	<=>	peg.1593
rxn05342	cpd00006 + cpd11484 <=> cpd00005 + cpd00067 + cpd11491	TPN + HMA <=> TPNH + H+ + 3-oxotetradecanoyl-acp	|1.1.1.100|2.3.1.85|2.3.1.86	3.76	1.07969	<=>	c	<=>	peg.1593	<=>	peg.1593
rxn05337	cpd00006 + cpd11479 <=> cpd00005 + cpd00067 + cpd11486	TPN + D-3-Hydroxyhexanoyl-[acp] <=> TPNH + H+ + 3-Oxohexanoyl-[acp]	|1.1.1.100|2.3.1.85|2.3.1.86	3.76	1.07969	<=>	c	<=>	peg.1593	<=>	peg.1593
rxn05385	cpd00005 + cpd00067 + cpd11521 <=> cpd00006 + cpd11522	TPNH + H+ + 5-methyl-3-oxo-hexanoyl-ACP <=> TPN + 5-methyl-3-hydroxy-hexanoyl-ACP	|1.1.1.0	-3.76	1.07969	<=>	c	<=>	peg.1593	<=>	peg.1593
rxn05339	cpd00006 + cpd11478 <=> cpd00005 + cpd00067 + cpd11488	TPN + (R)-3-Hydroxybutanoyl-[acyl-carrier protein] <=> TPNH + H+ + Acetoacetyl-ACP	|1.1.1.100|2.3.1.85|2.3.1.86	3.76	1.07969	<=>	c	<=>	peg.1593	<=>	peg.1593
rxn05401	cpd00005 + cpd00067 + cpd11537 <=> cpd00006 + cpd11538	TPNH + H+ + 13-methyl-3-oxo-tetra-decanoyl-ACP <=> TPN + 13-methyl-3-hydroxy-tetra-decanoyl-ACP	|1.1.1.0	-3.76	1.07969	<=>	c	<=>	peg.1593	<=>	peg.1593
rxn05338	cpd00006 + cpd11482 <=> cpd00005 + cpd00067 + cpd11487	TPN + (R)-3-Hydroxydecanoyl-[acyl-carrier protein] <=> TPNH + H+ + 3-oxodecanoyl-acp	|1.1.1.100|2.3.1.85|2.3.1.86	3.76	1.07969	<=>	c	<=>	peg.1593	<=>	peg.1593
rxn05397	cpd00005 + cpd00067 + cpd11533 <=> cpd00006 + cpd11534	TPNH + H+ + 11-methyl-3-oxo-dodecanoyl-ACP <=> TPN + 11-methyl-3-hydroxy-dodecanoyl-ACP	|1.1.1.0	-3.76	1.07969	<=>	c	<=>	peg.1593	<=>	peg.1593
rxn05360	cpd00005 + cpd00067 + cpd11496 <=> cpd00006 + cpd11497	TPNH + H+ + 4-methyl-3-oxo-hexanoyl-ACP <=> TPN + 4-methyl-3-hydroxy-hexanoyl-ACP	|1.1.1.0	-3.76	1.07969	<=>	c	<=>	peg.1593	<=>	peg.1593
rxn05340	cpd00006 + cpd11480 <=> cpd00005 + cpd00067 + cpd11489	TPN + D-3-Hydroxydodecanoyl-[acp] <=> TPNH + H+ + 3-oxododecanoyl-acp	|1.1.1.100|2.3.1.85|2.3.1.86	3.76	1.07969	<=>	c	<=>	peg.1593	<=>	peg.1593
rxn05414	cpd00005 + cpd00067 + cpd11550 <=> cpd00006 + cpd11551	TPNH + H+ + 6-methyl-3-oxo-heptanoyl-ACP <=> TPN + 6-methyl-3-hydroxy-heptanoyl-ACP	|1.1.1.0	-3.76	1.07969	<=>	c	<=>	peg.1593	<=>	peg.1593
rxn05461	cpd00005 + cpd00067 + cpd11570 <=> cpd00006 + cpd11571	TPNH + H+ + 3-Oxooctodecanoyl-ACP <=> TPN + 3-Hydroxyoctodecanoyl-ACP	|1.1.1.0	-3.76	1.07969	<=>	c	<=>	peg.1593	<=>	peg.1593
rxn05405	cpd00005 + cpd00067 + cpd11541 <=> cpd00006 + cpd11542	TPNH + H+ + 15-methyl-3-oxo-hexa-decanoyl-ACP <=> TPN + 15-methyl-3-hydroxy-hexa-decanoyl-ACP	|1.1.1.0	-3.76	1.07969	<=>	c	<=>	peg.1593	<=>	peg.1593
rxn05368	cpd00005 + cpd00067 + cpd11504 <=> cpd00006 + cpd11505	TPNH + H+ + 8-methyl-3-oxo-decanoyl-ACP <=> TPN + 8-methyl-3-hydroxy-decanoyl-ACP	|1.1.1.0	-3.76	1.07969	<=>	c	<=>	peg.1593	<=>	peg.1593
rxn05418	cpd00005 + cpd00067 + cpd11554 <=> cpd00006 + cpd11555	TPNH + H+ + 8-methyl-3-oxo-nonanoyl-ACP <=> TPN + 8-methyl-3-hydroxy-nonanoyl-ACP	|1.1.1.0	-3.76	1.07969	<=>	c	<=>	peg.1593	<=>	peg.1593
rxn05393	cpd00005 + cpd00067 + cpd11529 <=> cpd00006 + cpd11530	TPNH + H+ + 9-methyl-3-oxo-decanoyl-ACP <=> TPN + 9-methyl-3-hydroxy-decanoyl-ACP	|1.1.1.0	-3.76	1.07969	<=>	c	<=>	peg.1593	<=>	peg.1593
rxn05389	cpd00005 + cpd00067 + cpd11525 <=> cpd00006 + cpd11526	TPNH + H+ + 7-methyl-3-oxo-octanoyl-ACP <=> TPN + 7-methyl-3-hydroxy-octanoyl-ACP	|1.1.1.0	-3.76	1.07969	<=>	c	<=>	peg.1593	<=>	peg.1593
rxn05380	cpd00005 + cpd00067 + cpd11516 <=> cpd00006 + cpd11517	TPNH + H+ + 14-methyl-3-oxo-hexa-decanoyl-ACP <=> TPN + 14-methyl-3-hydroxy-hexa-decanoyl-ACP	|1.1.1.0	-3.76	1.07969	<=>	c	<=>	peg.1593	<=>	peg.1593
rxn05336	cpd00006 + cpd11481 <=> cpd00005 + cpd00067 + cpd11485	TPN + R-3-hydroxypalmitoyl-acyl-carrierprotein- <=> TPNH + H+ + 3-oxohexadecanoyl-acp	|1.1.1.100|2.3.1.85|2.3.1.86	3.76	1.07969	<=>	c	<=>	peg.1593	<=>	peg.1593
rxn05555	cpd00001 + cpd00002 + cpd10515[e] <=> cpd00008 + cpd00009 + cpd00067 + cpd10515	H2O + ATP + Fe2+[e] <=> ADP + Phosphate + H+ + Fe2+		-6.817	0.717554	=>	c	=>	peg.161+peg.162+peg.163|peg.381+peg.382+peg.383+peg.384	=>	peg.161+peg.162+peg.163|peg.381+peg.382+peg.383+peg.384
rxn00285	cpd00002 + cpd00010 + cpd00036 <=> cpd00008 + cpd00009 + cpd00078	ATP + CoA + Succinate <=> ADP + Phosphate + Succinyl-CoA	6.2.1.4|6.2.1.5	-1.06	1.21342	<=>	c	<=>	peg.1611+peg.1612	<=>	peg.1611+peg.1612
rxn00119	cpd00002 + cpd00091 <=> cpd00008 + cpd00014	ATP + UMP <=> ADP + UDP	|2.7.4.4|2.7.4.14|2.7.4.22|2.7.4.-	0	2	<=>	c	<=>	peg.1654	<=>	peg.1654
rxn04308	(7) cpd00113 + cpd08211 <=> (7) cpd00012 + cpd02229	7 Isopentenyldiphosphate + trans,trans,cis-Geranylgeranyl diphosphate <=> 7 PPi + Undecaprenyldiphosphate	|2.5.1.31	-91	4.67521	=>	c	=>	peg.1656	=>	peg.1656
rxn10225	cpd00052 + cpd15682 <=> cpd00012 + cpd15688	CTP + 1,2-diisohexadecanoyl-sn-glycerol 3-phosphate => PPi + CDP-1,2-diisohexadecanoylglycerol	|2.7.7.41	1.07	0.746895	<=>	c	<=>	peg.1657	<=>	peg.1657
rxn08311	cpd00052 + cpd15526 <=> cpd00012 + cpd15421	CTP + 1,2-dioctadecanoyl-sn-glycerol 3-phosphate <=> PPi + CDP-1,2-dioctadecanoylglycerol	|2.7.7.41	1.07	0.746895	<=>	c	<=>	peg.1657	<=>	peg.1657
rxn08307	cpd00052 + cpd15522 <=> cpd00012 + cpd15423	CTP + 1,2-ditetradecanoyl-sn-glycerol 3-phosphate <=> PPi + CDP-1,2-ditetradecanoylglycerol	|2.7.7.41	1.07	0.746895	<=>	c	<=>	peg.1657	<=>	peg.1657
rxn10223	cpd00052 + cpd15680 <=> cpd00012 + cpd15686	CTP + 1,2-diisopentadecanoyl-sn-glycerol 3-phosphate => PPi + CDP-1,2-diisopentadecanoylglycerol	|2.7.7.41	1.07	0.746895	<=>	c	<=>	peg.1657	<=>	peg.1657
rxn10221	cpd00052 + cpd15678 <=> cpd00012 + cpd15684	CTP + 1,2-dianteisoheptadecanoyl-sn-glycerol 3-phosphate => PPi + CDP-1,2-dianteisoheptadecanoylglycerol	|2.7.7.41	1.07	0.746895	<=>	c	<=>	peg.1657	<=>	peg.1657
rxn08309	cpd00052 + cpd15524 <=> cpd00012 + cpd15419	CTP + 1,2-dihexadecanoyl-sn-glycerol 3-phosphate <=> PPi + CDP-1,2-dihexadecanoylglycerol	|2.7.7.41	1.07	0.746895	<=>	c	<=>	peg.1657	<=>	peg.1657
rxn10224	cpd00052 + cpd15681 <=> cpd00012 + cpd15687	CTP + 1,2-dianteisopentadecanoyl-sn-glycerol 3-phosphate => PPi + CDP-1,2-dianteisopentadecanoylglycerol	|2.7.7.41	1.07	0.746895	<=>	c	<=>	peg.1657	<=>	peg.1657
rxn10222	cpd00052 + cpd15679 <=> cpd00012 + cpd15685	CTP + 1,2-diisotetradecanoyl-sn-glycerol 3-phosphate => PPi + CDP-1,2-diisotetradecanoylglycerol	|2.7.7.41	1.07	0.746895	<=>	c	<=>	peg.1657	<=>	peg.1657
rxn10220	cpd00052 + cpd15677 <=> cpd00012 + cpd15683	CTP + 1,2-diisoheptadecanoyl-sn-glycerol 3-phosphate => PPi + CDP-1,2-diisoheptadecanoylglycerol	|2.7.7.41	1.07	0.746895	<=>	c	<=>	peg.1657	<=>	peg.1657
rxn03958	cpd00006 + cpd08286 <=> cpd00005 + cpd00067 + cpd08289	TPN + 2-C-methyl-D-erythritol4-phosphate <=> TPNH + H+ + 1-deoxy-D-xylulose5-phosphate	|1.1.1.267	5.18	1.1235	<=>	c	<=>	peg.1658	<=>	peg.1658
rxn00016	cpd00001 + cpd01157 <=> (2) cpd00122	H2O + Chitobiose <=> 2 GlcNAc	|3.2.1.52	-3.113	0.692797	=>	c	<=>	peg.166	<=>	peg.166
rxn00122	cpd00002 + cpd00050 <=> cpd00012 + cpd00015	ATP + FMN <=> PPi + FAD	2.7.7.2	-13.23	0.823988	=>	c	=>	peg.1670	=>	peg.1670
rxn00392	cpd00002 + cpd00220 <=> cpd00008 + cpd00050	ATP + RIBF <=> ADP + FMN	2.7.1.26	-4.5	0.23673	<=>	c	<=>	peg.1670|peg.2933	<=>	peg.1670|peg.2933
rxn10061	cpd00003 + cpd02120 <=> cpd00004 + cpd00067 + cpd15596	NAD + Dihydrodipicolinate <=> NADH + H+ + Dipicolinate	|Undetermined	9.67	1.25764	<=>	c	<=>	peg.1676|peg.1677	<=>	peg.1676|peg.1677
rxn01643	cpd00006 + cpd00009 + cpd00346 <=> cpd00005 + cpd01977	TPN + Phosphate + L-Aspartic 4-semialdehyde <=> TPNH + 4-Phospho-L-aspartate	1.2.1.11	-0.356	1.19502	<=	c	<=	peg.1678	<=	peg.1678
rxn00337	cpd00002 + cpd00041 + cpd00067 <=> cpd00008 + cpd01977	ATP + Aspartate + H+ <=> ADP + 4-Phospho-L-aspartate	2.7.2.4	2.63	0.290389	<=>	c	<=>	peg.1679|peg.2850|peg.380	<=>	peg.1679|peg.2850|peg.380
rxn01644	cpd00020 + cpd00346 <=> (2) cpd00001 + cpd00067 + cpd02120	Pyruvate + L-Aspartic 4-semialdehyde <=> 2 H2O + H+ + Dihydrodipicolinate	4.2.1.52	-30.864	1.71356	=>	c	=>	peg.1680	=>	peg.1680
rxn09113	cpd00080 + cpd15421 <=> cpd00046 + cpd15547	GLYC-3-P + CDP-1,2-dioctadecanoylglycerol <=> CMP + Phosphatidylglycerophosphate dioctadecanoyl	|2.7.8.5	-4.5	0.23673	<=>	c	<=>	peg.1695	<=>	peg.1695
rxn10259	cpd00080 + cpd15683 <=> cpd00046 + cpd15716	GLYC-3-P + CDP-1,2-diisoheptadecanoylglycerol => CMP + Diisoheptadecanoylphosphatidylglycerophosphate	|2.7.8.5	-4.5	0.23673	<=>	c	<=>	peg.1695	<=>	peg.1695
rxn10264	cpd00080 + cpd15688 <=> cpd00046 + cpd15721	GLYC-3-P + CDP-1,2-diisohexadecanoylglycerol => CMP + Diisohexadecanoylphosphatidylglycerophosphate	|2.7.8.5	-4.5	0.23673	<=>	c	<=>	peg.1695	<=>	peg.1695
rxn10261	cpd00080 + cpd15685 <=> cpd00046 + cpd15718	GLYC-3-P + CDP-1,2-diisotetradecanoylglycerol => CMP + Diisotetradecanoylphosphatidylglycerophosphate	|2.7.8.5	-4.5	0.23673	<=>	c	<=>	peg.1695	<=>	peg.1695
rxn09111	cpd00080 + cpd15419 <=> cpd00046 + cpd15545	GLYC-3-P + CDP-1,2-dihexadecanoylglycerol <=> CMP + Phosphatidylglycerophosphate dihexadecanoyl	|2.7.8.5	-4.5	0.23673	<=>	c	<=>	peg.1695	<=>	peg.1695
rxn10263	cpd00080 + cpd15687 <=> cpd00046 + cpd15720	GLYC-3-P + CDP-1,2-dianteisopentadecanoylglycerol => CMP + Dianteisopentadecanoylphosphatidylglycerophosphate	|2.7.8.5	-4.5	0.23673	<=>	c	<=>	peg.1695	<=>	peg.1695
rxn09109	cpd00080 + cpd15423 <=> cpd00046 + cpd15543	GLYC-3-P + CDP-1,2-ditetradecanoylglycerol <=> CMP + Phosphatidylglycerophosphate ditetradecanoyl	|2.7.8.5	-4.5	0.23673	<=>	c	<=>	peg.1695	<=>	peg.1695
rxn10262	cpd00080 + cpd15686 <=> cpd00046 + cpd15719	GLYC-3-P + CDP-1,2-diisopentadecanoylglycerol => CMP + Diisopentadecanoylphosphatidylglycerophosphate	|2.7.8.5	-4.5	0.23673	<=>	c	<=>	peg.1695	<=>	peg.1695
rxn10260	cpd00080 + cpd15684 <=> cpd00046 + cpd15717	GLYC-3-P + CDP-1,2-dianteisoheptadecanoylglycerol => CMP + Dianteisoheptadecanoylphosphatidylglycerophosphate	|2.7.8.5	-4.5	0.23673	<=>	c	<=>	peg.1695	<=>	peg.1695
rxn01068	cpd00003 + cpd00161 <=> cpd00004 + cpd00067 + cpd02211	NAD + threonine <=> NADH + H+ + L-2-Amino-acetoacetate	1.1.1.103	3.76	1.07969	<=>	c	<=>	peg.1702	<=>	peg.1702
rxn00274	cpd00022 + cpd00033 <=> cpd00010 + cpd02211	Acetyl-CoA + Gly <=> CoA + L-2-Amino-acetoacetate	2.3.1.29|2.3.1.37	5.246	1.09265	<=>	c	<=>	peg.1703	<=>	peg.1703
rxn01454	cpd00010 + cpd00067 + cpd00292 <=> cpd00001 + cpd00022 + cpd00279	CoA + H+ + HMG-CoA <=> H2O + Acetyl-CoA + Acetoacetyl-CoA	|2.3.3.10|4.1.3.5	6.467	1.29575	<=	c	<=	peg.1717	<=	peg.1717
rxn02949	cpd00001 + cpd02187 <=> cpd03572	H2O + Methacrylyl-CoA <=> (S)-3-Hydroxyisobutyryl-CoA	|4.2.1.17	0.867	0.779214	<=>	c	<=>	peg.1719|peg.2857	<=>	peg.1719|peg.2857
rxn02167	cpd00842 <=> cpd00001 + cpd00650	(S)-3-Hydroxybutyryl-CoA <=> H2O + Crotonyl-CoA	|4.2.1.17	2.163	0.767366	<=>	c	<=>	peg.1719|peg.2857	<=>	peg.1719|peg.2857
rxn03241	cpd03115 <=> cpd00001 + cpd03127	(S)-3-Hydroxytetradecanoyl-CoA <=> H2O + (2E)-Tetradecenoyl-CoA	|4.2.1.17|4.2.1.74	2.163	0.767366	<=>	c	<=>	peg.1719|peg.2857	<=>	peg.1719|peg.2857
rxn03250	cpd03122 <=> cpd00001 + cpd03125	(S)-Hydroxyhexanoyl-CoA <=> H2O + (2E)-Hexenoyl-CoA	|4.2.1.17|4.2.1.74	2.163	0.767366	<=>	c	<=>	peg.1719|peg.2857	<=>	peg.1719|peg.2857
rxn03245	cpd03118 <=> cpd00001 + cpd03129	(S)-Hydroxydecanoyl-CoA <=> H2O + (2E)-Decenoyl-CoA	|4.2.1.17|4.2.1.74	2.163	0.767366	<=>	c	<=>	peg.1719|peg.2857	<=>	peg.1719|peg.2857
rxn03240	cpd03113 <=> cpd00001 + cpd03126	(S)-3-Hydroxyhexadecanoyl-CoA <=> H2O + (2E)-Hexadecenoyl-CoA	|4.2.1.17|4.2.1.74	2.163	0.767366	<=>	c	<=>	peg.1719|peg.2857	<=>	peg.1719|peg.2857
rxn02911	cpd03116 <=> cpd00001 + cpd02060	(S)-3-Hydroxydodecanoyl-CoA <=> H2O + (2E)-Dodecenoyl-CoA	|4.2.1.17|4.2.1.74	2.163	0.767366	<=>	c	<=>	peg.1719|peg.2857	<=>	peg.1719|peg.2857
rxn03247	cpd03120 <=> cpd00001 + cpd03130	(S)-Hydroxyoctanoyl-CoA <=> H2O + (2E)-Octenoyl-CoA	|4.2.1.17|4.2.1.74	2.163	0.767366	<=>	c	<=>	peg.1719|peg.2857	<=>	peg.1719|peg.2857
rxn06076	cpd00001 + cpd00533 + cpd11420 <=> cpd00096 + cpd11421	H2O + dCDP + trdox <=> CDP + trdrd	1.17.4.1	17.299	2.29428	<=	c	<=	peg.1741+peg.1742+peg.1743	<=	peg.1741+peg.1742+peg.1743
rxn05233	cpd00031 + cpd11421 <=> cpd00001 + cpd00295 + cpd11420	GDP + trdrd <=> H2O + dGDP + trdox	1.17.4.1	-17.299	2.29428	=>	c	=>	peg.1741+peg.1742+peg.1743	=>	peg.1741+peg.1742+peg.1743
rxn05231	cpd00008 + cpd11421 <=> cpd00001 + cpd00177 + cpd11420	ADP + trdrd <=> H2O + dADP + trdox	1.17.4.1	-17.299	2.29428	=>	c	=>	peg.1741+peg.1742+peg.1743	=>	peg.1741+peg.1742+peg.1743
rxn06075	cpd00001 + cpd00978 + cpd11420 <=> cpd00014 + cpd11421	H2O + dUDP + trdox <=> UDP + trdrd	1.17.4.1	17.299	2.29428	<=	c	<=	peg.1741+peg.1742+peg.1743	<=	peg.1741+peg.1742+peg.1743
rxn00187	cpd00002 + cpd00013 + cpd00023 <=> cpd00008 + cpd00009 + cpd00053 + cpd00067	ATP + NH3 + GLU <=> ADP + Phosphate + L-Glutamine + H+	6.3.1.2	-2.094	0.888971	=>	c	=>	peg.1750	=>	peg.1750
rxn03409	cpd00002 + cpd00013 + cpd03495 <=> cpd00008 + cpd00009 + cpd00067 + cpd03496	ATP + NH3 + Undecaprenyl-diphospho-N-acetylmuramoyl--N-acetylglucosamine-L-ala-D-glu-meso-2-6-diaminopimeloyl-D-ala-D-ala <=> ADP + Phosphate + H+ + Undecaprenyl-diphospho-N-acetylmuramoyl-(N-acetylglucosamine)-L-alanyl-D-glutaminyl-meso-2,6-diaminopimeloyl-D-alanyl-D-alanine	|6.3.1.2	-2.094	0.888971	=>	c	=>	peg.1750	=>	peg.1750
rxn03407	cpd00002 + cpd00013 + cpd03491 <=> cpd00008 + cpd00009 + cpd00067 + cpd03492	ATP + NH3 + Undecaprenyl-diphospho-N-acetylmuramoyl-(N-acetylglucosamine)-L-alanyl-gamma-D-glutamyl-L-lysyl-D-alanyl-D-alanine <=> ADP + Phosphate + H+ + Undecaprenyl-diphospho-N-acetylmuramoyl-(N-acetylglucosamine)-L-alanyl-D-isoglutaminyl-L-lysyl-D-alanyl-D-alanine	|6.3.1.2	-2.094	0.888971	=>	c	=>	peg.1750	=>	peg.1750
rxn03406	cpd00002 + cpd00013 + cpd03487 <=> cpd00008 + cpd00009 + cpd00067 + cpd03488	ATP + NH3 + Undecaprenyl-diphospho-N-acetylmuramoyl-(N-acetylglucosamine)-L-alanyl-D-glutamyl-L-lysyl-D-alanyl-D-alanine <=> ADP + Phosphate + H+ + Undecaprenyl-diphospho-N-acetylmuramoyl-(N-acetylglucosamine)-L-alanyl-D-glutaminyl-L-lysyl-D-alanyl-D-alanine	|6.3.1.2	-2.094	0.888971	=>	c	=>	peg.1750	=>	peg.1750
rxn05671	cpd00067[e] + cpd00154[e] <=> cpd00067 + cpd00154	H+[e] + Xylose[e] <=> H+ + Xylose		0	2	<=>	c	<=>	peg.1761|peg.3402	<=>	peg.1761|peg.3402
rxn01044	cpd00154 <=> cpd00259	Xylose <=> D-Xylulose	5.3.1.5	-0.89	0.608878	<=>	c	<=>	peg.1764	<=>	peg.1764
rxn00223	cpd00027 <=> cpd00082	Glucose <=> Levulose	5.3.1.5	-0.89	0.608878	<=>	c	<=	peg.1764	<=	peg.1764
rxn01199	cpd00002 + cpd00259 <=> cpd00008 + cpd00198	ATP + D-Xylulose <=> ADP + D-Xylulose5-phosphate	2.7.1.17	-4.55	1.19475	<=>	c	<=>	peg.1765	<=>	peg.1765
rxn00704	cpd00089 <=> cpd00079	Cori ester <=> Robison ester	5.4.2.2|5.4.2.5	0	2	<=>	c	<=>	peg.177	<=>	peg.177
rxn01485	cpd03671 <=> cpd00288	D-Glucosamine1-phosphate <=> D-Glucosamine phosphate	5.4.2.10|5.4.2.2	0	2	<=>	c	<=>	peg.177	<=>	peg.177
rxn01519	cpd00001 + cpd00358 <=> cpd00012 + cpd00299	H2O + dUTP <=> PPi + dUMP	3.6.1.19|3.6.1.23	-8.243	0.748021	=>	c	=>	peg.1770|peg.2006	=>	peg.1770|peg.2006
rxn01520	cpd00125 + cpd00299 <=> cpd00298 + cpd00330	5,10-Methylene-THF + dUMP <=> dTMP + Dihydrofolate	2.1.1.45	-15.88	1.91405	=>	c	=>	peg.1772|peg.2188	=>	peg.1772|peg.2188
rxn00555	cpd00053 + cpd00072 <=> cpd00023 + cpd00288	L-Glutamine + Neuberg ester <=> GLU + D-Glucosamine phosphate	2.6.1.16	-6.3	0.836906	<=>	c	<=>	peg.178	<=>	peg.178
rxn00785	cpd00072 + cpd00102 <=> cpd00198 + cpd00236	Neuberg ester + Glyceraldehyde3-phosphate <=> D-Xylulose5-phosphate + D-Erythrose4-phosphate	2.2.1.1	1.75	1.28569	<=>	c	<=>	peg.1793	<=>	peg.1793
rxn00973	cpd00137 <=> cpd00260	Citrate <=> Isocitrate	4.2.1.3	1.42	0.436061	<=>	c	<=>	peg.1804	<=>	peg.1804
rxn03061	cpd02799 <=> cpd00001 + cpd02597	Methylisocitrate <=> H2O + cis-2-Methylaconitate	4.2.1.99	0.913	1.1088	<=>	c	<=>	peg.1804	<=>	peg.1804
rxn00974	cpd00137 <=> cpd00001 + cpd00331	Citrate <=> H2O + cis-Aconitate	|4.2.1.3|4.2.1.4	1.473	0.898103	<=>	c	<=>	peg.1804	<=>	peg.1804
rxn01388	cpd00260 <=> cpd00001 + cpd00331	Isocitrate <=> H2O + cis-Aconitate	|4.2.1.3	0.053	0.8965	<=>	c	<=>	peg.1804	<=>	peg.1804
rxn00965	cpd00001 + cpd01892 <=> cpd00010 + cpd00067 + cpd00136	H2O + 4-Hydroxybenzoyl-CoA <=> CoA + H+ + 4-Hydroxybenzoate	|3.1.2.23	-5.757	1.20727	=>	c	=>	peg.1807	=>	peg.1807
rxn00213	cpd00062 + cpd00089 <=> cpd00012 + cpd00026	UTP + Cori ester <=> PPi + UDPglucose	2.7.7.9	1.07	0.746895	<=>	c	<=>	peg.1821|peg.3088|peg.3576|peg.3573	<=>	peg.1821|peg.3088|peg.3576|peg.3573
rxn02889	cpd00002 + cpd00242 + cpd01966 <=> cpd00008 + cpd00009 + cpd00067 + cpd02068	ATP + HCO3- + 3-Methylcrotonyl-CoA <=> ADP + Phosphate + H+ + 3-Methylglutaconyl-CoA	|6.4.1.4	-1.074	0.739456	<=>	c	<=>	peg.1824+peg.1827+peg.1828	<=>	peg.1824+peg.1827+peg.1828
rxn01504	cpd00292 <=> cpd00001 + cpd02068	HMG-CoA <=> H2O + 3-Methylglutaconyl-CoA	|4.2.1.18	3.023	0.796109	<=>	c	<=>	peg.1825	<=>	peg.1825
rxn00991	cpd00292 <=> cpd00022 + cpd00142	HMG-CoA <=> Acetyl-CoA + Acetoacetate	|4.1.3.4	0.71	0.395815	<=>	c	<=>	peg.1826	<=>	peg.1826
rxn00988	cpd00002 + cpd00010 + cpd00067 + cpd00142 <=> cpd00012 + cpd00018 + cpd00279	ATP + CoA + H+ + Acetoacetate <=> PPi + AMP + Acetoacetyl-CoA	|6.2.1.16	-2.486	1.23168	=>	c	=>	peg.1829	=>	peg.1829
rxn02866	cpd00015 + cpd01882 <=> cpd00982 + cpd01966	FAD + Isovaleryl-CoA <=> FADH2 + 3-Methylcrotonyl-CoA	|1.3.99.3|1.3.99.10	11.44	1.83738	<=	c	<=	peg.1830	<=	peg.1830
rxn02791	cpd00023 + cpd01651 <=> cpd00001 + cpd03407	GLU + L-3-Cyanoalanine <=> H2O + gamma-Glutamyl-beta-cyanoalanine	|2.3.2.2	0.463	0.848213	<=>	c	<=>	peg.1845	<=>	peg.1845
rxn02727	cpd00001 + cpd01465 <=> cpd00023 + cpd03540	H2O + Leukotriene C4 => GLU + LTD4	|2.3.2.2	-0.463	0.848213	<=>	c	<=>	peg.1845	<=>	peg.1845
rxn02792	cpd00023 + cpd00067 + cpd01651 <=> cpd00001 + cpd00011 + cpd03646	GLU + H+ + L-3-Cyanoalanine <=> H2O + CO2 + gamma-Glutamyl-3-aminopropiononitrile	|2.3.2.2	-2.627	1.0186	=>	c	=>	peg.1845	=>	peg.1845
rxn00350	cpd00001 + cpd00042 <=> cpd00023 + cpd01017	H2O + GSH <=> GLU + Cys-Gly	|2.3.2.2|3.4.11.4	-0.463	0.848213	<=>	c	<=>	peg.1845|peg.2395|peg.3897	<=>	peg.1845|peg.2395|peg.3897
rxn00085	cpd00006 + (2) cpd00023 <=> cpd00005 + cpd00024 + cpd00053 + cpd00067	TPN + 2 GLU <=> TPNH + 2-Oxoglutarate + L-Glutamine + H+	1.4.1.13	13.41	1.24978	<=>	c	<=>	peg.1848+peg.1849	<=>	peg.1848+peg.1849
rxn05493	cpd00024[e] + cpd00067[e] <=> cpd00024 + cpd00067	2-Oxoglutarate[e] + H+[e] <=> 2-Oxoglutarate + H+	|TC-2.A.1.6|2.A.1.6	0	2	<=>	c	<=>	peg.1858|peg.757|peg.2779	<=>	peg.1858|peg.757|peg.2779
rxn01011	cpd00003 + cpd00223 <=> cpd00004 + cpd00067 + cpd00145	NAD + Glycerate <=> NADH + H+ + Hydroxypyruvate	|1.1.1.26|1.1.1.29|1.1.1.81	6.22	1.09509	<=>	c	<=>	peg.1860	<=>	peg.1860
rxn01013	cpd00006 + cpd00223 <=> cpd00005 + cpd00067 + cpd00145	TPN + Glycerate <=> TPNH + H+ + Hydroxypyruvate	|1.1.1.79|1.1.1.81	6.22	1.09509	<=>	c	<=>	peg.1860	<=>	peg.1860
rxn01945	cpd00004 + cpd00007 + cpd00067 + cpd00489 <=> cpd00001 + cpd00003 + cpd00854	NADH + O2 + H+ + 4-Hydroxyphenylacetate <=> H2O + NAD + Homoprotocatechuate	|1.14.13.3	-95.8267	1.31456	=>	c	=>	peg.1865	=>	peg.1865
rxn02363	cpd00004 + cpd00007 + cpd00067 + cpd03320 <=> cpd00001 + cpd00003 + cpd00854	NADH + O2 + H+ + 3-Hydroxyphenylacetate <=> H2O + NAD + Homoprotocatechuate	|1.14.13.3	-95.8267	1.31456	=>	c	=>	peg.1865	=>	peg.1865
rxn00373	cpd00067 + cpd00180 <=> cpd00011 + cpd00047	H+ + Oxalate <=> CO2 + FORM	|4.1.1.2	-5.63	0.866025	=>	c	=>	peg.1870|peg.3330	=>	peg.1870|peg.3330
rxn07099	cpd00001 + cpd11668 <=> cpd00067 + cpd12884	H2O + Penam <=> H+ + Penicilloic acid	|3.5.2.6	-9.583	1.5719	=>	c	=>	peg.1883|peg.210|peg.167	=>	peg.1883|peg.210|peg.167
rxn00147	cpd00001 + cpd00002 + cpd00020 <=> cpd00009 + cpd00018 + cpd00061 + cpd00067	H2O + ATP + Pyruvate <=> Phosphate + AMP + PEP + H+	2.7.9.2	-2.207	0.98629	=>	c	=>	peg.1886	=>	peg.1886
rxn05735	cpd00001 + cpd00003 + cpd04122 <=> cpd00004 + cpd00033 + (2) cpd00067	H2O + NAD + Aminoacetaldehyde <=> NADH + Gly + 2 H+		-9.803	1.17612	=>	c	<=>	peg.1936|peg.3888|peg.3991|peg.735|peg.3801	<=>	peg.1936|peg.3888|peg.3991|peg.735|peg.3801
rxn05734	cpd00001 + cpd00003 + cpd00040 <=> cpd00004 + (2) cpd00067 + cpd00180	H2O + NAD + Glyoxylate <=> NADH + 2 H+ + Oxalate		-7.063	1.29103	<=>	c	<=>	peg.1936|peg.3888|peg.3991|peg.735|peg.3801	<=>	peg.1936|peg.3888|peg.3991|peg.735|peg.3801
rxn00206	(2) cpd00532 <=> cpd00007 + cpd00025	2 O2- <=> O2 + H2O2	1.15.1.1	-35.9697	0.707107	=>	c	=>	peg.1938|peg.1945|peg.2506	=>	peg.1938|peg.1945|peg.2506
rxn01872	cpd00078 + cpd00449 <=> cpd00010 + cpd00860	Succinyl-CoA + Dihydrolipoamide <=> CoA + S-Succinyldihydrolipoamide	|2.3.1.61	0	2	<=>	c	<=>	peg.1941	<=>	peg.1941
rxn00441	cpd00024 + cpd00056 + cpd00067 <=> cpd00011 + cpd03189	2-Oxoglutarate + TPP + H+ <=> CO2 + 3-Carboxy-1-hydroxypropyl-ThPP	|1.2.4.2	-6.87	0.764453	=>	c	=>	peg.1942	=>	peg.1942
rxn02376	cpd00213 + cpd03189 <=> cpd00056 + cpd00860	Lipoamide + 3-Carboxy-1-hydroxypropyl-ThPP <=> TPP + S-Succinyldihydrolipoamide	|1.2.4.2	-2.814	1.93474	<=>	c	<=>	peg.1942	<=>	peg.1942
rxn05571	cpd00067[e] + cpd00222[e] <=> cpd00067 + cpd00222	H+[e] + GLCN[e] <=> H+ + GLCN		0	2	<=>	c	<=>	peg.1956|peg.4013	<=>	peg.1956|peg.4013
rxn01684	cpd00009 + cpd00067 + cpd01197 <=> cpd00360 + cpd00475	Phosphate + H+ + Nebularine <=> Purine + Ribose 1-phosphate	|2.4.2.1	1.584	0.969017	<=>	c	<=>	peg.1967|peg.2354	<=>	peg.1967|peg.2354
rxn00321	cpd00039 <=> cpd00840	Lysine <=> L-beta-Lysine	|5.4.3.2	0	2	<=>	c	<=>	peg.1973	<=>	peg.1973
rxn00469	cpd00001 + cpd00342 <=> cpd00029 + cpd00064	H2O + N-Acetylornithine <=> ACET + Ornithine	3.5.1.14|3.5.1.16	-2.003	0.984391	<=>	c	<=>	peg.1975|peg.1537|peg.1007	<=>	peg.1975|peg.1537|peg.1007
rxn00875	cpd00029 + cpd00120 <=> cpd00022 + cpd00211	ACET + Butyryl-CoA <=> Acetyl-CoA + Butyrate	2.8.3.8	1.54	0.523643	<=>	c	<=>	peg.1976+peg.1977	<=>	peg.1976+peg.1977
rxn02417	cpd00001 + cpd00885 <=> cpd00009 + cpd00067 + cpd02780	H2O + Phytate <=> Phosphate + H+ + Inositol 1,2,4,5,6-pentakisphosphate	|3.1.3.8|3.1.3.62	-2.317	0.735634	=>	c	=>	peg.1984	=>	peg.1984
rxn00215	cpd00026 <=> cpd00001 + cpd02528	UDPglucose <=> H2O + UDP-4-oxo-6-deoxy-D-glucose	|4.2.1.76	-13.897	0.681919	=>	c	=>	peg.1985	=>	peg.1985
rxn08669	cpd00001 + cpd02090 <=> cpd00080 + cpd00100	H2O + Glycerophosphoglycerol <=> GLYC-3-P + GLYC	3.1.4.46	-4.813	0.694983	=>	c	<=>	peg.214|peg.962|peg.2422	<=>	peg.214|peg.962|peg.2422
rxn05578	cpd00067[e] + cpd00080[e] <=> cpd00067 + cpd00080	H+[e] + GLYC-3-P[e] <=> H+ + GLYC-3-P		0	2	<=>	c	<=>	peg.215	<=>	peg.215
rxn09940	cpd11421 + cpd11576 <=> cpd00001 + cpd00060 + cpd11420	trdrd + L-methionine R-oxide <=> H2O + Methionine + trdox		10000000	10000000	<=>	c	<=>	peg.2174	<=>	peg.2174
rxn06077	cpd00001 + cpd00060 + cpd11420 <=> cpd01914 + cpd11421	H2O + Methionine + trdox <=> L-Methionine S-oxide + trdrd	|1.8.4.13|1.8.4.14	10000000	10000000	<=>	c	<=>	peg.2175	<=>	peg.2175
rxn00737	cpd00161 <=> cpd00013 + cpd00094	threonine <=> NH3 + 2-Oxobutyrate	|4.3.1.19	-5.7	0.686677	=>	c	=>	peg.2183	=>	peg.2183
rxn00686	cpd00006 + cpd00087 <=> cpd00005 + cpd00067 + cpd00330	TPN + THF <=> TPNH + H+ + Dihydrofolate	1.5.1.3	0.59	1.37185	<=>	c	<=>	peg.2187	<=>	peg.2187
rxn01602	cpd00006 + cpd00330 <=> cpd00005 + cpd00067 + cpd00393	TPN + Dihydrofolate <=> TPNH + H+ + FOL	|1.5.1.3	-4.41	1.35603	<=>	c	<=>	peg.2187	<=>	peg.2187
rxn03437	cpd02535 <=> cpd00001 + cpd00508	2,3-Dihydroxy-3-methylvalerate <=> H2O + 3MOP	|4.2.1.9	-6.747	0.684249	=>	c	=>	peg.2193	=>	peg.2193
rxn09889	cpd02535 <=> cpd00001 + cpd03577	2,3-Dihydroxy-3-methylvalerate <=> H2O + (R)-2-Oxo-3-methylpentanoate	|4.2.1.9	-6.747	0.684249	=>	c	=>	peg.2193	=>	peg.2193
rxn00205	cpd00025 + (2) cpd00042 <=> (2) cpd00001 + cpd00111	H2O2 + 2 GSH <=> 2 H2O + GSSG	|1.11.1.9	-74.146	2.07557	=>	c	=>	peg.2196	=>	peg.2196
rxn01304	cpd00078 + cpd00227 <=> cpd00010 + cpd00822	Succinyl-CoA + L-Homoserine <=> CoA + O-Succinyl-L-homoserine	2.3.1.46	-3.614	1.17862	=>	c	=>	peg.2197	=>	peg.2197
rxn05202	cpd00067[e] + cpd00309[e] <=> cpd00067 + cpd00309	H+[e] + XAN[e] <=> H+ + XAN	|TC-2.A.40|2.A.40	0	2	<=>	c	<=>	peg.2211|peg.3249+peg.3250|peg.637|peg.3002|peg.3799	<=>	peg.2211|peg.3249+peg.3250|peg.637|peg.3002|peg.3799
rxn05681	cpd00067[e] + cpd00176[e] <=> cpd00067 + cpd00176	H+[e] + 2-keto-3-deoxygluconate[e] <=> H+ + 2-keto-3-deoxygluconate		0	2	<=>	c	<=>	peg.2214	<=>	peg.2214
rxn03884	cpd02711 <=> cpd00020 + cpd00102	2-Keto-3-deoxy-6-phosphogluconate <=> Pyruvate + Glyceraldehyde3-phosphate	4.1.2.14	0.75	0.292867	<=>	c	<=>	peg.2215	<=>	peg.2215
rxn00328	cpd00830 <=> cpd00020 + cpd00040	4-Hydroxy-2-oxoglutarate <=> Pyruvate + Glyoxylate	|4.1.3.16|4.1.1.3|4.1.2.14	3.21	0.34534	<=>	c	<=>	peg.2215	<=>	peg.2215
rxn01123	cpd00002 + cpd00176 <=> cpd00008 + cpd02711	ATP + 2-keto-3-deoxygluconate <=> ADP + 2-Keto-3-deoxy-6-phosphogluconate	2.7.1.45	-4.5	0.23673	<=>	c	<=>	peg.2216	<=>	peg.2216
rxn03043	cpd02508 <=> cpd02663	5-Dehydro-4-deoxy-D-glucuronate <=> 2,5-Diketo-3-deoxy-D-gluconate	|5.3.1.17	-1.46	0.300689	<=>	c	<=>	peg.2218	<=>	peg.2218
rxn01124	cpd00003 + cpd00176 <=> cpd00004 + cpd00067 + cpd02663	NAD + 2-keto-3-deoxygluconate <=> NADH + H+ + 2,5-Diketo-3-deoxy-D-gluconate	|1.1.1.125|1.1.1.127	3.76	1.07969	<=>	c	<=>	peg.2219	<=>	peg.2219
rxn04783	cpd00002 + cpd00047 + cpd02394 <=> cpd00008 + cpd00009 + cpd00067 + cpd02678	ATP + FORM + GAR <=> ADP + Phosphate + H+ + N-Formyl-GAR	|2.1.2.-|Undetermined	-7.554	0.98312	=>	c	=>	peg.224	=>	peg.224
rxn00346	cpd00041 + cpd00067 <=> cpd00011 + cpd00085	Aspartate + H+ <=> CO2 + beta-Alanine	4.1.1.11|4.1.1.15	-3.09	0.5417	=>	c	=>	peg.2245	=>	peg.2245
rxn01791	cpd00002 + cpd00085 + cpd00408 <=> cpd00012 + cpd00018 + cpd00644	ATP + beta-Alanine + Pantoate <=> PPi + AMP + PAN	6.3.2.1	-7.78	0.882611	=>	c	=>	peg.2246	=>	peg.2246
rxn00912	cpd00001 + cpd00123 + cpd00125 <=> cpd00087 + cpd00712	H2O + 3MOB + 5,10-Methylene-THF <=> THF + 2-Dehydropantoate	2.1.2.11	-1.473	1.85618	<=>	c	<=>	peg.2247	<=>	peg.2247
rxn00748	cpd00095 <=> cpd00009 + cpd00067 + cpd00428	Glycerone phosphate <=> Phosphate + H+ + Methylglyoxal	4.2.3.3	-10.834	0.6279	=>	c	=>	peg.2252	=>	peg.2252
rxn02929	cpd00006 + cpd02465 <=> cpd00005 + cpd00067 + cpd02120	TPN + tetrahydrodipicolinate <=> TPNH + H+ + Dihydrodipicolinate	1.3.1.26	1.01	1.26812	<=>	c	<=>	peg.2253	<=>	peg.2253
rxn10044	cpd00067 + (2) cpd00109 + cpd11451 <=> (3) cpd00067[e] + (2) cpd00110 + cpd11606	H+ + 2 Cytochrome c3+ + mql7 <=> 3 H+[e] + 2 Cytochrome c2+ + Menaquinone 7	|1.10.2.2,|1.10.2.2,	10000000	10000000	<=>	c	<=>	peg.2258+peg.2259+peg.2260	<=>	peg.2258+peg.2259+peg.2260
rxn02476	cpd00061 + cpd02030 <=> cpd00009 + cpd00067 + cpd00932	PEP + 3-phosphoshikimate <=> Phosphate + H+ + O5-(1-Carboxyvinyl)-3-phosphoshikimate	2.5.1.19	0.796	0.676477	<=>	c	<=>	peg.2264	<=>	peg.2264
rxn01268	cpd00003 + cpd00219 <=> cpd00004 + cpd00011 + cpd00868	NAD + Prephenate <=> NADH + CO2 + 4-Hydroxyphenylpyruvate	1.3.1.12|1.3.1.43|1.3.1.52	-16.12	2.0867	=>	c	=>	peg.2265	=>	peg.2265
rxn02320	cpd00024 + cpd00807 <=> cpd00023 + cpd00930	2-Oxoglutarate + L-Histidinol phosphate <=> GLU + Imidazole-acetol phosphate	2.6.1.9	-2.46	0.183	<=>	c	<=>	peg.2266	<=>	peg.2266
rxn01270	cpd00032 + cpd00616 <=> cpd00041 + cpd00219	Oxaloacetate + L-Arogenate <=> Aspartate + Prephenate	|2.6.1.57|2.6.1.78	0	2	<=>	c	<=>	peg.2266	<=>	peg.2266
rxn00527	cpd00024 + cpd00069 <=> cpd00023 + cpd00868	2-Oxoglutarate + Tyrosine <=> GLU + 4-Hydroxyphenylpyruvate	2.6.1.1|2.6.1.1 or 2.6.1.9|2.6.1.5|2.6.1.57|2.6.1.9	0	2	<=>	c	<=>	peg.2266|peg.957	<=>	peg.2266|peg.957
rxn00493	cpd00024 + cpd00066 <=> cpd00023 + cpd00143	2-Oxoglutarate + L-Phenylalanine <=> GLU + Phenylpyruvate	2.6.1.1|2.6.1.1 or 2.6.1.9|2.6.1.5|2.6.1.57|2.6.1.58|2.6.1.9	0	2	<=>	c	<=>	peg.2266|peg.957	<=>	peg.2266|peg.957
rxn01682	cpd02210 <=> cpd00102 + cpd00359	Indoleglycerol phosphate <=> Glyceraldehyde3-phosphate + indol	4.1.2.8|4.2.1.20	2.78	0.532047	<=>	c	<=>	peg.2267+peg.2268	<=>	peg.2267+peg.2268
rxn01964	cpd00054 + cpd02210 <=> cpd00001 + cpd00065 + cpd00102	Serine + Indoleglycerol phosphate <=> H2O + Tryptophan + Glyceraldehyde3-phosphate	4.2.1.20	-9.167	0.603166	=>	c	<=>	peg.2267+peg.2268	<=>	peg.2267+peg.2268
rxn00474	cpd00054 + cpd00359 <=> cpd00001 + cpd00065	Serine + indol <=> H2O + Tryptophan	4.2.1.20	-11.947	0.694816	=>	c	<=>	peg.2267+peg.2268	<=>	peg.2267+peg.2268
rxn02508	cpd02642 <=> cpd00956	N-5-phosphoribosyl-anthranilate <=> 1-(2-carboxyphenylamino)-1-deoxyribulose 5-phosphate	5.3.1.24	0.62	1.30148	<=>	c	<=>	peg.2269	<=>	peg.2269
rxn02507	cpd00067 + cpd00956 <=> cpd00001 + cpd00011 + cpd02210	H+ + 1-(2-carboxyphenylamino)-1-deoxyribulose 5-phosphate <=> H2O + CO2 + Indoleglycerol phosphate	4.1.1.48	-14.457	1.83187	=>	c	=>	peg.2270	=>	peg.2270
rxn00791	cpd00012 + cpd02642 <=> cpd00093 + cpd00103	PPi + N-5-phosphoribosyl-anthranilate <=> Vitamin L1 + PRPP	2.4.2.18	10.47	0.815445	<=	c	<=	peg.2271	<=	peg.2271
rxn00726	cpd00013 + cpd00216 <=> cpd00001 + cpd00020 + cpd00067 + cpd00093	NH3 + Chorismate <=> H2O + Pyruvate + H+ + Vitamin L1	|4.1.3.27	-39.437	1.7777	=>	c	=>	peg.2272+peg.75	=>	peg.2272+peg.75
rxn02212	cpd02857 <=> cpd00009 + cpd00067 + cpd00699	DAHP <=> Phosphate + H+ + 3-Dehydroquinate	|4.2.3.4|4.6.1.3	-16.934	1.12916	=>	c	=>	peg.2274	=>	peg.2274
rxn01255	cpd00932 <=> cpd00009 + cpd00067 + cpd00216	O5-(1-Carboxyvinyl)-3-phosphoshikimate <=> Phosphate + H+ + Chorismate	4.2.3.5	-13.424	0.949686	=>	c	=>	peg.2275	=>	peg.2275
rxn00515	cpd00002 + cpd00090 <=> cpd00008 + cpd00068	ATP + IDP <=> ADP + ITP	|2.7.4.6	0	2	<=>	c	<=>	peg.2277	<=>	peg.2277
rxn01678	cpd00002 + cpd00978 <=> cpd00008 + cpd00358	ATP + dUDP <=> ADP + dUTP	2.7.4.6	0	2	<=>	c	<=>	peg.2277	<=>	peg.2277
rxn00117	cpd00002 + cpd00014 <=> cpd00008 + cpd00062	ATP + UDP <=> ADP + UTP	2.7.4.6	0	2	<=>	c	<=>	peg.2277	<=>	peg.2277
rxn00839	cpd00002 + cpd00177 <=> cpd00008 + cpd00115	ATP + dADP <=> ADP + dATP	2.7.4.6	0	2	<=>	c	<=>	peg.2277	<=>	peg.2277
rxn00409	cpd00002 + cpd00096 <=> cpd00008 + cpd00052	ATP + CDP <=> ADP + CTP	2.7.4.6	0	2	<=>	c	<=>	peg.2277	<=>	peg.2277
rxn01512	cpd00002 + cpd00297 <=> cpd00008 + cpd00357	ATP + dTDP <=> ADP + TTP	2.7.4.6	0	2	<=>	c	<=>	peg.2277	<=>	peg.2277
rxn01673	cpd00002 + cpd00533 <=> cpd00008 + cpd00356	ATP + dCDP <=> ADP + dCTP	2.7.4.6	0	2	<=>	c	<=>	peg.2277	<=>	peg.2277
rxn01353	cpd00002 + cpd00295 <=> cpd00008 + cpd00241	ATP + dGDP <=> ADP + dGTP	2.7.4.6	0	2	<=>	c	<=>	peg.2277	<=>	peg.2277
rxn00237	cpd00002 + cpd00031 <=> cpd00008 + cpd00038	ATP + GDP <=> ADP + GTP	2.7.4.6	0	2	<=>	c	<=>	peg.2277	<=>	peg.2277
rxn03891	cpd00113 + cpd00906 <=> cpd00012 + cpd02590	Isopentenyldiphosphate + all-trans-Hexaprenyl diphosphate <=> PPi + all-trans-Heptaprenyl diphosphate	|2.5.1.30	-13	0.667887	=>	c	=>	peg.2278+peg.2280	=>	peg.2278+peg.2280
rxn01486	cpd00113 + cpd00350 <=> cpd00012 + cpd00289	Isopentenyldiphosphate + Farnesyldiphosphate <=> PPi + Geranylgeranyl diphosphate	|2.5.1.29	-13	0.667887	=>	c	=>	peg.2278+peg.2280	=>	peg.2278+peg.2280
rxn03892	cpd00113 + cpd02591 <=> cpd00012 + cpd00906	Isopentenyldiphosphate + pendp <=> PPi + all-trans-Hexaprenyl diphosphate	|2.5.1.33	-13	0.667887	=>	c	=>	peg.2278+peg.2280	=>	peg.2278+peg.2280
rxn05287	cpd00113 + cpd00289 <=> cpd00012 + cpd02591	Isopentenyldiphosphate + Geranylgeranyl diphosphate <=> PPi + pendp		-13	0.667887	=>	c	=>	peg.2278+peg.2280	=>	peg.2278+peg.2280
rxn05266	cpd00005 + cpd00017 + cpd11425 <=> cpd00006 + cpd00019 + cpd11451	TPNH + SAM + 2dmmq7 <=> TPN + S-Adenosylhomocysteine + mql7		-40.949	3.70056	=>	c	=>	peg.2279	=>	peg.2279
rxn09206	cpd00054 + cpd15423 <=> cpd00046 + cpd00067 + cpd15553	Serine + CDP-1,2-ditetradecanoylglycerol <=> CMP + H+ + phosphatidylserine ditetradecanoyl	|2.7.8.8	-15.04	0.715475	=>	c	=>	peg.228	=>	peg.228
rxn10227	cpd00054 + cpd15684 <=> cpd00046 + cpd00067 + cpd15690	Serine + CDP-1,2-dianteisoheptadecanoylglycerol => CMP + H+ + Dianteisoheptadecanoylphosphatidylserine	|2.7.8.8	-15.04	0.715475	=>	c	=>	peg.228	=>	peg.228
rxn10230	cpd00054 + cpd15687 <=> cpd00046 + cpd00067 + cpd15693	Serine + CDP-1,2-dianteisopentadecanoylglycerol => CMP + H+ + Dianteisopentadecanoylphosphatidylserine	|2.7.8.8	-15.04	0.715475	=>	c	=>	peg.228	=>	peg.228
rxn09208	cpd00054 + cpd15419 <=> cpd00046 + cpd00067 + cpd15555	Serine + CDP-1,2-dihexadecanoylglycerol <=> CMP + H+ + phosphatidylserine dihexadecanoyl	|2.7.8.8	-15.04	0.715475	=>	c	=>	peg.228	=>	peg.228
rxn10226	cpd00054 + cpd15683 <=> cpd00046 + cpd00067 + cpd15689	Serine + CDP-1,2-diisoheptadecanoylglycerol => CMP + H+ + Diisoheptadecanoylphosphatidylserine	|2.7.8.8	-15.04	0.715475	=>	c	=>	peg.228	=>	peg.228
rxn10228	cpd00054 + cpd15685 <=> cpd00046 + cpd00067 + cpd15691	Serine + CDP-1,2-diisotetradecanoylglycerol => CMP + H+ + Diisotetradecanoylphosphatidylserine	|2.7.8.8	-15.04	0.715475	=>	c	=>	peg.228	=>	peg.228
rxn09210	cpd00054 + cpd15421 <=> cpd00046 + cpd00067 + cpd15557	Serine + CDP-1,2-dioctadecanoylglycerol <=> CMP + H+ + phosphatidylserine dioctadecanoyl	|2.7.8.8	-15.04	0.715475	=>	c	=>	peg.228	=>	peg.228
rxn10231	cpd00054 + cpd15688 <=> cpd00046 + cpd00067 + cpd15694	Serine + CDP-1,2-diisohexadecanoylglycerol => CMP + H+ + Diisohexadecanoylphosphatidylserine	|2.7.8.8	-15.04	0.715475	=>	c	=>	peg.228	=>	peg.228
rxn10229	cpd00054 + cpd15686 <=> cpd00046 + cpd00067 + cpd15692	Serine + CDP-1,2-diisopentadecanoylglycerol => CMP + H+ + Diisopentadecanoylphosphatidylserine	|2.7.8.8	-15.04	0.715475	=>	c	=>	peg.228	=>	peg.228
rxn00611	cpd00003 + cpd00080 <=> cpd00004 + cpd00067 + cpd00095	NAD + GLYC-3-P <=> NADH + H+ + Glycerone phosphate	|1.1.1.8|1.1.1.94|1.1.1.261	3.76	1.07969	<=>	c	<=>	peg.2287	<=>	peg.2287
rxn00612	cpd00006 + cpd00080 <=> cpd00005 + cpd00067 + cpd00095	TPN + GLYC-3-P <=> TPNH + H+ + Glycerone phosphate	1.1.1.261|1.1.1.94	3.76	1.07969	<=>	c	<=>	peg.2287	<=>	peg.2287
rxn00830	cpd00113 <=> cpd00202	Isopentenyldiphosphate <=> DMAPP	5.3.3.2	0.66	0.418925	<=>	c	<=>	peg.2291	<=>	peg.2291
rxn00364	cpd00002 + cpd00046 <=> cpd00008 + cpd00096	ATP + CMP <=> ADP + CDP	2.7.4.14	0	2	<=>	c	<=>	peg.2293	<=>	peg.2293
rxn01219	cpd00002 + cpd00206 <=> cpd00008 + cpd00533	ATP + dCMP <=> ADP + dCDP	2.7.4.14	0	2	<=>	c	<=>	peg.2293	<=>	peg.2293
rxn10233	(2) cpd00067 + cpd15690 <=> cpd00011 + cpd15696	2 H+ + Dianteisoheptadecanoylphosphatidylserine => CO2 + Dianteisoheptadecanoylphosphatidylethanolamine	|4.1.1.65	7.45	0.828894	<=>	c	<=>	peg.230	<=>	peg.230
rxn09200	(2) cpd00067 + cpd15555 <=> cpd00011 + cpd15531	2 H+ + phosphatidylserine dihexadecanoyl <=> CO2 + phosphatidylethanolamine dihexadecanoyl	|4.1.1.65	7.45	0.828894	<=>	c	<=>	peg.230	<=>	peg.230
rxn10232	(2) cpd00067 + cpd15689 <=> cpd00011 + cpd15695	2 H+ + Diisoheptadecanoylphosphatidylserine => CO2 + Diisoheptadecanoylphosphatidylethanolamine	|4.1.1.65	7.45	0.828894	<=>	c	<=>	peg.230	<=>	peg.230
rxn09202	(2) cpd00067 + cpd15557 <=> cpd00011 + cpd15533	2 H+ + phosphatidylserine dioctadecanoyl <=> CO2 + phosphatidylethanolamine dioctadecanoyl	|4.1.1.65	7.45	0.828894	<=>	c	<=>	peg.230	<=>	peg.230
rxn10237	(2) cpd00067 + cpd15694 <=> cpd00011 + cpd15700	2 H+ + Diisohexadecanoylphosphatidylserine => CO2 + Diisohexadecanoylphosphatidylethanolamine	|4.1.1.65	7.45	0.828894	<=>	c	<=>	peg.230	<=>	peg.230
rxn10235	(2) cpd00067 + cpd15692 <=> cpd00011 + cpd15698	2 H+ + Diisopentadecanoylphosphatidylserine => CO2 + Diisopentadecanoylphosphatidylethanolamine	|4.1.1.65	7.45	0.828894	<=>	c	<=>	peg.230	<=>	peg.230
rxn10234	(2) cpd00067 + cpd15691 <=> cpd00011 + cpd15697	2 H+ + Diisotetradecanoylphosphatidylserine => CO2 + Diisotetradecanoylphosphatidylethanolamine	|4.1.1.65	7.45	0.828894	<=>	c	<=>	peg.230	<=>	peg.230
rxn09198	(2) cpd00067 + cpd15553 <=> cpd00011 + cpd15529	2 H+ + phosphatidylserine ditetradecanoyl <=> CO2 + phosphatidylethanolamine ditetradecanoyl	|4.1.1.65	7.45	0.828894	<=>	c	<=>	peg.230	<=>	peg.230
rxn10236	(2) cpd00067 + cpd15693 <=> cpd00011 + cpd15699	2 H+ + Dianteisopentadecanoylphosphatidylserine => CO2 + Dianteisopentadecanoylphosphatidylethanolamine	|4.1.1.65	7.45	0.828894	<=>	c	<=>	peg.230	<=>	peg.230
rxn05645	cpd00067[e] + cpd00220[e] <=> cpd00067 + cpd00220	H+[e] + RIBF[e] <=> H+ + RIBF		0	2	<=>	c	<=>	peg.2309	<=>	peg.2309
rxn01101	cpd00003 + cpd00169 <=> cpd00004 + cpd00067 + cpd02069	NAD + 3-Phosphoglycerate <=> NADH + H+ + 3-Phosphonooxypyruvate	1.1.1.95	6.22	1.09509	<=>	c	<=>	peg.2311	<=>	peg.2311
rxn02213	cpd00699 <=> cpd00001 + cpd01716	3-Dehydroquinate <=> H2O + 3-Dehydroshikimate	4.2.1.10	-8.477	0.974976	=>	c	=>	peg.2312|peg.2451	=>	peg.2312|peg.2451
rxn03080	cpd02882 + cpd11225 <=> (2) cpd00001 + cpd00009 + cpd00067 + cpd02656	4--1-D-Ribitylamino-5-aminouracil + 3-4-dihydroxy-2-butanone4-phosphate <=> 2 H2O + Phosphate + H+ + 6-7-Dimethyl-8--1-D-ribityllumazine	2.5.1.9	0.922	2.78748	<=>	c	<=>	peg.2329	<=>	peg.2329
rxn00300	(3) cpd00001 + cpd00038 <=> cpd00012 + cpd00047 + cpd00067 + cpd00957	3 H2O + GTP <=> PPi + FORM + H+ + 2,5-Diamino-6-(5'-phosphoribosylamino)-4-pyrimidineone	|3.5.4.25	-18.539	2.79153	=>	c	=>	peg.2330	=>	peg.2330
rxn05040	cpd00171 <=> cpd00047 + cpd00067 + cpd11225	D-Ribulose5-phosphate <=> FORM + H+ + 3-4-dihydroxy-2-butanone4-phosphate		-20.78	0.597079	=>	c	=>	peg.2330	=>	peg.2330
rxn00048	(2) cpd02656 <=> cpd00220 + cpd02882	2 6-7-Dimethyl-8--1-D-ribityllumazine <=> RIBF + 4--1-D-Ribitylamino-5-aminouracil	2.5.1.9	-51.05	2.98689	=>	c	=>	peg.2331|peg.2328	=>	peg.2331|peg.2328
rxn02474	cpd00006 + cpd02720 <=> cpd00005 + cpd00067 + cpd00931	TPN + 5-Amino-6--5-phosphoribitylaminouracil <=> TPNH + H+ + 5-Amino-6--5-phosphoribosylaminouracil	1.1.1.193	3.14	1.69953	<=>	c	<=>	peg.2332	<=>	peg.2332
rxn02475	cpd00001 + cpd00067 + cpd00957 <=> cpd00013 + cpd00931	H2O + H+ + 2,5-Diamino-6-(5'-phosphoribosylamino)-4-pyrimidineone <=> NH3 + 5-Amino-6--5-phosphoribosylaminouracil	3.5.4.26	-8.883	1.24787	=>	c	=>	peg.2332	=>	peg.2332
rxn00313	cpd00067 + cpd00516 <=> cpd00011 + cpd00039	H+ + meso-2,6-Diaminopimelate <=> CO2 + Lysine	4.1.1.20	-3.09	0.5417	=>	c	=>	peg.2343	=>	peg.2343
rxn05217	cpd00041[e] + cpd00067[e] <=> cpd00041 + cpd00067	Aspartate[e] + H+[e] <=> Aspartate + H+		0	2	<=>	c	<=>	peg.235	<=>	peg.235
rxn01985	cpd00009 + cpd00067 + cpd03279 <=> cpd00226 + cpd00509	Phosphate + H+ + Deoxyinosine <=> HYXN + deoxyribose-1-phosphate	2.4.2.1|2.4.2.4	1.584	0.969017	<=>	c	<=>	peg.2354|peg.1967	<=>	peg.2354|peg.1967
rxn01446	cpd00009 + cpd00067 + cpd00277 <=> cpd00207 + cpd00509	Phosphate + H+ + Deoxyguanosine <=> GNN + deoxyribose-1-phosphate	2.4.2.1|2.4.2.4	1.584	0.969017	<=>	c	<=	peg.2354|peg.1967	<=	peg.2354|peg.1967
rxn01647	cpd00009 + cpd03471 <=> cpd00218 + cpd00475	Phosphate + Nicotinate D-ribonucleoside <=> Niacin + Ribose 1-phosphate	|2.4.2.1	-1.356	1.02667	<=>	c	<=>	peg.2354|peg.1967	<=>	peg.2354|peg.1967
rxn01358	cpd00009 + cpd00067 + cpd00246 <=> cpd00226 + cpd00475	Phosphate + H+ + Inosine <=> HYXN + Ribose 1-phosphate	2.4.2.1|2.4.2.15	1.584	0.969017	<=>	c	<=>	peg.2354|peg.1967	<=>	peg.2354|peg.1967
rxn01649	cpd00009 + cpd00067 + cpd01217 <=> cpd00309 + cpd00475	Phosphate + H+ + Xanthosine <=> XAN + Ribose 1-phosphate	2.4.2.1	1.584	0.969017	<=>	c	<=	peg.2354|peg.1967	<=	peg.2354|peg.1967
rxn01859	cpd00009 + cpd00067 + cpd00438 <=> cpd00128 + cpd00509	Phosphate + H+ + Deoxyadenosine <=> Adenine + deoxyribose-1-phosphate	2.4.2.1|2.4.2.4	1.584	0.969017	<=>	c	<=>	peg.2354|peg.1967	<=>	peg.2354|peg.1967
rxn01646	cpd00009 + cpd02016 <=> cpd00133 + cpd00475	Phosphate + N-Ribosylnicotinamide <=> NICO + Ribose 1-phosphate	|2.4.2.1	-1.356	1.02667	<=>	c	<=>	peg.2354|peg.1967	<=>	peg.2354|peg.1967
rxn01138	cpd00009 + cpd00067 + cpd00182 <=> cpd00128 + cpd00475	Phosphate + H+ + Adenosine <=> Adenine + Ribose 1-phosphate	2.4.2.1	1.584	0.969017	<=>	c	<=>	peg.2354|peg.1967	<=>	peg.2354|peg.1967
rxn01799	cpd00009 + cpd00067 + cpd00412 <=> cpd00092 + cpd00509	Phosphate + H+ + Deoxyuridine <=> Uracil + deoxyribose-1-phosphate	|2.4.2.1|2.4.2.4|2.4.2.23|2.4.2.2	1.584	0.969017	<=>	c	<=>	peg.2354|peg.1967	<=>	peg.2354|peg.1967
rxn01548	cpd00009 + cpd00067 + cpd00311 <=> cpd00207 + cpd00475	Phosphate + H+ + Guanosine <=> GNN + Ribose 1-phosphate	2.4.2.1|2.4.2.15	1.584	0.969017	<=>	c	<=	peg.2354|peg.1967	<=	peg.2354|peg.1967
rxn01986	cpd00509 <=> cpd00510	deoxyribose-1-phosphate <=> deoxyribose-5-phosphate	5.4.2.7	0	2	<=>	c	<=>	peg.2355	<=>	peg.2355
rxn00778	cpd00475 <=> cpd00101	Ribose 1-phosphate <=> Ribose 5-phosphate	5.4.2.2|5.4.2.7	0	2	<=>	c	<=>	peg.2355	<=>	peg.2355
rxn00159	cpd00003 + cpd00130 <=> cpd00004 + cpd00011 + cpd00020	NAD + MALA <=> NADH + CO2 + Pyruvate	1.1.1.38|1.1.1.39|1.1.1.40|4.1.1.3	1.32	1.21702	=>	c	=>	peg.2360|peg.2991|peg.3712	=>	peg.2360|peg.2991|peg.3712
rxn00347	cpd00041 <=> cpd00013 + cpd00106	Aspartate <=> NH3 + Fumarate	3.5.1.38|4.3.1.1	3.08	0.885545	<=>	c	<=>	peg.2362	<=>	peg.2362
rxn00342	cpd00001 + cpd00132 <=> cpd00013 + cpd00041	H2O + L-Asparagine <=> NH3 + Aspartate	3.5.1.1|3.5.1.38	-4.723	0.88056	=>	c	=>	peg.2363|peg.270	=>	peg.2363|peg.270
rxn00775	cpd00001 + cpd00251 <=> cpd00018 + cpd00101	H2O + ADPribose <=> AMP + Ribose 5-phosphate	|3.6.1.13	-9.313	0.746895	=>	c	=>	peg.2366	=>	peg.2366
rxn00552	cpd00001 + cpd00288 <=> cpd00013 + cpd00072	H2O + D-Glucosamine phosphate <=> NH3 + Neuberg ester	3.5.99.6	1.577	0.961782	=>	c	=>	peg.237|peg.3508	=>	peg.237|peg.3508
rxn12510	cpd00002 + cpd00644 <=> cpd00008 + cpd02201	ATP + PAN <=> ADP + D-4-Phosphopantothenate	2.7.1.33	-4.5	0.23673	<=>	c	<=>	peg.2381|peg.70	<=>	peg.2381|peg.70
rxn00166	cpd00550 <=> cpd00013 + cpd00020	D-Serine <=> NH3 + Pyruvate	|4.3.1.18	-7.51	0.642791	=>	c	=>	peg.2382	=>	peg.2382
rxn00604	cpd00006 + cpd00079 <=> cpd00005 + cpd00067 + cpd00911	TPN + Robison ester <=> TPNH + H+ + 6-Phospho-D-glucono-1,5-lactone	1.1.1.49	-2	1.60921	<=>	c	<=>	peg.2390	<=>	peg.2390
rxn01115	cpd00006 + cpd00284 <=> cpd00005 + cpd00011 + cpd00171	TPN + 6-Phospho-D-gluconate <=> TPNH + CO2 + D-Ribulose5-phosphate	1.1.1.44	0.67	1.22719	=>	c	=>	peg.2391|peg.4014	=>	peg.2391|peg.4014
rxn01575	cpd00024 + cpd00322 <=> cpd00023 + cpd00508	2-Oxoglutarate + L-Isoleucine <=> GLU + 3MOP	2.6.1.42	0	2	<=>	c	<=	peg.240|peg.3860	<=	peg.240|peg.3860
rxn01925	cpd00449 + cpd00481 <=> cpd00010 + cpd02700	Dihydrolipoamide + Isobutyryl-CoA <=> CoA + S-(2-Methylpropanoyl)-dihydrolipoamide	|2.3.1.168	0	2	<=>	c	<=>	peg.2407	<=>	peg.2407
rxn06335	cpd00449 + cpd00760 <=> cpd00010 + cpd14703	Dihydrolipoamide + 2-Methylbutyryl-CoA <=> CoA + S-(2-Methylbutanoyl)-dihydrolipoamide-E	|2.3.1.168	0	2	<=>	c	<=>	peg.2407	<=>	peg.2407
rxn06586	cpd00449 + cpd01882 <=> cpd00010 + cpd14699	Dihydrolipoamide + Isovaleryl-CoA <=> CoA + S-(3-Methylbutanoyl)-dihydrolipoamide-E	|2.3.1.168	0	2	<=>	c	<=>	peg.2407	<=>	peg.2407
rxn07431	cpd00213 + cpd14700 <=> cpd00056 + cpd02700	Lipoamide + 2-Methyl-1-hydroxypropyl-TPP <=> TPP + S-(2-Methylpropanoyl)-dihydrolipoamide	|1.2.4.4	-2.814	1.93474	<=>	c	<=>	peg.2408+peg.2409	<=>	peg.2408+peg.2409
rxn07430	cpd00056 + cpd00067 + cpd00123 <=> cpd00011 + cpd14700	TPP + H+ + 3MOB <=> CO2 + 2-Methyl-1-hydroxypropyl-TPP	|1.2.4.4	-6.87	0.764453	=>	c	=>	peg.2408+peg.2409	=>	peg.2408+peg.2409
rxn07435	cpd00213 + cpd14702 <=> cpd00056 + cpd14703	Lipoamide + 2-Methyl-1-hydroxybutyl-TPP <=> TPP + S-(2-Methylbutanoyl)-dihydrolipoamide-E	|1.2.4.4	-2.814	1.93474	<=>	c	<=>	peg.2408+peg.2409	<=>	peg.2408+peg.2409
rxn07434	cpd00056 + cpd00067 + cpd00508 <=> cpd00011 + cpd14702	TPP + H+ + 3MOP <=> CO2 + 2-Methyl-1-hydroxybutyl-TPP	|1.2.4.4	-6.87	0.764453	=>	c	=>	peg.2408+peg.2409	=>	peg.2408+peg.2409
rxn07432	cpd00056 + cpd00067 + cpd00200 <=> cpd00011 + cpd14698	TPP + H+ + 4MOP <=> CO2 + 3-Methyl-1-hydroxybutyl-TPP	|1.2.4.4	-6.87	0.764453	=>	c	=>	peg.2408+peg.2409	=>	peg.2408+peg.2409
rxn07433	cpd00213 + cpd14698 <=> cpd00056 + cpd14699	Lipoamide + 3-Methyl-1-hydroxybutyl-TPP <=> TPP + S-(3-Methylbutanoyl)-dihydrolipoamide-E	|1.2.4.4	-2.814	1.93474	<=>	c	<=>	peg.2408+peg.2409	<=>	peg.2408+peg.2409
rxn01236	cpd00002 + cpd00067 + cpd00211 <=> cpd00008 + cpd01662	ATP + H+ + Butyrate <=> ADP + Butanoylphosphate	|2.7.2.7	2.63	0.290389	<=>	c	<=>	peg.2411	<=>	peg.2411
rxn01573	cpd00001 + cpd00003 + cpd00322 <=> cpd00004 + cpd00013 + cpd00067 + cpd00508	H2O + NAD + L-Isoleucine <=> NADH + NH3 + H+ + 3MOP	|1.4.1.9	8.687	1.31216	<=>	c	<=	peg.2412	<=	peg.2412
rxn00804	cpd00001 + cpd00003 + cpd00107 <=> cpd00004 + cpd00013 + cpd00067 + cpd00200	H2O + NAD + L-Leucine <=> NADH + NH3 + H+ + 4MOP	|1.4.1.9	8.687	1.31216	<=>	c	<=>	peg.2412	<=>	peg.2412
rxn01045	cpd00001 + cpd00003 + cpd00156 <=> cpd00004 + cpd00013 + cpd00067 + cpd00123	H2O + NAD + L-Valine <=> NADH + NH3 + H+ + 3MOB	|1.4.1.9	8.687	1.31216	<=>	c	<=>	peg.2412	<=>	peg.2412
rxn00871	cpd00009 + cpd00067 + cpd00120 <=> cpd00010 + cpd01662	Phosphate + H+ + Butyryl-CoA <=> CoA + Butanoylphosphate	|2.3.1.19	3.69	1.22568	<=>	c	<=>	peg.2413	<=>	peg.2413
rxn00289	cpd02799 <=> cpd00020 + cpd00036	Methylisocitrate <=> Pyruvate + Succinate	4.1.3.30	4.98	0.449096	<=>	c	<=>	peg.2416	<=>	peg.2416
rxn03060	cpd01501 <=> cpd00001 + cpd02597	2-Methylcitrate <=> H2O + cis-2-Methylaconitate	4.2.1.79	0.913	1.1088	<=>	c	<=>	peg.2417	<=>	peg.2417
rxn00679	cpd00010 + cpd00067 + cpd01501 <=> cpd00001 + cpd00032 + cpd00086	CoA + H+ + 2-Methylcitrate <=> H2O + Oxaloacetate + Propanoyl-CoA	2.3.3.5|4.1.3.31	10.737	1.31301	<=	c	<=	peg.2418	<=	peg.2418
rxn01923	cpd00007 + (2) cpd00481 <=> (2) cpd00001 + (2) cpd02187	O2 + 2 Isobutyryl-CoA <=> 2 H2O + 2 Methacrylyl-CoA	|1.3.99.2	-78.1137	1.62231	=>	c	=>	peg.2419	=>	peg.2419
rxn02268	cpd00007 + (2) cpd00760 <=> (2) cpd00001 + (2) cpd02125	O2 + 2 2-Methylbutyryl-CoA <=> 2 H2O + 2 Tiglyl-CoA	|1.3.99.2	-76.7937	1.56846	=>	c	=>	peg.2419	=>	peg.2419
rxn00452	cpd00017 + cpd00135 <=> cpd00019 + cpd00060 + cpd00067	SAM + L-Homocysteine <=> S-Adenosylhomocysteine + Methionine + H+	|2.1.1.10	-13.146	2.60718	=>	c	=>	peg.242	=>	peg.242
rxn01452	cpd00006 + cpd00842 <=> cpd00005 + cpd00067 + cpd00279	TPN + (S)-3-Hydroxybutyryl-CoA <=> TPNH + H+ + Acetoacetyl-CoA	|1.1.1.157	3.76	1.07969	<=>	c	<=>	peg.2420	<=>	peg.2420
rxn02875	cpd00001 + cpd01923 <=> cpd00035 + cpd03485	H2O + N-Acetylmuramoyl-Ala <=> ALA + N-Acetyl-D-muramoate	|3.5.1.28	-0.463	0.848213	<=>	c	<=>	peg.2423|peg.2573|peg.2761|peg.3568|peg.153|peg.3115|peg.2147	<=>	peg.2423|peg.2573|peg.2761|peg.3568|peg.153|peg.3115|peg.2147
rxn05216	cpd00053[e] + cpd00971[e] <=> cpd00053 + cpd00971	L-Glutamine[e] + Na+[e] => L-Glutamine + Na+		0	2	<=>	c	<=>	peg.243	<=>	peg.243
rxn03909	cpd00020 + cpd00067 + cpd00102 <=> cpd00011 + cpd08289	Pyruvate + H+ + Glyceraldehyde3-phosphate <=> CO2 + 1-deoxy-D-xylulose5-phosphate	|2.2.1.7	-8.11	0.601657	=>	c	=>	peg.2431	=>	peg.2431
rxn01466	cpd00113 + cpd00283 <=> cpd00012 + cpd00350	Isopentenyldiphosphate + Geranyldiphosphate <=> PPi + Farnesyldiphosphate	2.5.1.1|2.5.1.10|2.5.1.29	-13	0.667887	=>	c	=>	peg.2432	=>	peg.2432
rxn01213	cpd00113 + cpd00202 <=> cpd00012 + cpd00283	Isopentenyldiphosphate + DMAPP <=> PPi + Geranyldiphosphate	2.5.1.1|2.5.1.10|2.5.1.29	-13	0.667887	=>	c	=>	peg.2432	=>	peg.2432
rxn00907	cpd00006 + cpd00125 <=> cpd00005 + cpd00347	TPN + 5,10-Methylene-THF <=> TPNH + 5,10-Methenyltetrahydrofolate	1.5.1.5	1.92	1.94167	<=>	c	<=>	peg.2435	<=>	peg.2435
rxn00690	cpd00002 + cpd00047 + cpd00087 <=> cpd00008 + cpd00009 + cpd00201	ATP + FORM + THF <=> ADP + Phosphate + 10-Formyl-THF	|3.5.4.9|6.3.4.3	-0.874	1.49255	<=>	c	<=>	peg.2435	<=>	peg.2435
rxn01211	cpd00001 + cpd00347 <=> cpd00067 + cpd00201	H2O + 5,10-Methenyltetrahydrofolate <=> H+ + 10-Formyl-THF	3.5.4.9|6.3.4.3	-0.613	2.18684	<=>	c	<=>	peg.2435	<=>	peg.2435
rxn06672	cpd00002 + cpd00242 + cpd12848 <=> cpd00008 + cpd00009 + cpd00067 + cpd12543	ATP + HCO3- + Holo-[carboxylase] <=> ADP + Phosphate + H+ + Carboxybiotin-carboxyl-carrier protein	|6.3.4.14	9.576	1.09129	<=>	c	<=>	peg.2439+peg.2438+peg.2248	<=>	peg.2439+peg.2438+peg.2248
rxn00908	cpd00003 + cpd00033 + cpd00087 <=> cpd00004 + cpd00011 + cpd00013 + cpd00125	NAD + Gly + THF <=> NADH + CO2 + NH3 + 5,10-Methylene-THF	|2.1.2.10	2.09	2.39113	=>	c	=>	peg.2459+peg.2460+peg.2461+peg.3285	=>	peg.2459+peg.2460+peg.2461+peg.3285
rxn01634	cpd00067 + cpd00515 <=> cpd00001 + cpd00011 + cpd00340	H+ + 5-Dehydro-4-deoxy-D-glucarate <=> H2O + CO2 + 2,5-Dioxopentanoate	|4.2.1.41	-12.257	0.839086	=>	c	=>	peg.247	=>	peg.247
rxn00196	cpd00001 + cpd00006 + cpd00340 <=> cpd00005 + cpd00024 + (2) cpd00067	H2O + TPN + 2,5-Dioxopentanoate <=> TPNH + 2-Oxoglutarate + 2 H+	|1.2.1.26	-9.803	1.17612	=>	c	<=>	peg.248	<=>	peg.248
rxn01274	cpd00001 + cpd02182 <=> cpd00042 + cpd00067 + cpd00221	H2O + (R)-S-Lactoylglutathione <=> GSH + H+ + D-Lactate	3.1.2.6	-5.757	1.20727	=>	c	=>	peg.2483|peg.1711	=>	peg.2483|peg.1711
rxn00216	cpd00002 + cpd00027 <=> cpd00008 + cpd00079	ATP + Glucose <=> ADP + Robison ester	2.7.1.1|2.7.1.2	-4.5	0.23673	<=>	c	<=>	peg.2489	<=>	peg.2489
rxn05572	cpd00067[e] + cpd00609[e] <=> cpd00067 + cpd00609	H+[e] + D-Glucarate[e] <=> H+ + D-Glucarate	|TC-2.A.3.1|2.A.3.1	0	2	<=>	c	<=>	peg.249	<=>	peg.249
rxn05565	cpd00067[e] + cpd00652[e] <=> cpd00067 + cpd00652	H+[e] + D-Mucic acid[e] <=> H+ + D-Mucic acid	|TC-2.A.3.1|2.A.3.1	0	2	<=>	c	<=>	peg.249	<=>	peg.249
rxn01653	cpd00002 + cpd02197 <=> cpd00008 + cpd00009 + cpd00347	ATP + Folinic acid <=> ADP + Phosphate + 5,10-Methenyltetrahydrofolate	|6.3.3.2	-8.224	1.76042	=>	c	=>	peg.2493	=>	peg.2493
rxn05145	cpd00001 + cpd00002 + cpd00009[e] <=> cpd00008 + (2) cpd00009 + cpd00067	H2O + ATP + Phosphate[e] <=> ADP + 2 Phosphate + H+	|TC-3.A.1.7|3.A.1.7	-6.817	0.717554	<=>	c	<=>	peg.2499+peg.2500+peg.2501+peg.2502+peg.2503	<=>	peg.2499+peg.2500+peg.2501+peg.2502+peg.2503
rxn07845	cpd00609 <=> cpd00001 + cpd02439	D-Glucarate <=> H2O + 2-Dehydro-3-deoxy-D-glucarate	|4.2.1.40	-8.167	0.693353	=>	c	=>	peg.250	=>	peg.250
rxn01989	cpd00609 <=> cpd00001 + cpd00515	D-Glucarate <=> H2O + 5-Dehydro-4-deoxy-D-glucarate	4.2.1.40	-8.167	0.693353	=>	c	=>	peg.250	=>	peg.250
rxn10199	cpd03495 + cpd15666 <=> cpd02229 + cpd15665	Undecaprenyl-diphospho-N-acetylmuramoyl--N-acetylglucosamine-L-ala-D-glu-meso-2-6-diaminopimeloyl-D-ala-D-ala + Peptidoglycan polymer (n-1 subunits) => Undecaprenyldiphosphate + Peptidoglycan polymer (n subunits)		-1.7	0.632032	<=>	c	<=>	peg.2504|peg.1698	<=>	peg.2504|peg.1698
rxn06991	cpd08301 + cpd12072 <=> cpd00001 + cpd08615 + cpd12139	2-C-methyl-D-erythritol2-4-cyclodiphosphate + Protein dithiol <=> H2O + 1-Hydroxy-2-methyl-2-butenyl 4-diphosphate + Protein disulfide	|1.17.4.3	-46.109	3.10804	=>	c	=>	peg.2511	=>	peg.2511
rxn03887	cpd00652 <=> cpd00001 + cpd00515	D-Mucic acid <=> H2O + 5-Dehydro-4-deoxy-D-glucarate	4.2.1.42	-8.167	0.693353	=>	c	=>	peg.252	=>	peg.252
rxn04113	cpd00005 + cpd00067 + cpd08615 <=> cpd00001 + cpd00006 + cpd00113	TPNH + H+ + 1-Hydroxy-2-methyl-2-butenyl 4-diphosphate <=> H2O + TPN + Isopentenyldiphosphate	|1.17.1.2	-16.857	1.23119	=>	c	=>	peg.2520	=>	peg.2520
rxn04996	cpd00001 + cpd00006 + cpd00202 <=> cpd00005 + cpd00067 + cpd08615	H2O + TPN + DMAPP <=> TPNH + H+ + 1-Hydroxy-2-methyl-2-butenyl 4-diphosphate	|1.17.1.2	16.197	1.17453	<=	c	<=	peg.2520	<=	peg.2520
rxn01800	cpd00001 + cpd00067 + cpd00654 <=> cpd00013 + cpd00412	H2O + H+ + Deoxycytidine <=> NH3 + Deoxyuridine	3.5.4.14|3.5.4.5	-5.143	1.45906	=>	c	=>	peg.2533	=>	peg.2533
rxn10243	cpd00001 + cpd15682 <=> cpd00009 + cpd00067 + cpd15706	H2O + 1,2-diisohexadecanoyl-sn-glycerol 3-phosphate => Phosphate + H+ + 1,2-Diisohexadecanoyl-sn-glycerol	|3.1.3.4	-2.317	0.735634	=>	c	=>	peg.2534	=>	peg.2534
rxn08297	cpd00002 + cpd15309 <=> cpd00008 + cpd15524	ATP + 1,2-Diacyl-sn-glycerol dihexadecanoyl <=> ADP + 1,2-dihexadecanoyl-sn-glycerol 3-phosphate	|2.7.1.107	-4.5	0.23673	<=>	c	<=>	peg.2534	<=>	peg.2534
rxn10241	cpd00001 + cpd15680 <=> cpd00009 + cpd00067 + cpd15704	H2O + 1,2-diisopentadecanoyl-sn-glycerol 3-phosphate => Phosphate + H+ + 1,2-Diisopentadecanoyl-sn-glycerol	|3.1.3.4	-2.317	0.735634	=>	c	=>	peg.2534	=>	peg.2534
rxn09065	cpd00001 + cpd15524 <=> cpd00009 + cpd00067 + cpd15309	H2O + 1,2-dihexadecanoyl-sn-glycerol 3-phosphate <=> Phosphate + H+ + 1,2-Diacyl-sn-glycerol dihexadecanoyl	|3.1.3.4	-2.317	0.735634	=>	c	=>	peg.2534	=>	peg.2534
rxn08299	cpd00002 + cpd15311 <=> cpd00008 + cpd15526	ATP + 1,2-Diacyl-sn-glycerol dioctadecanoyl <=> ADP + 1,2-dioctadecanoyl-sn-glycerol 3-phosphate	|2.7.1.107	-4.5	0.23673	<=>	c	<=>	peg.2534	<=>	peg.2534
rxn10255	cpd00002 + cpd15703 <=> cpd00008 + cpd15679	ATP + 1,2-Diisotetradecanoyl-sn-glycerol => ADP + 1,2-diisotetradecanoyl-sn-glycerol 3-phosphate	|2.7.1.107	-4.5	0.23673	<=>	c	<=>	peg.2534	<=>	peg.2534
rxn10240	cpd00001 + cpd15679 <=> cpd00009 + cpd00067 + cpd15703	H2O + 1,2-diisotetradecanoyl-sn-glycerol 3-phosphate => Phosphate + H+ + 1,2-Diisotetradecanoyl-sn-glycerol	|3.1.3.4	-2.317	0.735634	=>	c	=>	peg.2534	=>	peg.2534
rxn10253	cpd00002 + cpd15701 <=> cpd00008 + cpd15677	ATP + 1,2-Diisoheptadecanoyl-sn-glycerol => ADP + 1,2-diisoheptadecanoyl-sn-glycerol 3-phosphate	|2.7.1.107	-4.5	0.23673	<=>	c	<=>	peg.2534	<=>	peg.2534
rxn10239	cpd00001 + cpd15678 <=> cpd00009 + cpd00067 + cpd15702	H2O + 1,2-dianteisoheptadecanoyl-sn-glycerol 3-phosphate => Phosphate + H+ + 1,2-Dianteisoheptadecanoyl-sn-glycerol	|3.1.3.4	-2.317	0.735634	=>	c	=>	peg.2534	=>	peg.2534
rxn09063	cpd00001 + cpd15522 <=> cpd00009 + cpd00067 + cpd15307	H2O + 1,2-ditetradecanoyl-sn-glycerol 3-phosphate <=> Phosphate + H+ + 1,2-Diacyl-sn-glycerol ditetradecanoyl	|3.1.3.4	-2.317	0.735634	=>	c	=>	peg.2534	=>	peg.2534
rxn10258	cpd00002 + cpd15706 <=> cpd00008 + cpd15682	ATP + 1,2-Diisohexadecanoyl-sn-glycerol => ADP + 1,2-diisohexadecanoyl-sn-glycerol 3-phosphate	|2.7.1.107	-4.5	0.23673	<=>	c	<=>	peg.2534	<=>	peg.2534
rxn10242	cpd00001 + cpd15681 <=> cpd00009 + cpd00067 + cpd15705	H2O + 1,2-dianteisopentadecanoyl-sn-glycerol 3-phosphate => Phosphate + H+ + 1,2-Dianteisopentadecanoyl-sn-glycerol	|3.1.3.4	-2.317	0.735634	=>	c	=>	peg.2534	=>	peg.2534
rxn10256	cpd00002 + cpd15704 <=> cpd00008 + cpd15680	ATP + 1,2-Diisopentadecanoyl-sn-glycerol => ADP + 1,2-diisopentadecanoyl-sn-glycerol 3-phosphate	|2.7.1.107	-4.5	0.23673	<=>	c	<=>	peg.2534	<=>	peg.2534
rxn10257	cpd00002 + cpd15705 <=> cpd00008 + cpd15681	ATP + 1,2-Dianteisopentadecanoyl-sn-glycerol => ADP + 1,2-dianteisopentadecanoyl-sn-glycerol 3-phosphate	|2.7.1.107	-4.5	0.23673	<=>	c	<=>	peg.2534	<=>	peg.2534
rxn10238	cpd00001 + cpd15677 <=> cpd00009 + cpd00067 + cpd15701	H2O + 1,2-diisoheptadecanoyl-sn-glycerol 3-phosphate => Phosphate + H+ + 1,2-Diisoheptadecanoyl-sn-glycerol	|3.1.3.4	-2.317	0.735634	=>	c	=>	peg.2534	=>	peg.2534
rxn10254	cpd00002 + cpd15702 <=> cpd00008 + cpd15678	ATP + 1,2-Dianteisoheptadecanoyl-sn-glycerol => ADP + 1,2-dianteisoheptadecanoyl-sn-glycerol 3-phosphate	|2.7.1.107	-4.5	0.23673	<=>	c	<=>	peg.2534	<=>	peg.2534
rxn08295	cpd00002 + cpd15307 <=> cpd00008 + cpd15522	ATP + 1,2-Diacyl-sn-glycerol ditetradecanoyl <=> ADP + 1,2-ditetradecanoyl-sn-glycerol 3-phosphate	|2.7.1.107	-4.5	0.23673	<=>	c	<=>	peg.2534	<=>	peg.2534
rxn09067	cpd00001 + cpd15526 <=> cpd00009 + cpd00067 + cpd15311	H2O + 1,2-dioctadecanoyl-sn-glycerol 3-phosphate <=> Phosphate + H+ + 1,2-Diacyl-sn-glycerol dioctadecanoyl	|3.1.3.4	-2.317	0.735634	=>	c	=>	peg.2534	=>	peg.2534
rxn05313	cpd00009[e] + (3) cpd00971[e] <=> cpd00009 + (3) cpd00971	Phosphate[e] + 3 Na+[e] <=> Phosphate + 3 Na+	|TC-2.A.58|2.A.58	0	2	<=>	c	<=>	peg.2545	<=>	peg.2545
rxn04704	(2) cpd00017 + cpd02083 <=> (2) cpd00011 + (2) cpd00060 + cpd00791 + (2) cpd03091	2 SAM + CoproporphyrinogenIII <=> 2 CO2 + 2 Methionine + ProtoporphyrinogenIX + 2 5'-Deoxyadenosine	|1.3.99.22	10000000	10000000	<=>	c	<=>	peg.2553|peg.984	<=>	peg.2553|peg.984
rxn01217	cpd00001 + cpd00067 + cpd00206 <=> cpd00013 + cpd00299	H2O + H+ + dCMP <=> NH3 + dUMP	|3.5.4.12	-5.143	1.45906	=>	c	=>	peg.2561	=>	peg.2561
rxn00105	cpd00002 + cpd00355 <=> cpd00003 + cpd00012	ATP + NMN <=> NAD + PPi	2.7.7.1|2.7.7.18	1.07	0.746895	<=>	c	<=>	peg.2567	<=>	peg.2567
rxn02155	cpd00002 + cpd00873 <=> cpd00012 + cpd00638	ATP + Nicotinate ribonucleotide <=> PPi + Deamido-NAD	2.7.7.1|2.7.7.18	1.07	0.746895	<=>	c	<=>	peg.2567	<=>	peg.2567
rxn01740	cpd00006 + cpd00383 <=> cpd00005 + cpd00067 + cpd01716	TPN + Shikimate <=> TPNH + H+ + 3-Dehydroshikimate	1.1.1.25|1.1.1.282	0.75	1.13993	<=>	c	<=>	peg.2569	<=>	peg.2569
rxn05507	cpd04098 <=> cpd04098[e]	Arsenite <=> Arsenite[e]		0	2	<=>	c	<=>	peg.2581|peg.3610|peg.534	<=>	peg.2581|peg.3610|peg.534
rxn05506	cpd01048 <=> cpd01048[e]	Arsenate <=> Arsenate[e]		0	2	=>	c	=>	peg.2581|peg.3610|peg.534	=>	peg.2581|peg.3610|peg.534
rxn09264	cpd00022 + cpd00264 <=> cpd00010 + cpd00067 + cpd00470	Acetyl-CoA + Spermidine <=> CoA + H+ + N1-Acetylspermidine	2.3.1.57	-5.294	1.25997	=>	c	=>	peg.2662	=>	peg.2662
rxn09949	(2) cpd00022 + cpd00558 <=> (2) cpd00010 + (2) cpd00067 + cpd02158	2 Acetyl-CoA + SPRM <=> 2 CoA + 2 H+ + N1,N12-Diacetylspermine	|2.3.1.57	-10.588	2.51994	=>	c	=>	peg.2662	=>	peg.2662
rxn05315	cpd00034 + cpd00067[e] + cpd00205[e] <=> cpd00034[e] + cpd00067 + cpd00205	Zinc + H+[e] + K+[e] <=> Zinc[e] + H+ + K+		0	2	<=>	c	<=>	peg.2667	<=>	peg.2667
rxn05517	cpd00067[e] + cpd00205[e] + cpd01012 <=> cpd00067 + cpd00205 + cpd01012[e]	H+[e] + K+[e] + Cd2+ <=> H+ + K+ + Cd2+[e]		0	2	<=>	c	<=>	peg.2667	<=>	peg.2667
rxn05244	cpd00067[e] + cpd00322[e] <=> cpd00067 + cpd00322	H+[e] + L-Isoleucine[e] <=> H+ + L-Isoleucine		0	2	<=>	c	<=>	peg.2671+peg.2672+peg.2673|peg.2963	<=>	peg.2671+peg.2672+peg.2673|peg.2963
rxn05669	cpd00067[e] + cpd00156[e] <=> cpd00067 + cpd00156	H+[e] + L-Valine[e] <=> H+ + L-Valine		0	2	<=>	c	<=>	peg.2671+peg.2672+peg.2673|peg.2963	<=>	peg.2671+peg.2672+peg.2673|peg.2963
rxn05243	cpd00067[e] + cpd00107[e] <=> cpd00067 + cpd00107	H+[e] + L-Leucine[e] <=> H+ + L-Leucine		0	2	<=>	c	<=>	peg.2671+peg.2672+peg.2673|peg.2963	<=>	peg.2671+peg.2672+peg.2673|peg.2963
rxn00418	cpd00002 + cpd00054 + cpd00067 <=> cpd00012 + cpd03452	ATP + Serine + H+ <=> PPi + (L-Seryl)adenylate	|2.7.7.-	-4.4	1.4513	=>	c	=>	peg.2681	=>	peg.2681
rxn05211	cpd00067[e] + cpd00137[e] <=> cpd00067 + cpd00137	H+[e] + Citrate[e] <=> H+ + Citrate	|TC-2.A.1.6|2.A.1.6	0	2	<=>	c	<=	peg.2688|peg.3882	<=	peg.2688|peg.3882
rxn00322	cpd00039 + cpd00067 <=> cpd00011 + cpd01155	Lysine + H+ <=> CO2 + Cadaverine	4.1.1.18	-3.09	0.5417	=>	c	=>	peg.27|peg.3470	=>	peg.27|peg.3470
rxn00543	cpd00003 + cpd00363 <=> cpd00004 + cpd00067 + cpd00071	NAD + ETOH <=> NADH + H+ + AALD	|1.1.1.1|1.1.1.71	5.78	1.26256	<=>	c	<=>	peg.2704|peg.1847|peg.1032	<=>	peg.2704|peg.1847|peg.1032
rxn00763	cpd00003 + cpd00100 <=> cpd00004 + cpd00067 + cpd00448	NAD + GLYC <=> NADH + H+ + D-Glyceraldehyde	1.1.1.1|1.1.1.2|1.1.1.21|1.1.1.72	5.22	1.06983	<=>	c	<=>	peg.2704|peg.1847|peg.1032	<=>	peg.2704|peg.1847|peg.1032
rxn05559	cpd00047[e] + cpd00067[e] <=> cpd00047 + cpd00067	FORM[e] + H+[e] <=> FORM + H+		0	2	<=>	c	<=>	peg.2723|peg.3811	<=>	peg.2723|peg.3811
rxn00143	cpd00001 + cpd00019 <=> cpd00128 + cpd02227	H2O + S-Adenosylhomocysteine <=> Adenine + S-Ribosylhomocysteine	3.2.2.9	-0.733	0.964152	<=>	c	<=>	peg.2730	<=>	peg.2730
rxn01021	cpd00001 + cpd00147 <=> cpd00128 + cpd01981	H2O + MTA <=> Adenine + methylthioribose	3.2.2.16|3.2.2.9	-0.733	0.964152	<=>	c	<=>	peg.2730	<=>	peg.2730
rxn01674	cpd00249 + cpd00356 <=> cpd00091 + cpd00533	Uridine + dCTP <=> UMP + dCDP	|2.7.1.48	-4.5	0.23673	<=>	c	<=>	peg.2736	<=>	peg.2736
rxn00369	cpd00038 + cpd00367 <=> cpd00031 + cpd00046	GTP + Cytidine <=> GDP + CMP	|2.7.1.48	-4.5	0.23673	<=>	c	<=>	peg.2736	<=>	peg.2736
rxn01370	cpd00241 + cpd00249 <=> cpd00091 + cpd00295	dGTP + Uridine <=> UMP + dGDP	|2.7.1.48	-4.5	0.23673	<=>	c	<=>	peg.2736	<=>	peg.2736
rxn01706	cpd00358 + cpd00367 <=> cpd00046 + cpd00978	dUTP + Cytidine <=> CMP + dUDP	|2.7.1.48	-4.5	0.23673	<=>	c	<=>	peg.2736	<=>	peg.2736
rxn00715	cpd00068 + cpd00249 <=> cpd00090 + cpd00091	ITP + Uridine <=> IDP + UMP	|2.7.1.48	-4.5	0.23673	<=>	c	<=>	peg.2736	<=>	peg.2736
rxn00712	cpd00062 + cpd00249 <=> cpd00014 + cpd00091	UTP + Uridine <=> UDP + UMP	|2.7.1.48	-4.5	0.23673	<=>	c	<=>	peg.2736	<=>	peg.2736
rxn01128	cpd00115 + cpd00367 <=> cpd00046 + cpd00177	dATP + Cytidine <=> CMP + dADP	|2.7.1.48	-4.5	0.23673	<=>	c	<=>	peg.2736	<=>	peg.2736
rxn01679	cpd00249 + cpd00358 <=> cpd00091 + cpd00978	Uridine + dUTP <=> UMP + dUDP	|2.7.1.48	-4.5	0.23673	<=>	c	<=>	peg.2736	<=>	peg.2736
rxn01129	cpd00115 + cpd00249 <=> cpd00091 + cpd00177	dATP + Uridine <=> UMP + dADP	|2.7.1.48	-4.5	0.23673	<=>	c	<=>	peg.2736	<=>	peg.2736
rxn01516	cpd00249 + cpd00357 <=> cpd00091 + cpd00297	Uridine + TTP <=> UMP + dTDP	|2.7.1.48	-4.5	0.23673	<=>	c	<=>	peg.2736	<=>	peg.2736
rxn00709	cpd00002 + cpd00249 <=> cpd00008 + cpd00091	ATP + Uridine <=> ADP + UMP	|2.7.1.48	-4.5	0.23673	<=>	c	<=>	peg.2736	<=>	peg.2736
rxn00368	cpd00062 + cpd00367 <=> cpd00014 + cpd00046	UTP + Cytidine <=> UDP + CMP	|2.7.1.48	-4.5	0.23673	<=>	c	<=>	peg.2736	<=>	peg.2736
rxn00365	cpd00002 + cpd00367 <=> cpd00008 + cpd00046	ATP + Cytidine <=> ADP + CMP	|2.7.1.48	-4.5	0.23673	<=>	c	<=>	peg.2736	<=>	peg.2736
rxn01705	cpd00356 + cpd00367 <=> cpd00046 + cpd00533	dCTP + Cytidine <=> CMP + dCDP	|2.7.1.48	-4.5	0.23673	<=>	c	<=>	peg.2736	<=>	peg.2736
rxn01515	cpd00357 + cpd00367 <=> cpd00046 + cpd00297	TTP + Cytidine <=> CMP + dTDP	|2.7.1.48	-4.5	0.23673	<=>	c	<=>	peg.2736	<=>	peg.2736
rxn00713	cpd00038 + cpd00249 <=> cpd00031 + cpd00091	GTP + Uridine <=> GDP + UMP	2.7.1.48	-4.5	0.23673	<=>	c	<=>	peg.2736	<=>	peg.2736
rxn00707	cpd00068 + cpd00367 <=> cpd00046 + cpd00090	ITP + Cytidine <=> CMP + IDP	|2.7.1.48	-4.5	0.23673	<=>	c	<=>	peg.2736	<=>	peg.2736
rxn01510	cpd00241 + cpd00367 <=> cpd00046 + cpd00295	dGTP + Cytidine <=> CMP + dGDP	|2.7.1.48	-4.5	0.23673	<=>	c	<=>	peg.2736	<=>	peg.2736
rxn05155	cpd00001 + cpd00002 + cpd00053[e] <=> cpd00008 + cpd00009 + cpd00053 + cpd00067	H2O + ATP + L-Glutamine[e] <=> ADP + Phosphate + L-Glutamine + H+	|3.A.1.3	-6.817	0.717554	=>	c	=>	peg.2745+peg.2746+peg.2747+peg.2748	=>	peg.2745+peg.2746+peg.2747+peg.2748
rxn05622	cpd00001 + cpd00002 + cpd00971 <=> cpd00008 + cpd00009 + cpd00067 + cpd00971[e]	H2O + ATP + Na+ <=> ADP + Phosphate + H+ + Na+[e]		-6.817	0.717554	=>	c	=>	peg.276+peg.277	=>	peg.276+peg.277
rxn00139	cpd00012 + cpd00018 <=> cpd00103 + cpd00128	PPi + AMP <=> PRPP + Adenine	2.4.2.7|2.4.2.8	3.01	0.976667	<=	c	<=	peg.2764	<=	peg.2764
rxn05215	cpd00035[e] + cpd00971[e] <=> cpd00035 + cpd00971	ALA[e] + Na+[e] <=> ALA + Na+		0	2	<=>	c	<=>	peg.2784	<=>	peg.2784
rxn02988	(2) cpd00001 + cpd00009 + cpd00067 + cpd02333 <=> cpd00095 + cpd03470	2 H2O + Phosphate + H+ + Quinolinate <=> Glycerone phosphate + Iminoaspartate		10.388	2.37804	<=	c	<=	peg.2788	<=	peg.2788
rxn02402	cpd00011 + cpd00012 + cpd00873 <=> (2) cpd00067 + cpd00103 + cpd02333	CO2 + PPi + Nicotinate ribonucleotide <=> 2 H+ + PRPP + Quinolinate	2.4.2.19	-0.08	1.37363	<=	c	<=	peg.2789	<=	peg.2789
rxn00338	cpd00007 + cpd00041 <=> cpd00025 + cpd00067 + cpd03470	O2 + Aspartate <=> H2O2 + H+ + Iminoaspartate	|1.4.3.16	-53.3497	1.83472	=>	c	=>	peg.2790	=>	peg.2790
rxn01000	cpd00067 + cpd00219 <=> cpd00001 + cpd00011 + cpd00143	H+ + Prephenate <=> H2O + CO2 + Phenylpyruvate	4.2.1.51|4.2.1.91	-29.067	1.65133	=>	c	=>	peg.2793	=>	peg.2793
rxn01513	cpd00002 + cpd00298 <=> cpd00008 + cpd00297	ATP + dTMP <=> ADP + dTDP	2.7.4.12|2.7.4.9	0	2	<=>	c	<=>	peg.28	<=>	peg.28
rxn01517	cpd00002 + cpd00299 <=> cpd00008 + cpd00978	ATP + dUMP <=> ADP + dUDP	|2.7.4.4|2.7.4.9	0	2	<=>	c	<=>	peg.28	<=>	peg.28
rxn00689	cpd00002 + cpd00023 + cpd00087 <=> cpd00008 + cpd00009 + cpd00067 + cpd06227	ATP + GLU + THF <=> ADP + Phosphate + H+ + THF-L-glutamate	|6.3.2.17	-6.354	0.856942	=>	c	=>	peg.2811	=>	peg.2811
rxn01603	cpd00002 + cpd00023 + cpd00683 <=> cpd00008 + cpd00009 + cpd00067 + cpd00330	ATP + GLU + Dihydropteroate <=> ADP + Phosphate + H+ + Dihydrofolate	6.3.2.12|6.3.2.17	-6.354	0.856942	=>	c	=>	peg.2811	=>	peg.2811
rxn01210	cpd00002 + cpd00023 + cpd00201 <=> cpd00008 + cpd00009 + cpd00067 + cpd03524	ATP + GLU + 10-Formyl-THF <=> ADP + Phosphate + H+ + 10-Formyl-THF-L-glutamate	|6.3.2.12|6.3.2.17	-6.354	0.856942	=>	c	=>	peg.2811	=>	peg.2811
rxn01629	cpd00338 <=> cpd02345	5-Aminolevulinate <=> L-Glutamate1-semialdehyde	5.4.3.8	1.46	0.300689	<=>	c	<=>	peg.2815|peg.870	<=>	peg.2815|peg.870
rxn00029	(2) cpd00338 <=> (2) cpd00001 + cpd00067 + cpd00689	2 5-Aminolevulinate <=> 2 H2O + H+ + Porphobilinogen	4.2.1.24	-15.304	1.69176	=>	c	=>	peg.2816	=>	peg.2816
rxn02264	cpd00755 <=> cpd00001 + cpd00774	Hydroxymethylbilane <=> H2O + UroporphyrinogenIII	4.2.1.75	10000000	10000000	<=>	c	<=>	peg.2817|peg.329	<=>	peg.2817|peg.329
rxn00060	cpd00001 + (4) cpd00689 <=> (4) cpd00013 + cpd00755	H2O + 4 Porphobilinogen <=> 4 NH3 + Hydroxymethylbilane	2.5.1.61|4.3.1.8	-25.973	2.61392	=>	c	=>	peg.2818	=>	peg.2818
rxn08775	cpd00001 + cpd15388 <=> cpd00023 + cpd00035	H2O + L-alanine-L-glutamate <=> GLU + ALA		-0.463	0.848213	<=>	c	<=>	peg.282	<=>	peg.282
rxn06591	cpd00005 + cpd00067 + cpd12227 <=> cpd00006 + cpd02345 + cpd11912	TPNH + H+ + L-Glutamyl-tRNA-Glu <=> TPN + L-Glutamate1-semialdehyde + tRNA-Glu	|1.2.1.70	7.66	1.14669	<=>	c	<=>	peg.2820	<=>	peg.2820
rxn02811	cpd02693 <=> cpd00001 + cpd01710	3-Isopropylmalate <=> H2O + 2-Isopropylmaleate	4.2.1.33	0.053	0.8965	<=>	c	<=>	peg.2828+peg.2829	<=>	peg.2828+peg.2829
rxn02789	cpd01646 <=> cpd00001 + cpd01710	2-Isopropylmalate <=> H2O + 2-Isopropylmaleate	4.2.1.33	1.473	0.898103	<=>	c	<=>	peg.2829|peg.2828	<=>	peg.2829|peg.2828
rxn03062	cpd00003 + cpd02693 <=> cpd00004 + cpd00067 + cpd02605	NAD + 3-Isopropylmalate <=> NADH + H+ + 2-isopropyl-3-oxosuccinate	1.1.1.85	6.22	1.09509	<=>	c	<=>	peg.2830	<=>	peg.2830
rxn00902	cpd00010 + cpd00067 + cpd01646 <=> cpd00001 + cpd00022 + cpd00123	CoA + H+ + 2-Isopropylmalate <=> H2O + Acetyl-CoA + 3MOB	2.3.3.13|4.1.3.12	8.927	1.30861	<=	c	<=	peg.2831	<=	peg.2831
rxn08764	cpd00005 + cpd00067 + cpd00498 <=> cpd00006 + cpd02535	TPNH + H+ + 2-Aceto-2-hydroxybutanoate <=> TPN + 2,3-Dihydroxy-3-methylvalerate	1.1.1.86	-3.76	1.07969	<=>	c	<=>	peg.2832	<=>	peg.2832
rxn03436	cpd00498 <=> cpd10162	2-Aceto-2-hydroxybutanoate <=> (R)-3-Hydroxy-3-methyl-2-oxopentanoate	|1.1.1.86|5.4.99.3	2.46	0.183	<=>	c	<=>	peg.2832	<=>	peg.2832
rxn03068	cpd00006 + cpd02498 <=> cpd00005 + cpd00067 + cpd02569	TPN + 2,3-Dihydroxy-isovalerate <=> TPNH + H+ + 2-Oxo-3-hydroxyisovalerate	|1.1.1.86	6.22	1.09509	<=>	c	<=>	peg.2832	<=>	peg.2832
rxn02186	cpd00005 + cpd00067 + cpd00668 <=> cpd00006 + cpd02498	TPNH + H+ + ALCTT <=> TPN + 2,3-Dihydroxy-isovalerate	1.1.1.86	-3.76	1.07969	<=>	c	<=>	peg.2832	<=>	peg.2832
rxn03435	cpd00006 + cpd02535 <=> cpd00005 + cpd00067 + cpd10162	TPN + 2,3-Dihydroxy-3-methylvalerate <=> TPNH + H+ + (R)-3-Hydroxy-3-methyl-2-oxopentanoate	|1.1.1.86	6.22	1.09509	<=>	c	<=>	peg.2832	<=>	peg.2832
rxn03194	cpd00094 + cpd03049 <=> cpd00056 + cpd00498	2-Oxobutyrate + 2-Hydroxyethyl-ThPP <=> TPP + 2-Aceto-2-hydroxybutanoate	|2.2.1.6	-3.66	0.602159	<=>	c	<=>	peg.2833+peg.2834	<=>	peg.2833+peg.2834
rxn02185	cpd00056 + cpd00668 <=> cpd00020 + cpd03049	TPP + ALCTT <=> Pyruvate + 2-Hydroxyethyl-ThPP	|2.2.1.6	3.66	0.602159	<=>	c	<=>	peg.2833+peg.2834|peg.3608	<=>	peg.2833+peg.2834|peg.3608
rxn09012	cpd00001 + cpd00530 <=> cpd00009 + cpd00067 + cpd00972	H2O + XTP <=> Phosphate + H+ + XDP	|3.6.1.15	-6.817	0.717554	=>	c	=>	peg.2839	=>	peg.2839
rxn00513	cpd00001 + cpd00068 <=> cpd00009 + cpd00067 + cpd00090	H2O + ITP <=> Phosphate + H+ + IDP	|3.6.1.5|3.6.1.15	-6.817	0.717554	=>	c	=>	peg.2839	=>	peg.2839
rxn09011	cpd00001 + cpd00977 <=> cpd00009 + cpd00067 + cpd00976	H2O + dITP <=> Phosphate + H+ + dIDP	|3.6.1.15	-6.817	0.717554	=>	c	=>	peg.2839	=>	peg.2839
rxn01108	cpd00003 + cpd00190 <=> cpd00004 + cpd00067 + cpd00170	NAD + beta-D-Glucose <=> NADH + H+ + Gluconolactone	|1.1.1.47	-2	1.60921	<=>	c	<=>	peg.284|peg.394	<=>	peg.284|peg.394
rxn01109	cpd00006 + cpd00190 <=> cpd00005 + cpd00067 + cpd00170	TPN + beta-D-Glucose <=> TPNH + H+ + Gluconolactone	|1.1.1.47	-2	1.60921	<=>	c	<=>	peg.284|peg.394	<=>	peg.284|peg.394
rxn00193	cpd00023 <=> cpd00186	GLU <=> D-Glutamate	5.1.1.3	0	2	<=>	c	<=>	peg.2842	<=>	peg.2842
rxn00288	cpd00015 + cpd00036 <=> cpd00106 + cpd00982	FAD + Succinate <=> Fumarate + FADH2	1.3.99.1	10.45	1.91941	<=	c	<=>	peg.2846+peg.2847+peg.2848	<=>	peg.2846+peg.2847+peg.2848
rxn01259	cpd00001 + cpd00217 <=> (2) cpd00027	H2O + Brachiose <=> 2 Glucose	|3.2.1.10	-3.113	0.692797	=>	c	<=>	peg.285|peg.3462	<=>	peg.285|peg.3462
rxn02934	cpd02691 <=> cpd00001 + cpd02125	2-methyl-3-hydroxy-butyryl-CoA <=> H2O + Tiglyl-CoA	|4.2.1.17	1.603	0.7943	<=>	c	<=>	peg.2857	<=>	peg.2857
rxn05150	cpd00001 + cpd00002 + cpd00034[e] <=> cpd00008 + cpd00009 + cpd00034 + cpd00067	H2O + ATP + Zinc[e] <=> ADP + Phosphate + Zinc + H+	|TC-3.A.1.15|3.A.1.15	-6.817	0.717554	=>	c	=>	peg.286+peg.287+peg.288|peg.3355|peg.1387	=>	peg.286+peg.287+peg.288|peg.3355|peg.1387
rxn00333	cpd00007 + cpd00139 <=> cpd00025 + cpd00040	O2 + Glycolate <=> H2O2 + Glyoxylate	|1.1.3.15	-24.0297	0.764179	=>	c	=>	peg.2871+peg.2872	=>	peg.2871+peg.2872
rxn09988	(2) cpd00001 + cpd12115 <=> (3) cpd00224	2 H2O + Arabinan <=> 3 arabinose	|3.2.1.55	-1.546	1.59321	=>	c	<=>	peg.2875|peg.2854	<=>	peg.2875|peg.2854
rxn05173	cpd00001 + cpd00002 + cpd00224[e] <=> cpd00008 + cpd00009 + cpd00067 + cpd00224	H2O + ATP + arabinose[e] <=> ADP + Phosphate + H+ + arabinose	|3.A.1.2	-6.817	0.717554	=>	c	=>	peg.2876+peg.2877+peg.2878|peg.3030+peg.3031+peg.3032|peg.3157+peg.3158+peg.3159+peg.3160|peg.3261+peg.3264+peg.3265+peg.3266	=>	peg.2876+peg.2877+peg.2878|peg.3030+peg.3031+peg.3032|peg.3157+peg.3158+peg.3159+peg.3160|peg.3261+peg.3264+peg.3265+peg.3266
rxn04082	cpd00808 <=> cpd00198	L-Ribulose 5-phosphate <=> D-Xylulose5-phosphate	5.1.3.4	0	2	<=>	c	<=>	peg.2881	<=>	peg.2881
rxn01763	cpd00002 + cpd00397 <=> cpd00008 + cpd00808	ATP + L-Ribulose <=> ADP + L-Ribulose 5-phosphate	2.7.1.16	-4.55	1.19475	<=>	c	<=>	peg.2882	<=>	peg.2882
rxn01114	cpd00002 + cpd00258 <=> cpd00008 + cpd00171	ATP + D-Ribulose <=> ADP + D-Ribulose5-phosphate	|2.7.1.16|2.7.1.47	-4.55	1.19475	<=>	c	<=>	peg.2882	<=>	peg.2882
rxn01292	cpd00224 <=> cpd00397	arabinose <=> L-Ribulose	5.3.1.4	-0.89	0.608878	<=>	c	<=>	peg.2883	<=>	peg.2883
rxn03599	cpd00001 + cpd04135 <=> cpd00067 + cpd00099 + cpd00139	H2O + Chloroacetic acid <=> H+ + HCl + Glycolate	|3.8.1.2|3.8.1.3	10000000	10000000	<=>	c	<=>	peg.2897	<=>	peg.2897
rxn00127	cpd00017 + cpd00067 <=> cpd00011 + cpd00837	SAM + H+ <=> CO2 + S-Adenosylmethioninamine	4.1.1.50	-3.09	0.5417	=>	c	=>	peg.2904	=>	peg.2904
rxn00782	cpd00006 + cpd00009 + cpd00102 <=> cpd00005 + cpd00203	TPN + Phosphate + Glyceraldehyde3-phosphate <=> TPNH + 1,3-Bisphospho-D-glycerate	|1.2.1.12|1.2.1.13|1.2.1.59	-0.356	1.19502	<=	c	<=	peg.2905	<=	peg.2905
rxn00100	cpd00002 + cpd00655 <=> cpd00008 + cpd00010	ATP + Dephospho-CoA <=> ADP + CoA	2.7.1.24	-4.5	0.23673	=>	c	=>	peg.2909	=>	peg.2909
rxn01387	cpd00006 + cpd00260 <=> cpd00005 + cpd00067 + cpd03187	TPN + Isocitrate <=> TPNH + H+ + Oxalosuccinate	|1.1.1.42	6.22	1.09509	<=>	c	<=>	peg.2916	<=>	peg.2916
rxn00199	cpd00067 + cpd03187 <=> cpd00011 + cpd00024	H+ + Oxalosuccinate <=> CO2 + 2-Oxoglutarate	|1.1.1.42	-3.09	0.5417	=>	c	=>	peg.2916	=>	peg.2916
rxn00256	cpd00010 + cpd00067 + cpd00137 <=> cpd00001 + cpd00022 + cpd00032	CoA + H+ + Citrate <=> H2O + Acetyl-CoA + Oxaloacetate	2.3.3.1|2.3.3.3|4.1.3.7	8.927	1.30861	<=	c	<=	peg.2917|peg.944	<=	peg.2917|peg.944
rxn00148	cpd00002 + cpd00020 <=> cpd00008 + cpd00061	ATP + Pyruvate <=> ADP + PEP	2.7.1.40	4.61	0.654305	<=>	c	<=>	peg.2921	<=>	peg.2921
rxn01343	cpd00002 + cpd00238 <=> cpd00008 + cpd00349	ATP + Sedoheptulose7-phosphate <=> ADP + D-Sedoheptulose 1,7-bisphosphate	|2.7.1.11	-4.5	0.23673	<=>	c	<=>	peg.2922	<=>	peg.2922
rxn00545	cpd00002 + cpd00072 <=> cpd00008 + cpd00290	ATP + Neuberg ester <=> ADP + D-Fructose1-6-bisphosphate	2.7.1.11	-4.5	0.23673	<=>	c	<=>	peg.2922	<=>	peg.2922
rxn02314	cpd00002 + cpd00805 <=> cpd00008 + cpd02371	ATP + D-Tagatose 6-phosphate <=> ADP + D-Tagatose 1,6-biphosphate	2.7.1.11|2.7.1.144|2.7.1.145|2.7.1.56	-4.5	0.23673	<=>	c	<=>	peg.2922|peg.1441	<=>	peg.2922|peg.1441
rxn06673	cpd00022 + cpd12543 <=> cpd00070 + cpd12848	Acetyl-CoA + Carboxybiotin-carboxyl-carrier protein <=> Malonyl-CoA + Holo-[carboxylase]	|6.4.1.2	-10.65	0.826621	=>	c	<=>	peg.2924+peg.2923	<=>	peg.2924+peg.2923
rxn00161	cpd00006 + cpd00130 <=> cpd00005 + cpd00011 + cpd00020	TPN + MALA <=> TPNH + CO2 + Pyruvate	1.1.1.38|1.1.1.39|1.1.1.40|4.1.1.3	1.32	1.21702	=>	c	=>	peg.2925	=>	peg.2925
rxn01973	cpd00001 + cpd02698 <=> cpd00036 + cpd00504	H2O + N-Succinyl-L-2,6-diaminopimelate <=> Succinate + LL-2,6-Diaminopimelate	3.5.1.18	-0.463	0.848213	<=>	c	<=>	peg.2932|peg.3952	<=>	peg.2932|peg.3952
rxn05164	cpd00001 + cpd00002 + cpd00119[e] <=> cpd00008 + cpd00009 + cpd00067 + cpd00119	H2O + ATP + L-Histidine[e] <=> ADP + Phosphate + H+ + L-Histidine		-6.817	0.717554	=>	c	=>	peg.2937+peg.2938+peg.2939+peg.2941	=>	peg.2937+peg.2938+peg.2939+peg.2941
rxn00802	cpd02152 <=> cpd00051 + cpd00106	L-Argininosuccinate <=> Arginine + Fumarate	4.3.2.1	7.34	0.933038	<=>	c	<=>	peg.2947	<=>	peg.2947
rxn01434	cpd00002 + cpd00041 + cpd00274 <=> cpd00012 + cpd00018 + cpd02152	ATP + Aspartate + Citrulline <=> PPi + AMP + L-Argininosuccinate	6.3.4.5	-0.12	1.77868	<=>	c	<=>	peg.2948	<=>	peg.2948
rxn00225	cpd00002 + cpd00029 + cpd00067 <=> cpd00008 + cpd00196	ATP + ACET + H+ <=> ADP + Acetylphosphate	2.7.2.1|2.7.2.15	4.17	0.577829	<=>	c	<=>	peg.2950	<=>	peg.2950
rxn00985	cpd00002 + cpd00067 + cpd00141 <=> cpd00008 + cpd01844	ATP + H+ + Propanoate <=> ADP + Propanoyl phosphate	|2.7.2.1|2.7.2.15	2.63	0.290389	<=>	c	<=>	peg.2950	<=>	peg.2950
rxn00175	cpd00002 + cpd00010 + cpd00029 + cpd00067 <=> cpd00012 + cpd00018 + cpd00022	ATP + CoA + ACET + H+ <=> PPi + AMP + Acetyl-CoA	6.2.1.1	-0.946	1.32913	<=>	c	=>	peg.2959|peg.2971	=>	peg.2959|peg.2971
rxn02160	cpd00001 + cpd00807 <=> cpd00009 + cpd00067 + cpd00641	H2O + L-Histidinol phosphate <=> Phosphate + H+ + L-Histidinol	3.1.3.15	-2.317	0.735634	=>	c	=>	peg.2965	=>	peg.2965
rxn01332	cpd00001 + cpd00061 + cpd00236 <=> cpd00009 + cpd00067 + cpd02857	H2O + PEP + D-Erythrose4-phosphate <=> Phosphate + H+ + DAHP	2.5.1.54|4.1.2.15	-12.177	0.987542	=>	c	=>	peg.2978	=>	peg.2978
rxn02286	cpd00002 + cpd00035 + cpd00773 <=> cpd00008 + cpd00009 + cpd00067 + cpd00890	ATP + ALA + UDP-MurNAc <=> ADP + Phosphate + H+ + UDP-N-acetylmuramoyl-L-alanine	6.3.2.8	-6.354	0.856942	=>	c	=>	peg.2982	=>	peg.2982
rxn05181	cpd00001 + cpd00002 + cpd00540[e] <=> cpd00008 + cpd00009 + cpd00067 + cpd00540	H2O + ATP + BET[e] <=> ADP + Phosphate + H+ + BET	|3.A.1.12	-6.817	0.717554	=>	c	=>	peg.299+peg.300+peg.301	=>	peg.299+peg.300+peg.301
rxn05570	cpd00001 + cpd00002 + cpd00870[e] <=> cpd00008 + cpd00009 + cpd00067 + cpd00870	H2O + ATP + 4-Trimethylammoniobutanoate[e] => ADP + Phosphate + H+ + 4-Trimethylammoniobutanoate		-6.817	0.717554	=>	c	=>	peg.299+peg.300+peg.301	=>	peg.299+peg.300+peg.301
rxn05192	cpd00001 + cpd00002 + cpd08305[e] <=> cpd00008 + cpd00009 + cpd00067 + cpd08305	H2O + ATP + crotonobetaine[e] <=> ADP + Phosphate + H+ + crotonobetaine		-6.817	0.717554	=>	c	=>	peg.299+peg.300+peg.301	=>	peg.299+peg.300+peg.301
rxn05193	cpd00001 + cpd00002 + cpd08306[e] <=> cpd00008 + cpd00009 + cpd00067 + cpd08306	H2O + ATP + Butyro-betaine[e] <=> ADP + Phosphate + H+ + Butyro-betaine		-6.817	0.717554	=>	c	=>	peg.299+peg.300+peg.301	=>	peg.299+peg.300+peg.301
rxn05504	cpd00001 + cpd00002 + cpd11597[e] <=> cpd00008 + cpd00009 + cpd00067 + cpd11597	H2O + ATP + ARSENOBETAINE[e] <=> ADP + Phosphate + H+ + ARSENOBETAINE		-6.817	0.717554	=>	c	=>	peg.299+peg.300+peg.301	=>	peg.299+peg.300+peg.301
rxn10073	cpd00001 + cpd00002 + cpd07061[e] <=> cpd00008 + cpd00009 + cpd00067 + cpd07061	H2O + ATP + Stachydrine[e] <=> ADP + Phosphate + H+ + Stachydrine		-6.817	0.717554	=>	c	=>	peg.299+peg.300+peg.301	=>	peg.299+peg.300+peg.301
rxn10862	cpd00001 + cpd00002 + cpd00033[e] <=> cpd00008 + cpd00009 + cpd00033 + cpd00067	H2O + ATP + Gly[e] <=> ADP + Phosphate + Gly + H+		-6.817	0.717554	=>	c	=>	peg.299+peg.300+peg.301	=>	peg.299+peg.300+peg.301
rxn10072	#N/A	#N/A	#N/A	#N/A	#N/A	#N/A	c	=>	peg.299+peg.300+peg.301	=>	peg.299+peg.300+peg.301
rxn05201	cpd00067[e] + cpd00226[e] <=> cpd00067 + cpd00226	H+[e] + HYXN[e] <=> H+ + HYXN		0	2	<=>	c	<=>	peg.3002|peg.637|peg.3249+peg.3250|peg.2211|peg.3799	<=>	peg.3002|peg.637|peg.3249+peg.3250|peg.2211|peg.3799
rxn05505	cpd00067[e] + cpd11597[e] <=> cpd00067 + cpd11597	H+[e] + ARSENOBETAINE[e] <=> H+ + ARSENOBETAINE		0	2	<=>	c	<=>	peg.3010	<=>	peg.3010
rxn05579	cpd00067[e] + cpd00540[e] <=> cpd00067 + cpd00540	H+[e] + BET[e] <=> H+ + BET	|TC-2.A.1.6|2.A.1.6	0	2	<=>	c	<=>	peg.3010	<=>	peg.3010
rxn08180	cpd00017 + cpd00074 + cpd01311 <=> cpd00060 + cpd00067 + cpd00104 + cpd03091	SAM + S + Dethiobiotin <=> Methionine + H+ + BIOT + 5'-Deoxyadenosine	|2.8.1.6	-21.64	2.83979	=>	c	=>	peg.3023	=>	peg.3023
rxn02277	cpd00002 + cpd00011 + cpd00764 <=> cpd00008 + cpd00009 + (3) cpd00067 + cpd01311	ATP + CO2 + 7,8-Diaminononanoate <=> ADP + Phosphate + 3 H+ + Dethiobiotin	6.3.3.3	-24.624	1.62806	=>	c	=>	peg.3024	=>	peg.3024
rxn02297	cpd00035 + cpd00067 + cpd00782 <=> cpd00010 + cpd00011 + cpd00800	ALA + H+ + Pimeloyl-CoA <=> CoA + CO2 + 8-Amino-7-oxononanoate	2.3.1.47	2.156	1.19377	=>	c	=>	peg.3025	=>	peg.3025
rxn02312	cpd00017 + cpd00800 <=> cpd00764 + cpd02701	SAM + 8-Amino-7-oxononanoate <=> 7,8-Diaminononanoate + S-Adenosyl-4-methylthio-2-oxobutanoate	2.6.1.62	2.46	0.183	<=>	c	<=>	peg.3026	<=>	peg.3026
rxn02296	cpd00002 + cpd00010 + cpd00067 + cpd01727 <=> cpd00012 + cpd00018 + cpd00782	ATP + CoA + H+ + Pimelate <=> PPi + AMP + Pimeloyl-CoA	|6.2.1.14	-2.486	1.23168	=>	c	=>	peg.3027	=>	peg.3027
rxn00818	cpd00001 + cpd00382 <=> cpd00076 + cpd00108	H2O + Melitose <=> SUCR + GALC	|3.2.1.22	-3.113	0.692797	=>	c	<=>	peg.3033	<=>	peg.3033
rxn03838	cpd00001 + cpd03200 <=> cpd00108 + cpd03198	H2O + Manninotriose <=> GALC + Melibiose	|3.2.1.22	-3.113	0.692797	=>	c	<=>	peg.3033	<=>	peg.3033
rxn00817	cpd00001 + cpd03198 <=> cpd00027 + cpd00108	H2O + Melibiose <=> Glucose + GALC	3.2.1.20|3.2.1.22	-3.113	0.692797	<=>	c	<=>	peg.3033	<=>	peg.3033
rxn02596	cpd00001 + cpd01133 <=> cpd00108 + cpd00382	H2O + Stachyose <=> GALC + Melitose	|3.2.1.22	-3.113	0.692797	=>	c	<=>	peg.3033	<=>	peg.3033
rxn00126	cpd00001 + cpd00002 + cpd00060 <=> cpd00009 + cpd00012 + cpd00017	H2O + ATP + Methionine <=> Phosphate + PPi + SAM	2.5.1.6	-3.087	2.36324	=>	c	=>	peg.3058	=>	peg.3058
rxn00247	cpd00002 + cpd00032 + cpd00067 <=> cpd00008 + cpd00011 + cpd00061	ATP + Oxaloacetate + H+ <=> ADP + CO2 + PEP	4.1.1.49	-0.29	0.82841	=>	c	=>	peg.3059	=>	peg.3059
rxn00499	cpd00003 + cpd00159 <=> cpd00004 + cpd00020 + cpd00067	NAD + LCTT <=> NADH + Pyruvate + H+	|1.1.1.27	6.22	1.09509	<=>	c	<=>	peg.306	<=>	peg.306
rxn05602	cpd00067[e] + cpd00159[e] <=> cpd00067 + cpd00159	H+[e] + LCTT[e] <=> H+ + LCTT		0	2	<=>	c	<=>	peg.307|peg.3425	<=>	peg.307|peg.3425
rxn05958	cpd02227 <=> cpd00135 + cpd08636	S-Ribosylhomocysteine <=> L-Homocysteine + 4,5-dihydroxy-2,3-pentanedione	|4.4.1.21	-3.684	1.6512	=>	c	<=>	peg.3070	<=>	peg.3070
rxn00102	cpd00067 + cpd00242 <=> cpd00001 + cpd00011	H+ + HCO3- <=> H2O + CO2	|4.2.1.1	0.843	0.866025	<=>	c	<=>	peg.3072|peg.3473	<=>	peg.3072|peg.3473
rxn10045	(0.5) cpd00007 + (2) cpd00067 + cpd11451 <=> cpd00001 + (2) cpd00067[e] + cpd11606	0.5 O2 + 2 H+ + mql7 <=> H2O + 2 H+[e] + Menaquinone 7	|Undetermined,|Undetermined,	-32.8579	2.93963	=>	c	=>	peg.3074+peg.3075|peg.3880+peg.3881	=>	peg.3074+peg.3075|peg.3880+peg.3881
rxn05149	cpd00001 + cpd00002 + cpd00030[e] <=> cpd00008 + cpd00009 + cpd00030 + cpd00067	H2O + ATP + Mn2+[e] <=> ADP + Phosphate + Mn2+ + H+	|3.A.1.15	-6.817	0.717554	=>	c	=>	peg.3077+peg.3078+peg.3079+peg.3080	=>	peg.3077+peg.3078+peg.3079+peg.3080
rxn05641	cpd00001 + cpd00002 + cpd01132 <=> cpd00008 + cpd00009 + cpd00067 + cpd01132[e]	H2O + ATP + Puromycin <=> ADP + Phosphate + H+ + Puromycin[e]		-6.817	0.717554	=>	c	=>	peg.308	=>	peg.308
rxn02832	cpd00001 + cpd01772 <=> cpd03451	H2O + Succinylbenzoate <=> SHCHC	|4.2.1.-|4.2.1.113	25.057	1.51784	<=	c	<=	peg.3081	<=	peg.3081
rxn02831	cpd00002 + cpd00010 + cpd00067 + cpd01772 <=> cpd00012 + cpd00018 + cpd02021	ATP + CoA + H+ + Succinylbenzoate <=> PPi + AMP + Succinylbenzoyl-CoA	6.2.1.26	-2.486	1.23168	=>	c	=>	peg.3082	=>	peg.3082
rxn05024	cpd00067 + cpd02021 <=> cpd00001 + cpd11217	H+ + Succinylbenzoyl-CoA <=> H2O + 1,4-Dihydroxy-2-naphthoyl-CoA	|4.1.3.36	-8.516	2.00053	=>	c	=>	peg.3083	=>	peg.3083
rxn11703	cpd16335 <=> cpd00020 + cpd03451	2-Succinyl-5-enolpyruvyl-6-hydroxy-3-cyclohexene-1-carboxylate <=> Pyruvate + SHCHC	|4.2.99.20	-23.3	1.03725	=>	c	=>	peg.3084	=>	peg.3084
rxn00203	cpd00024 + cpd00067 <=> cpd00011 + cpd00199	2-Oxoglutarate + H+ <=> CO2 + 4-Oxobutanoate	|4.1.1.71	-4.09	0.595908	=>	c	=>	peg.3085	=>	peg.3085
rxn04675	cpd00024 + cpd00067 + cpd00658 <=> cpd00011 + cpd00020 + cpd03451	2-Oxoglutarate + H+ + Isochorismate <=> CO2 + Pyruvate + SHCHC	|2.5.1.64|4.1.1.71 / 4.1.3.-	-29.5	0.885012	=>	c	=>	peg.3085	=>	peg.3085
rxn01258	cpd00216 <=> cpd00658	Chorismate <=> Isochorismate	|5.4.4.2|5.4.99.6	0	2	<=>	c	<=>	peg.3086|peg.3205	<=>	peg.3086|peg.3205
rxn01010	cpd00144 <=> cpd01556	UDPglucuronate <=> UDP-L-iduronate	|5.1.3.12	0	2	<=>	c	<=>	peg.3090	<=>	peg.3090
rxn05740	cpd00009 + cpd00067 + cpd00155 <=> cpd00089 + cpd15302	Phosphate + H+ + Glycogen <=> Cori ester + glycogen(n-1)	2.4.1.1	-0.796	0.676477	<=>	c	<=>	peg.3097	<=>	peg.3097
rxn08615	cpd00387 + cpd15302 <=> cpd00008 + cpd00155	ADPglucose + glycogen(n-1) <=> ADP + Glycogen	2.4.1.21	-1.7	0.632032	<=>	c	<=>	peg.3098	<=>	peg.3098
rxn00695	cpd00002 + cpd00089 <=> cpd00012 + cpd00387	ATP + Cori ester <=> PPi + ADPglucose	2.7.7.27	1.07	0.746895	<=>	c	<=>	peg.3099+peg.3100	<=>	peg.3099+peg.3100
rxn09399	cpd11735 <=> cpd00155	Amylose <=> Glycogen	|2.4.1.18	0	2	<=>	c	<=>	peg.3101	<=>	peg.3101
rxn10062	cpd00015 + cpd00098 <=> cpd00447 + cpd00982	FAD + Choline <=> Betaine aldehyde + FADH2	|1.1.99.1	0.67	1.73457	<=>	c	<=>	peg.3108	<=>	peg.3108
rxn01868	cpd00001 + cpd00006 + cpd00447 <=> cpd00005 + (2) cpd00067 + cpd00540	H2O + TPN + Betaine aldehyde <=> TPNH + 2 H+ + BET	1.2.1.8	-9.803	1.17612	=>	c	<=>	peg.3109	<=>	peg.3109
rxn01867	cpd00001 + cpd00003 + cpd00447 <=> cpd00004 + (2) cpd00067 + cpd00540	H2O + NAD + Betaine aldehyde <=> NADH + 2 H+ + BET	1.2.1.8	-9.803	1.17612	=>	c	<=>	peg.3109	<=>	peg.3109
rxn01761	cpd00396 <=> cpd00642	L-Rhamnose <=> L-Rhamnulose	5.3.1.14	0.86	1.49358	<=>	c	<=>	peg.3121	<=>	peg.3121
rxn01390	cpd00002 + cpd00261 <=> cpd00008 + cpd03861	ATP + L-Xylulose <=> ADP + L-Xylulose 1-phosphate	|2.7.1.5	-4.5	0.23673	<=>	c	<=>	peg.3123	<=>	peg.3123
rxn02161	cpd00002 + cpd00642 <=> cpd00008 + cpd00831	ATP + L-Rhamnulose <=> ADP + L-Rhamnulose 1-phosphate	2.7.1.5	-4.5	0.23673	<=>	c	<=>	peg.3123	<=>	peg.3123
rxn01053	cpd00001 + cpd00003 + cpd00334 <=> cpd00004 + (2) cpd00067 + cpd00159	H2O + NAD + L-Lactaldehyde <=> NADH + 2 H+ + LCTT	1.2.1.21|1.2.1.22	-9.803	1.17612	<=>	c	<=>	peg.3125	<=>	peg.3125
rxn01621	cpd00831 <=> cpd00095 + cpd00334	L-Rhamnulose 1-phosphate <=> Glycerone phosphate + L-Lactaldehyde	4.1.2.19	2.56	0.379627	<=>	c	<=>	peg.3125	<=>	peg.3125
rxn00575	cpd00001 + cpd00076 <=> cpd00027 + cpd00082	H2O + SUCR <=> Glucose + Levulose	|3.2.1.20|3.2.1.26|3.2.1.48	-3.113	0.692797	=>	c	<=>	peg.3132	<=>	peg.3132
rxn00558	cpd00079 <=> cpd00072	Robison ester <=> Neuberg ester	5.3.1.9	-0.89	0.608878	<=>	c	<=	peg.3138	<=	peg.3138
rxn02380	cpd00863 <=> cpd00072	beta-D-Glucose 6-phosphate <=> Neuberg ester	|5.3.1.9	-0.89	0.608878	<=>	c	<=>	peg.3138	<=>	peg.3138
rxn01977	cpd00079 <=> cpd00863	Robison ester <=> beta-D-Glucose 6-phosphate	|5.1.3.15|5.3.1.9	0	2	<=>	c	<=	peg.3138	<=	peg.3138
rxn02527	cpd00004 + cpd00067 + cpd01011 <=> cpd00003 + cpd03662	NADH + H+ + Butanal <=> NAD + 1-Butanol	|1.1.1.-	-5.22	1.06983	<=>	c	<=>	peg.3139+peg.3140	<=>	peg.3139+peg.3140
rxn00138	cpd00002 + cpd00013 + cpd00638 <=> cpd00003 + cpd00012 + cpd00018	ATP + NH3 + Deamido-NAD <=> NAD + PPi + AMP	6.3.1.5	-3.52	0.913741	=>	c	=>	peg.314	=>	peg.314
rxn05023	cpd00001 + cpd11217 <=> cpd00010 + cpd00067 + cpd02295	H2O + 1,4-Dihydroxy-2-naphthoyl-CoA <=> CoA + H+ + 1,4-Dihydroxy-2-naphthoate	|3.1.2.-	-5.757	1.20727	=>	c	=>	peg.3145|peg.3084	=>	peg.3145|peg.3084
rxn05147	cpd00001 + cpd00002 + cpd00027[e] <=> cpd00008 + cpd00009 + cpd00027 + cpd00067	H2O + ATP + Glucose[e] <=> ADP + Phosphate + Glucose + H+		-6.817	0.717554	=>	c	=>	peg.3157+peg.3158+peg.3159+peg.3160|peg.3030+peg.3031+peg.3032|peg.3261+peg.3264+peg.3265+peg.3266	=>	peg.3157+peg.3158+peg.3159+peg.3160|peg.3030+peg.3031+peg.3032|peg.3261+peg.3264+peg.3265+peg.3266
rxn05194	cpd00001 + cpd00002 + cpd08376[e] <=> cpd00008 + cpd00009 + cpd00067 + cpd08376	H2O + ATP + 2-(beta-D-Glucosyl)-sn-glycerol[e] <=> ADP + Phosphate + H+ + 2-(beta-D-Glucosyl)-sn-glycerol		-6.817	0.717554	=>	c	=>	peg.3157+peg.3158+peg.3159+peg.3160|peg.3030+peg.3031+peg.3032|peg.3261+peg.3264+peg.3265+peg.3266	=>	peg.3157+peg.3158+peg.3159+peg.3160|peg.3030+peg.3031+peg.3032|peg.3261+peg.3264+peg.3265+peg.3266
rxn05162	cpd00001 + cpd00002 + cpd00108[e] <=> cpd00008 + cpd00009 + cpd00067 + cpd00108	H2O + ATP + GALC[e] <=> ADP + Phosphate + H+ + GALC		-6.817	0.717554	=>	c	=>	peg.3157+peg.3158+peg.3159+peg.3160|peg.3030+peg.3031+peg.3032|peg.3261+peg.3264+peg.3265+peg.3266	=>	peg.3157+peg.3158+peg.3159+peg.3160|peg.3030+peg.3031+peg.3032|peg.3261+peg.3264+peg.3265+peg.3266
rxn05167	cpd00001 + cpd00002 + cpd00154[e] <=> cpd00008 + cpd00009 + cpd00067 + cpd00154	H2O + ATP + Xylose[e] <=> ADP + Phosphate + H+ + Xylose		-6.817	0.717554	=>	c	=>	peg.3157+peg.3158+peg.3159+peg.3160|peg.3030+peg.3031+peg.3032|peg.3261+peg.3264+peg.3265+peg.3266	=>	peg.3157+peg.3158+peg.3159+peg.3160|peg.3030+peg.3031+peg.3032|peg.3261+peg.3264+peg.3265+peg.3266
rxn01739	cpd00002 + cpd00383 <=> cpd00008 + cpd02030	ATP + Shikimate <=> ADP + 3-phosphoshikimate	2.7.1.71	-4.5	0.23673	<=>	c	<=>	peg.316	<=>	peg.316
rxn05207	cpd00130[e] + cpd00971[e] <=> cpd00130 + cpd00971	MALA[e] + Na+[e] <=> MALA + Na+		0	2	<=>	c	<=>	peg.3161|peg.2361	<=>	peg.3161|peg.2361
rxn05209	cpd00067 + cpd00971[e] <=> cpd00067[e] + cpd00971	H+ + Na+[e] <=> H+[e] + Na+		0	2	<=>	c	<=>	peg.3163+peg.3164+peg.3165+peg.3166+peg.3167+peg.3168+peg.3169	<=>	peg.3163+peg.3164+peg.3165+peg.3166+peg.3167+peg.3168+peg.3169
rxn01265	cpd00012 + cpd00873 <=> cpd00067 + cpd00103 + cpd00218	PPi + Nicotinate ribonucleotide <=> H+ + PRPP + Niacin	|2.4.2.11	0.07	1.03389	<=>	c	<=>	peg.3178	<=>	peg.3178
rxn00938	cpd00001 + cpd00133 <=> cpd00013 + cpd00218	H2O + NICO <=> NH3 + Niacin	3.5.1.19	-4.723	0.88056	=>	c	=>	peg.3179|peg.17	=>	peg.3179|peg.17
rxn02196	cpd00001 + cpd00679 <=> cpd00029 + cpd00067 + cpd01995	H2O + Cephalosporin C <=> ACET + H+ + Deacetylcephalosporin C	|3.1.1.41	-3.683	0.840143	=>	c	<=>	peg.319	<=>	peg.319
rxn00278	cpd00001 + cpd00003 + cpd00035 <=> cpd00004 + cpd00013 + cpd00020 + cpd00067	H2O + NAD + ALA <=> NADH + NH3 + Pyruvate + H+	|1.4.1.1	8.687	1.31216	<=>	c	<=>	peg.3196	<=>	peg.3196
rxn02177	cpd00001 + cpd00658 <=> cpd00020 + cpd02566	H2O + Isochorismate <=> Pyruvate + 2,3-Dihydro-2,3-dihydroxybenzoate	3.3.2.1	-12.223	0.905699	=>	c	=>	peg.3203|peg.507	=>	peg.3203|peg.507
rxn01093	cpd00002 + cpd00067 + cpd00168 <=> cpd00012 + cpd02494	ATP + H+ + 2,3-Dihydroxybenzoate <=> PPi + (2,3-Dihydroxybenzoyl)adenylate	2.7.7.58|6.3.2.-	-1.6	0.693232	<=>	c	<=>	peg.3204	<=>	peg.3204
rxn01094	cpd00003 + cpd02566 <=> cpd00004 + cpd00067 + cpd00168	NAD + 2,3-Dihydro-2,3-dihydroxybenzoate <=> NADH + H+ + 2,3-Dihydroxybenzoate	1.3.1.28	-10.56	1.98449	=>	c	<=>	peg.3206	<=>	peg.3206
rxn05289	cpd00005 + cpd00067 + cpd11420 <=> cpd00006 + cpd11421	TPNH + H+ + trdox <=> TPN + trdrd	1.6.4.5|1.8.1.9	4.712	2.48412	<=>	c	<=>	peg.3217+peg.3485	<=>	peg.3217+peg.3485
rxn00837	cpd00006 + cpd00013 + cpd00114 <=> cpd00005 + (2) cpd00067 + cpd00126	TPN + NH3 + IMP <=> TPNH + 2 H+ + GMP	1.6.6.8|1.7.1.7	10.46	1.35728	<=	c	<=	peg.3219	<=	peg.3219
rxn00503	(2) cpd00001 + cpd00003 + cpd02431 <=> cpd00004 + cpd00023 + cpd00067	2 H2O + NAD + 1-Pyrroline-5-carboxylate <=> NADH + GLU + H+	1.5.1.12	4.254	1.68239	<=>	c	<=>	peg.322|peg.3784	<=>	peg.322|peg.3784
rxn01974	cpd00504 <=> cpd00516	LL-2,6-Diaminopimelate <=> meso-2,6-Diaminopimelate	5.1.1.7	0	2	<=>	c	<=>	peg.3223	<=>	peg.3223
rxn05198	cpd00067[e] + cpd00367[e] <=> cpd00067 + cpd00367	H+[e] + Cytidine[e] <=> H+ + Cytidine		0	2	<=>	c	=>	peg.3224|peg.3907|peg.3946	=>	peg.3224|peg.3907|peg.3946
rxn05199	cpd00067[e] + cpd00249[e] <=> cpd00067 + cpd00249	H+[e] + Uridine[e] <=> H+ + Uridine		0	2	<=>	c	<=>	peg.3224|peg.3907|peg.3946	<=>	peg.3224|peg.3907|peg.3946
rxn05200	cpd00067[e] + cpd00184[e] <=> cpd00067 + cpd00184	H+[e] + Thymidine[e] <=> H+ + Thymidine		0	2	<=>	c	<=>	peg.3224|peg.3907|peg.3946	<=>	peg.3224|peg.3907|peg.3946
rxn01300	cpd00002 + cpd00227 <=> cpd00008 + cpd00809	ATP + L-Homoserine <=> ADP + O-Phospho-L-homoserine	2.7.1.39	-4.5	0.23673	<=>	c	<=>	peg.3230	<=>	peg.3230
rxn01069	cpd00001 + cpd00809 <=> cpd00009 + cpd00067 + cpd00161	H2O + O-Phospho-L-homoserine <=> Phosphate + H+ + threonine	4.2.3.1|4.2.99.2	-4.127	0.779283	=>	c	=>	peg.3231	=>	peg.3231
rxn01302	cpd00006 + cpd00227 <=> cpd00005 + cpd00067 + cpd00346	TPN + L-Homoserine <=> TPNH + H+ + L-Aspartic 4-semialdehyde	1.1.1.3	5.22	1.06983	<=>	c	<=>	peg.3232	<=>	peg.3232
rxn01301	cpd00003 + cpd00227 <=> cpd00004 + cpd00067 + cpd00346	NAD + L-Homoserine <=> NADH + H+ + L-Aspartic 4-semialdehyde	|1.1.1.3	5.22	1.06983	<=>	c	<=>	peg.3232	<=>	peg.3232
rxn00212	cpd00001 + cpd00026 <=> cpd00089 + cpd00091	H2O + UDPglucose <=> Cori ester + UMP	|3.6.1.8|3.6.1.9|3.6.1.45	-9.313	0.746895	=>	c	=>	peg.3243	=>	peg.3243
rxn09348	cpd00001 + cpd00043 <=> cpd00091 + cpd00348	H2O + UDPgalactose <=> UMP + alpha-D-Galactose1-phosphate	|3.6.1.45	-9.313	0.746895	=>	c	=>	peg.3243	=>	peg.3243
rxn09355	cpd00001 + cpd00144 <=> cpd00091 + cpd03191	H2O + UDPglucuronate <=> UMP + D-Glucuronate 1-phosphate	|3.6.1.45	-9.313	0.746895	=>	c	=>	peg.3243	=>	peg.3243
rxn09340	cpd00001 + cpd00175 <=> cpd00091 + cpd15390	H2O + UDP-N-acetyl-D-galactosamine <=> UMP + N-Acetyl-D-galactosamine 1-phosphate	|3.6.1.45	-9.313	0.746895	=>	c	=>	peg.3243	=>	peg.3243
rxn09341	cpd00001 + cpd00037 <=> cpd00091 + cpd02611	H2O + UDP-N-acetylglucosamine <=> UMP + N-Acetyl-D-glucosamine1-phosphate	|3.6.1.45	-9.313	0.746895	=>	c	=>	peg.3243	=>	peg.3243
rxn01748	cpd00001 + cpd01092 <=> cpd00067 + cpd00388	H2O + Allantoin <=> H+ + Allantoate	3.5.2.5	-3.723	1.48752	<=>	c	<=>	peg.3247	<=>	peg.3247
rxn05636	cpd00067[e] + cpd00300[e] <=> cpd00067 + cpd00300	H+[e] + Urate[e] <=> H+ + Urate		0	2	<=>	c	<=>	peg.3249+peg.3250	<=>	peg.3249+peg.3250
rxn01523	cpd00001 + cpd00007 + cpd00300 <=> cpd00025 + cpd08625	H2O + O2 + Urate <=> H2O2 + 5-Hydroxyisourate	|1.7.3.3	-0.6427	3.82007	<=>	c	<=>	peg.3251	<=>	peg.3251
rxn01522	cpd00001 + cpd00003 + cpd00309 <=> cpd00004 + cpd00067 + cpd00300	H2O + NAD + XAN <=> NADH + H+ + Urate	|1.17.1.4|1.1.1.204	-10.773	1.76812	=>	c	<=>	peg.3253+peg.3254+peg.3255	<=>	peg.3253+peg.3254+peg.3255
rxn01297	cpd00001 + cpd00003 + cpd00226 <=> cpd00004 + cpd00067 + cpd00309	H2O + NAD + HYXN <=> NADH + H+ + XAN	|1.17.1.4|1.1.1.204	1.577	1.55505	<=>	c	<=	peg.3253+peg.3254+peg.3255	<=	peg.3253+peg.3254+peg.3255
rxn00272	cpd00035 + cpd00040 <=> cpd00020 + cpd00033	ALA + Glyoxylate <=> Pyruvate + Gly	|2.6.1.44	-1.46	0.300689	<=>	c	<=>	peg.3258	<=>	peg.3258
rxn01747	cpd00001 + (2) cpd00067 + cpd00388 <=> cpd00011 + cpd00013 + cpd01419	H2O + 2 H+ + Allantoate <=> CO2 + NH3 + Ureidoglycine	|3.5.3.9	2.727	1.29616	=>	c	=>	peg.3259	=>	peg.3259
rxn03842	cpd00001 + cpd01419 <=> cpd00013 + cpd00465	H2O + Ureidoglycine <=> NH3 + Ureidoglycolate	|3.5.3.9	2.467	0.744508	<=>	c	<=>	peg.3259	<=>	peg.3259
rxn11511	cpd00001 + cpd16277 <=> cpd00039 + cpd00079	H2O + Fructoselysine 6-phosphate <=> Lysine + Robison ester	|3.5.-.-	2.127	1.82896	<=>	c	<=>	peg.3267	<=>	peg.3267
rxn05219	cpd00001 + cpd00002 + cpd00060[e] <=> cpd00008 + cpd00009 + cpd00060 + cpd00067	H2O + ATP + Methionine[e] <=> ADP + Phosphate + Methionine + H+		-6.817	0.717554	=>	c	=>	peg.3278+peg.3279+peg.3280|peg.907+peg.908+peg.911|peg.3044+peg.3045+peg.3048	=>	peg.3278+peg.3279+peg.3280|peg.907+peg.908+peg.911|peg.3044+peg.3045+peg.3048
rxn05183	cpd00001 + cpd00002 + cpd00637[e] <=> cpd00008 + cpd00009 + cpd00067 + cpd00637	H2O + ATP + D-Methionine[e] <=> ADP + Phosphate + H+ + D-Methionine		-6.817	0.717554	=>	c	=>	peg.3278+peg.3279+peg.3280|peg.907+peg.908+peg.911|peg.3044+peg.3045+peg.3048	=>	peg.3278+peg.3279+peg.3280|peg.907+peg.908+peg.911|peg.3044+peg.3045+peg.3048
rxn03248	cpd00022 + cpd03124 <=> cpd00010 + cpd03121	Acetyl-CoA + Hexanoyl-CoA <=> CoA + 3-Oxooctanoyl-CoA	|2.3.1.16	7.056	1.08737	<=>	c	<=>	peg.3288|peg.1035|peg.2421	<=>	peg.3288|peg.1035|peg.2421
rxn06510	cpd00022 + cpd01260 <=> cpd00010 + cpd12689	Acetyl-CoA + ddcoa <=> CoA + 3-Oxotetradecanoyl-CoA	|2.3.1.16	7.056	1.08737	<=>	c	<=>	peg.3288|peg.1035|peg.2421	<=>	peg.3288|peg.1035|peg.2421
rxn00676	cpd00022 + cpd00086 <=> cpd00010 + cpd02124	Acetyl-CoA + Propanoyl-CoA <=> CoA + 2-Methylacetoacetyl-CoA	|2.3.1.16	5.246	1.09265	<=>	c	<=>	peg.3288|peg.1035|peg.2421	<=>	peg.3288|peg.1035|peg.2421
rxn02804	cpd00022 + cpd01695 <=> cpd00010 + cpd03114	Acetyl-CoA + Myristoyl-CoA <=> CoA + 3-Oxopalmitoyl-CoA	|2.3.1.16|2.3.1.155	7.056	1.08737	<=>	c	<=>	peg.3288|peg.1035|peg.2421	<=>	peg.3288|peg.1035|peg.2421
rxn00874	cpd00022 + cpd00120 <=> cpd00010 + cpd03123	Acetyl-CoA + Butyryl-CoA <=> CoA + 3-Oxohexanoyl-CoA	|2.3.1.9|2.3.1.16	7.056	1.08737	<=>	c	<=>	peg.3288|peg.1035|peg.2421	<=>	peg.3288|peg.1035|peg.2421
rxn03243	cpd00022 + cpd03128 <=> cpd00010 + cpd03117	Acetyl-CoA + Decanoyl-CoA <=> CoA + 3-Oxododecanoyl-CoA	|2.3.1.16	7.056	1.08737	<=>	c	<=>	peg.3288|peg.1035|peg.2421	<=>	peg.3288|peg.1035|peg.2421
rxn02680	cpd00022 + cpd01335 <=> cpd00010 + cpd03119	Acetyl-CoA + Octanoyl-CoA <=> CoA + 3-Oxodecanoyl-CoA	|2.3.1.16	7.056	1.08737	<=>	c	<=>	peg.3288|peg.1035|peg.2421	<=>	peg.3288|peg.1035|peg.2421
rxn01451	cpd00003 + cpd00842 <=> cpd00004 + cpd00067 + cpd00279	NAD + (S)-3-Hydroxybutyryl-CoA <=> NADH + H+ + Acetoacetyl-CoA	|1.1.1.35|1.1.1.211	3.76	1.07969	<=>	c	<=>	peg.3289	<=>	peg.3289
rxn02933	cpd00003 + cpd02691 <=> cpd00004 + cpd00067 + cpd02124	NAD + 2-methyl-3-hydroxy-butyryl-CoA <=> NADH + H+ + 2-Methylacetoacetyl-CoA	|1.1.1.35|1.1.1.178	3.76	1.07969	<=>	c	<=>	peg.3289	<=>	peg.3289
rxn03239	cpd00003 + cpd03113 <=> cpd00004 + cpd00067 + cpd03114	NAD + (S)-3-Hydroxyhexadecanoyl-CoA <=> NADH + H+ + 3-Oxopalmitoyl-CoA	|1.1.1.35|1.1.1.211	3.76	1.07969	<=>	c	<=>	peg.3289	<=>	peg.3289
rxn03246	cpd00003 + cpd03120 <=> cpd00004 + cpd00067 + cpd03121	NAD + (S)-Hydroxyoctanoyl-CoA <=> NADH + H+ + 3-Oxooctanoyl-CoA	|1.1.1.35|1.1.1.211	3.76	1.07969	<=>	c	<=>	peg.3289	<=>	peg.3289
rxn04750	cpd00003 + cpd09844 <=> cpd00004 + cpd00067 + cpd01507	NAD + (3S)-3-Hydroxyadipyl-CoA <=> NADH + H+ + 3-Oxoadipyl-CoA	|1.1.1.35	3.76	1.07969	<=>	c	<=>	peg.3289	<=>	peg.3289
rxn03242	cpd00003 + cpd03116 <=> cpd00004 + cpd00067 + cpd03117	NAD + (S)-3-Hydroxydodecanoyl-CoA <=> NADH + H+ + 3-Oxododecanoyl-CoA	|1.1.1.35|1.1.1.211	3.76	1.07969	<=>	c	<=>	peg.3289	<=>	peg.3289
rxn03244	cpd00003 + cpd03118 <=> cpd00004 + cpd00067 + cpd03119	NAD + (S)-Hydroxydecanoyl-CoA <=> NADH + H+ + 3-Oxodecanoyl-CoA	|1.1.1.35|1.1.1.211	3.76	1.07969	<=>	c	<=>	peg.3289	<=>	peg.3289
rxn03249	cpd00003 + cpd03122 <=> cpd00004 + cpd00067 + cpd03123	NAD + (S)-Hydroxyhexanoyl-CoA <=> NADH + H+ + 3-Oxohexanoyl-CoA	|1.1.1.35|1.1.1.211	3.76	1.07969	<=>	c	<=>	peg.3289	<=>	peg.3289
rxn06777	cpd00003 + cpd03115 <=> cpd00004 + cpd00067 + cpd12689	NAD + (S)-3-Hydroxytetradecanoyl-CoA <=> NADH + H+ + 3-Oxotetradecanoyl-CoA	|1.1.1.35|1.1.1.211	3.76	1.07969	<=>	c	<=>	peg.3289	<=>	peg.3289
rxn02287	(2) cpd00017 + cpd00774 <=> (2) cpd00019 + (2) cpd00067 + cpd01620	2 SAM + UroporphyrinogenIII <=> 2 S-Adenosylhomocysteine + 2 H+ + Precorrin 2	|2.1.1.107	10000000	10000000	<=>	c	<=>	peg.329|peg.1563	<=>	peg.329|peg.1563
rxn09188	cpd00015 + cpd00129 <=> cpd00982 + cpd02431	FAD + L-Proline <=> FADH2 + 1-Pyrroline-5-carboxylate	1.5.99.8	-5.54	1.12893	<=>	c	<=>	peg.3290	<=>	peg.3290
rxn00569	(2) cpd00001 + (3) cpd00006 + cpd00013 <=> (3) cpd00005 + (5) cpd00067 + cpd00075	2 H2O + 3 TPN + NH3 <=> 3 TPNH + 5 H+ + Nitrite	|1.7.1.4	91.604	3.36845	<=	c	<=	peg.330+peg.331+peg.332+peg.333	<=	peg.330+peg.331+peg.332+peg.333
rxn00568	(2) cpd00001 + (3) cpd00003 + cpd00013 <=> (3) cpd00004 + (5) cpd00067 + cpd00075	2 H2O + 3 NAD + NH3 <=> 3 NADH + 5 H+ + Nitrite	|1.7.1.4	91.604	3.36845	<=	c	<=	peg.330+peg.331+peg.332+peg.333	<=	peg.330+peg.331+peg.332+peg.333
rxn00799	cpd00130 <=> cpd00001 + cpd00106	MALA <=> H2O + Fumarate	4.2.1.2	0.613	0.872726	<=>	c	<=>	peg.3310	<=>	peg.3310
rxn05187	cpd00001 + cpd00002 + cpd03424[e] <=> cpd00008 + cpd00009 + cpd00067 + cpd03424	H2O + ATP + Vitamin B12[e] <=> ADP + Phosphate + H+ + Vitamin B12		-6.817	0.717554	=>	c	=>	peg.3322+peg.3323+peg.3324	=>	peg.3322+peg.3323+peg.3324
rxn05515	cpd00001 + cpd00002 + cpd00423[e] <=> cpd00008 + cpd00009 + cpd00067 + cpd00423	H2O + ATP + Vitamin B12r[e] <=> ADP + Phosphate + H+ + Vitamin B12r		-6.817	0.717554	=>	c	=>	peg.3322+peg.3323+peg.3324	=>	peg.3322+peg.3323+peg.3324
rxn01107	cpd00001 + cpd00170 <=> cpd00067 + cpd00222	H2O + Gluconolactone <=> H+ + GLCN	|3.1.1.17	-5.483	1.42078	=>	c	<=>	peg.3326	<=>	peg.3326
rxn05188	cpd00001 + cpd00002 + cpd03724[e] <=> cpd00008 + cpd00009 + cpd00067 + cpd03724	H2O + ATP + Ferrichrome[e] <=> ADP + Phosphate + H+ + Ferrichrome		-6.817	0.717554	=>	c	=>	peg.3336+peg.3337+peg.3338+peg.3339	=>	peg.3336+peg.3337+peg.3338+peg.3339
rxn05558	cpd00001 + cpd00002 + cpd04761[e] <=> cpd00008 + cpd00009 + cpd00067 + cpd04761	H2O + ATP + Ferroxamine[e] <=> ADP + Phosphate + H+ + Ferroxamine		-6.817	0.717554	=>	c	=>	peg.3336+peg.3337+peg.3338+peg.3339	=>	peg.3336+peg.3337+peg.3338+peg.3339
rxn05627	cpd00067[e] + cpd00209[e] <=> cpd00067 + cpd00209	H+[e] + Nitrate[e] <=> H+ + Nitrate		0	2	<=>	c	<=>	peg.334|peg.3739	<=>	peg.334|peg.3739
rxn05628	cpd00064[e] + cpd00067[e] <=> cpd00064 + cpd00067	Ornithine[e] + H+[e] <=> Ornithine + H+		0	2	<=>	c	=>	peg.3340	=>	peg.3340
rxn05303	cpd00051[e] + cpd00067[e] <=> cpd00051 + cpd00067	Arginine[e] + H+[e] <=> Arginine + H+		0	2	<=>	c	=>	peg.3340|peg.3782|peg.4039	=>	peg.3340|peg.3782|peg.4039
rxn05619	cpd00001 + cpd00002 + cpd11574[e] <=> cpd00008 + cpd00009 + cpd00067 + cpd11574	H2O + ATP + Molybdate[e] <=> ADP + Phosphate + H+ + Molybdate	|TC-3.A.1.8|3.A.1.8	-6.817	0.717554	=>	c	=>	peg.3343+peg.3344+peg.3345	=>	peg.3343+peg.3344+peg.3345
rxn00623	(3) cpd00001 + (3) cpd00006 + cpd00239 <=> (3) cpd00005 + (4) cpd00067 + cpd00081	3 H2O + 3 TPN + H2S <=> 3 TPNH + 4 H+ + HSO3-	1.8.1.2|1.8.2.2	28.261	3.54915	<=>	c	<=	peg.3349+peg.3350	<=	peg.3349+peg.3350
rxn10343	cpd00001 + cpd00002 + cpd00531 <=> cpd00008 + cpd00009 + cpd00067 + cpd00531[e]	H2O + ATP + Hg2+ => ADP + Phosphate + H+ + Hg2+[e]		-6.817	0.717554	=>	c	=>	peg.3355|peg.1387	=>	peg.3355|peg.1387
rxn10344	cpd00001 + cpd00002 + cpd04097 <=> cpd00008 + cpd00009 + cpd00067 + cpd04097[e]	H2O + ATP + Pb => ADP + Phosphate + H+ + Pb[e]		-6.817	0.717554	=>	c	=>	peg.3355|peg.1387	=>	peg.3355|peg.1387
rxn05184	cpd00001 + cpd00002 + cpd00681[e] <=> cpd00008 + cpd00009 + cpd00067 + cpd00681	H2O + ATP + Choline sulfate[e] <=> ADP + Phosphate + H+ + Choline sulfate		-6.817	0.717554	=>	c	=>	peg.3376+peg.3377+peg.3378+peg.3379|peg.3386+peg.3387+peg.3388+peg.3389	=>	peg.3376+peg.3377+peg.3378+peg.3379|peg.3386+peg.3387+peg.3388+peg.3389
rxn05159	cpd00001 + cpd00002 + cpd00098[e] <=> cpd00008 + cpd00009 + cpd00067 + cpd00098	H2O + ATP + Choline[e] <=> ADP + Phosphate + H+ + Choline		-6.817	0.717554	=>	c	=>	peg.3376+peg.3377+peg.3378+peg.3379|peg.3386+peg.3387+peg.3388+peg.3389	=>	peg.3376+peg.3377+peg.3378+peg.3379|peg.3386+peg.3387+peg.3388+peg.3389
rxn05550	cpd00001 + cpd00002 + cpd03727[e] <=> cpd00008 + cpd00009 + cpd00067 + cpd03727	H2O + ATP + Ectoine[e] <=> ADP + Phosphate + H+ + Ectoine		-6.817	0.717554	=>	c	=>	peg.3386+peg.3387+peg.3388+peg.3389	=>	peg.3386+peg.3387+peg.3388+peg.3389
rxn05180	cpd00001 + cpd00002 + cpd00266[e] <=> cpd00008 + cpd00009 + cpd00067 + cpd00266	H2O + ATP + Carnitine[e] <=> ADP + Phosphate + H+ + Carnitine		-6.817	0.717554	=>	c	=>	peg.3386+peg.3387+peg.3388+peg.3389	=>	peg.3386+peg.3387+peg.3388+peg.3389
rxn00459	cpd00482 <=> cpd00001 + cpd00061	2-Phospho-D-glycerate <=> H2O + PEP	4.2.1.11	-0.867	0.779214	<=>	c	<=>	peg.3396	<=>	peg.3396
rxn01106	cpd00482 <=> cpd00169	2-Phospho-D-glycerate <=> 3-Phosphoglycerate	5.4.2.1|5.4.2.4	0	2	<=>	c	<=>	peg.3397	<=>	peg.3397
rxn00747	cpd00102 <=> cpd00095	Glyceraldehyde3-phosphate <=> Glycerone phosphate	5.3.1.1	-1.46	0.300689	<=>	c	<=>	peg.3398|peg.3974	<=>	peg.3398|peg.3974
rxn01100	cpd00002 + cpd00067 + cpd00169 <=> cpd00008 + cpd00203	ATP + H+ + 3-Phosphoglycerate <=> ADP + 1,3-Bisphospho-D-glycerate	2.7.2.3	2.63	0.290389	<=>	c	<=>	peg.3399	<=>	peg.3399
rxn00781	cpd00003 + cpd00009 + cpd00102 <=> cpd00004 + cpd00203	NAD + Phosphate + Glyceraldehyde3-phosphate <=> NADH + 1,3-Bisphospho-D-glycerate	1.2.1.12|1.2.1.13|1.2.1.59	-0.356	1.19502	<=>	c	<=>	peg.3400	<=>	peg.3400
rxn05566	cpd00067[e] + cpd00108[e] <=> cpd00067 + cpd00108	H+[e] + GALC[e] <=> H+ + GALC		0	2	<=>	c	<=>	peg.3402	<=>	peg.3402
rxn05500	cpd00067[e] + cpd00224[e] <=> cpd00067 + cpd00224	H+[e] + arabinose[e] <=> H+ + arabinose		0	2	<=>	c	<=>	peg.3402	<=>	peg.3402
rxn00816	cpd00001 + cpd00208 <=> cpd00027 + cpd00108	H2O + LACT <=> Glucose + GALC	3.2.1.108|3.2.1.23	-3.113	0.692797	<=>	c	<=>	peg.3419|peg.708	<=>	peg.3419|peg.708
rxn05470	cpd00067[e] + cpd00139[e] <=> cpd00067 + cpd00139	H+[e] + Glycolate[e] <=> H+ + Glycolate		0	2	<=>	c	<=>	peg.3425|peg.307	<=>	peg.3425|peg.307
rxn03644	cpd03583 <=> cpd00072	D-arabino-6-Phospho-hex-3-ulose <=> Neuberg ester	|5.-.-.-	-1.75	1.28569	<=>	c	<=>	peg.346	<=>	peg.346
rxn01967	cpd00501 <=> cpd00863	beta-D-Glucose 1-phosphate <=> beta-D-Glucose 6-phosphate	|5.4.2.6	0	2	<=>	c	<=>	peg.3461	<=>	peg.3461
rxn09989	(5) cpd00001 + cpd11594 <=> (6) cpd00027	5 H2O + Dextrin => 6 Glucose		-15.565	3.46399	=>	c	=>	peg.3462	=>	peg.3462
rxn05746	cpd00001 + cpd01262 <=> cpd00027 + cpd00179	H2O + Maltotriose <=> Glucose + Maltose		-3.113	0.692797	<=>	c	<=>	peg.3462|peg.285	<=>	peg.3462|peg.285
rxn01966	cpd00009 + cpd00067 + cpd00794 <=> cpd00027 + cpd00501	Phosphate + H+ + TRHL <=> Glucose + beta-D-Glucose 1-phosphate	|2.4.1.64	-0.796	0.676477	<=>	c	<=>	peg.3463	<=>	peg.3463
rxn01132	cpd00009 + cpd00067 + cpd00179 <=> cpd00027 + cpd00501	Phosphate + H+ + Maltose <=> Glucose + beta-D-Glucose 1-phosphate	|2.4.1.8	-0.796	0.676477	<=>	c	<=>	peg.3463	<=>	peg.3463
rxn03643	cpd00055 + cpd00171 <=> cpd03583	Methanal + D-Ribulose5-phosphate <=> D-arabino-6-Phospho-hex-3-ulose	|4.1.2.-	-5.22	0.537852	<=>	c	<=>	peg.347	<=>	peg.347
rxn00512	cpd00003 + cpd00139 <=> cpd00004 + cpd00040 + cpd00067	NAD + Glycolate <=> NADH + Glyoxylate + H+	|1.1.1.26|1.1.1.29	7.68	1.08537	<=>	c	<=>	peg.3474	<=>	peg.3474
rxn00324	cpd00006 + cpd00139 <=> cpd00005 + cpd00040 + cpd00067	TPN + Glycolate <=> TPNH + Glyoxylate + H+	|1.1.1.79|1.1.1.26	7.68	1.08537	<=>	c	<=>	peg.3474	<=>	peg.3474
rxn02825	cpd00022 + cpd01763 <=> cpd00010 + cpd01753	Acetyl-CoA + N-Hydroxyarylamine <=> CoA + N-Acetoxyarylamine	|2.3.1.118	-3.614	1.17862	=>	c	=>	peg.3479	=>	peg.3479
rxn02834	cpd00001 + cpd01775 <=> cpd00012 + cpd01777	H2O + Phosphoribosyl-ATP <=> PPi + Phosphoribosyl-AMP	3.6.1.31	-8.243	0.748021	=>	c	=>	peg.3492	=>	peg.3492
rxn02835	cpd00001 + cpd01777 <=> cpd02979	H2O + Phosphoribosyl-AMP <=> phosphoribosylformiminoaicar-phosphate	3.5.4.19	4.037	4.77258	<=>	c	<=>	peg.3492	<=>	peg.3492
rxn03135	cpd00023 + cpd00067 + cpd02843 + cpd02851 <=> cpd00053 + cpd02991	GLU + H+ + D-erythro-imidazol-glycerol-phosphate + AICAR <=> L-Glutamine + phosphoribulosylformimino-AICAR-phosphate		25.53	3.43216	<=	c	<=	peg.3493+peg.3495	<=	peg.3493+peg.3495
rxn03175	cpd02979 <=> cpd02991	phosphoribosylformiminoaicar-phosphate <=> phosphoribulosylformimino-AICAR-phosphate	5.3.1.16	0.62	1.30148	<=>	c	<=>	peg.3494	<=>	peg.3494
rxn02473	cpd02843 <=> cpd00001 + cpd00930	D-erythro-imidazol-glycerol-phosphate <=> H2O + Imidazole-acetol phosphate	4.2.1.19	-10.627	0.668767	=>	c	=>	peg.3496	=>	peg.3496
rxn00863	cpd00001 + cpd00003 + cpd01324 <=> cpd00004 + (2) cpd00067 + cpd00119	H2O + NAD + L-Histidinal <=> NADH + 2 H+ + L-Histidine	|1.1.1.23	-9.803	1.17612	=>	c	<=>	peg.3497	<=>	peg.3497
rxn02159	cpd00003 + cpd00641 <=> cpd00004 + cpd00067 + cpd01324	NAD + L-Histidinol <=> NADH + H+ + L-Histidinal	|1.1.1.23	5.22	1.06983	<=>	c	<=>	peg.3497	<=>	peg.3497
rxn00789	cpd00012 + cpd01775 <=> cpd00002 + cpd00103	PPi + Phosphoribosyl-ATP <=> ATP + PRPP	2.4.2.17	7.68	2.95933	<=	c	<=	peg.3498+peg.3499	<=	peg.3498+peg.3499
rxn01484	cpd00001 + cpd00293 <=> cpd00029 + cpd00288	H2O + N-Acetyl-D-glucosamine 6-phosphate <=> ACET + D-Glucosamine phosphate	3.5.1.25	-2.003	0.984391	<=>	c	<=>	peg.3507	<=>	peg.3507
rxn10318	(24) cpd00002 + (24) cpd00117 + cpd15748 <=> (24) cpd00012 + (24) cpd00018 + cpd15775	24 ATP + 24 D-Ala + Stearoyllipoteichoic acid (n=24), linked, unsubstituted => 24 PPi + 24 AMP + Stearoyllipoteichoic acid (n=24), linked, D-alanine substituted		-176.16	19.5537	=>	c	=>	peg.3558	=>	peg.3558
rxn10322	(24) cpd00002 + (24) cpd00117 + cpd15752 <=> (24) cpd00012 + (24) cpd00018 + cpd15779	24 ATP + 24 D-Ala + Isopentadecanoyllipoteichoic acid (n=24), linked, unsubstituted => 24 PPi + 24 AMP + Isopentadecanoyllipoteichoic acid (n=24), linked, D-alanine substituted		-176.16	19.5537	=>	c	=>	peg.3558	=>	peg.3558
rxn10316	(24) cpd00002 + (24) cpd00117 + cpd15746 <=> (24) cpd00012 + (24) cpd00018 + cpd15773	24 ATP + 24 D-Ala + Palmitoyllipoteichoic acid (n=24), linked, unsubstituted => 24 PPi + 24 AMP + Palmitoyllipoteichoic acid (n=24), linked, D-alanine substituted		-176.16	19.5537	=>	c	=>	peg.3558	=>	peg.3558
rxn10324	(24) cpd00002 + (24) cpd00117 + cpd15754 <=> (24) cpd00012 + (24) cpd00018 + cpd15781	24 ATP + 24 D-Ala + Isohexadecanoyllipoteichoic acid (n=24), linked, unsubstituted => 24 PPi + 24 AMP + Isohexadecanoyllipoteichoic acid (n=24), linked, D-alanine substituted		-176.16	19.5537	=>	c	=>	peg.3558	=>	peg.3558
rxn10320	(24) cpd00002 + (24) cpd00117 + cpd15750 <=> (24) cpd00012 + (24) cpd00018 + cpd15777	24 ATP + 24 D-Ala + Anteisoheptadecanoyllipoteichoic acid (n=24), linked, unsubstituted => 24 PPi + 24 AMP + Anteisoheptadecanoyllipoteichoic acid (n=24), linked, D-alanine substituted		-176.16	19.5537	=>	c	=>	peg.3558	=>	peg.3558
rxn10319	(24) cpd00002 + (24) cpd00117 + cpd15749 <=> (24) cpd00012 + (24) cpd00018 + cpd15776	24 ATP + 24 D-Ala + Isoheptadecanoyllipoteichoic acid (n=24), linked, unsubstituted => 24 PPi + 24 AMP + Isoheptadecanoyllipoteichoic acid (n=24), linked, D-alanine substituted		-176.16	19.5537	=>	c	=>	peg.3558	=>	peg.3558
rxn10317	(24) cpd00002 + (24) cpd00117 + cpd15747 <=> (24) cpd00012 + (24) cpd00018 + (2) cpd00067 + cpd15774	24 ATP + 24 D-Ala + Myristoyllipoteichoic acid (n=24), linked, unsubstituted => 24 PPi + 24 AMP + 2 H+ + Myristoyllipoteichoic acid (n=24), linked, D-alanine substituted		-177.82	19.683	=>	c	=>	peg.3558	=>	peg.3558
rxn10321	(24) cpd00002 + (24) cpd00117 + cpd15751 <=> (24) cpd00012 + (24) cpd00018 + cpd15778	24 ATP + 24 D-Ala + Isotetradecanoyllipoteichoic acid (n=24), linked, unsubstituted => 24 PPi + 24 AMP + Isotetradecanoyllipoteichoic acid (n=24), linked, D-alanine substituted		-176.16	19.5537	=>	c	=>	peg.3558	=>	peg.3558
rxn10323	(24) cpd00002 + cpd00067 + (24) cpd00117 + cpd15753 <=> (24) cpd00012 + (24) cpd00018 + cpd15780	24 ATP + H+ + 24 D-Ala + Anteisopentadecanoyllipoteichoic acid (n=24), linked, unsubstituted => 24 PPi + 24 AMP + Anteisopentadecanoyllipoteichoic acid (n=24), linked, D-alanine substituted		-174.92	19.375	=>	c	=>	peg.3558	=>	peg.3558
rxn10307	(24) cpd00037 + cpd15746 <=> (24) cpd00014 + cpd15764	24 UDP-N-acetylglucosamine + Palmitoyllipoteichoic acid (n=24), linked, unsubstituted => 24 UDP + Palmitoyllipoteichoic acid (n=24), linked, N-acetyl-D-glucosamine	|2.7.8.-	-40.8	15.1688	<=>	c	<=>	peg.3559	<=>	peg.3559
rxn10308	(24) cpd00037 + cpd15747 <=> (24) cpd00014 + cpd15765	24 UDP-N-acetylglucosamine + Myristoyllipoteichoic acid (n=24), linked, unsubstituted => 24 UDP + Myristoyllipoteichoic acid (n=24), linked, N-acetyl-D-glucosamine	|2.7.8.-	-40.8	15.1688	<=>	c	<=>	peg.3559	<=>	peg.3559
rxn10311	(24) cpd00037 + cpd15750 <=> (24) cpd00014 + cpd15768	24 UDP-N-acetylglucosamine + Anteisoheptadecanoyllipoteichoic acid (n=24), linked, unsubstituted => 24 UDP + Anteisoheptadecanoyllipoteichoic acid (n=24), linked, N-acetyl-D-glucosamine	|2.7.8.-	-40.8	15.1688	<=>	c	<=>	peg.3559	<=>	peg.3559
rxn10312	(24) cpd00037 + cpd15751 <=> (24) cpd00014 + cpd15769	24 UDP-N-acetylglucosamine + Isotetradecanoyllipoteichoic acid (n=24), linked, unsubstituted => 24 UDP + Isotetradecanoyllipoteichoic acid (n=24), linked, N-acetyl-D-glucosamine	|2.7.8.-	-40.8	15.1688	<=>	c	<=>	peg.3559	<=>	peg.3559
rxn10310	(24) cpd00037 + cpd15749 <=> (24) cpd00014 + cpd15767	24 UDP-N-acetylglucosamine + Isoheptadecanoyllipoteichoic acid (n=24), linked, unsubstituted => 24 UDP + Isoheptadecanoyllipoteichoic acid (n=24), linked, N-acetyl-D-glucosamine	|2.7.8.-	-40.8	15.1688	<=>	c	<=>	peg.3559	<=>	peg.3559
rxn10314	(24) cpd00037 + cpd15753 <=> (24) cpd00014 + cpd15771	24 UDP-N-acetylglucosamine + Anteisopentadecanoyllipoteichoic acid (n=24), linked, unsubstituted => 24 UDP + Anteisopentadecanoyllipoteichoic acid (n=24), linked, N-acetyl-D-glucosamine	|2.7.8.-	-40.8	15.1688	<=>	c	<=>	peg.3559	<=>	peg.3559
rxn10315	(24) cpd00037 + cpd15754 <=> (24) cpd00014 + cpd15772	24 UDP-N-acetylglucosamine + Isohexadecanoyllipoteichoic acid (n=24), linked, unsubstituted => 24 UDP + Isohexadecanoyllipoteichoic acid (n=24), linked, N-acetyl-D-glucosamine	|2.7.8.-	-40.8	15.1688	<=>	c	<=>	peg.3559	<=>	peg.3559
rxn10309	(24) cpd00037 + cpd15748 <=> (24) cpd00014 + cpd15766	24 UDP-N-acetylglucosamine + Stearoyllipoteichoic acid (n=24), linked, unsubstituted => 24 UDP + Stearoyllipoteichoic acid (n=24), linked, N-acetyl-D-glucosamine	|2.7.8.-	-40.8	15.1688	<=>	c	<=>	peg.3559	<=>	peg.3559
rxn08040	cpd00037 + cpd00286 <=> cpd00091 + cpd00946	UDP-N-acetylglucosamine + Undecaprenylphosphate <=> UMP + Undecaprenyl diphospho N-acetyl-glucosamine		0	2	<=>	c	<=>	peg.3559	<=>	peg.3559
rxn10313	(24) cpd00037 + cpd15752 <=> (24) cpd00014 + cpd15770	24 UDP-N-acetylglucosamine + Isopentadecanoyllipoteichoic acid (n=24), linked, unsubstituted => 24 UDP + Isopentadecanoyllipoteichoic acid (n=24), linked, N-acetyl-D-glucosamine	|2.7.8.-	-40.8	15.1688	<=>	c	<=>	peg.3559	<=>	peg.3559
rxn09996	(45) cpd00144 + (45) cpd00175 <=> (45) cpd00014 + (45) cpd00067 + (45) cpd00091 + cpd15634	45 UDPglucuronate + 45 UDP-N-acetyl-D-galactosamine <=> 45 UDP + 45 H+ + 45 UMP + teichuronic acid (GlcA + GalNac, 45 repeating unit)	|Undetermined	10000000	10000000	<=>	c	<=>	peg.3560+peg.3561+peg.3562+peg.3563+peg.3565+peg.3566+peg.3567	<=>	peg.3560+peg.3561+peg.3562+peg.3563+peg.3565+peg.3566+peg.3567
rxn00211	cpd00001 + (2) cpd00003 + cpd00026 <=> (2) cpd00004 + (3) cpd00067 + cpd00144	H2O + 2 NAD + UDPglucose <=> 2 NADH + 3 H+ + UDPglucuronate	1.1.1.22	-4.583	2.15919	<=>	c	<=>	peg.3564|peg.3089|peg.3630	<=>	peg.3564|peg.3089|peg.3630
rxn00292	cpd00001 + cpd00037 <=> cpd00014 + cpd00492	H2O + UDP-N-acetylglucosamine <=> UDP + N-Acetyl-D-mannosamine	|5.1.3.14	-4.813	0.694983	=>	c	<=>	peg.3572	<=>	peg.3572
rxn00297	cpd00037 <=> cpd00861	UDP-N-acetylglucosamine <=> UDP-N-acetyl-D-mannosamine	5.1.3.14	0	2	<=>	c	<=>	peg.3572	<=>	peg.3572
rxn10195	cpd15662 + cpd15666 <=> cpd00286 + cpd15669	Prenol-45n teichoic acid-glucose substituted + Peptidoglycan polymer (n-1 subunits) => Undecaprenylphosphate + glycerol teichoic acid (n=45), linked, glucose substituted	|3.6.3.40	-4.5	0.23673	<=>	c	<=>	peg.3577+peg.3578	<=>	peg.3577+peg.3578
rxn10194	cpd15661 + cpd15666 <=> cpd00286 + cpd15667	Prenol-45n teichoic acid + Peptidoglycan polymer (n-1 subunits) => Undecaprenylphosphate + glycerol teichoic acid (n=45), linked, unsubstituted	|3.6.3.40	-4.5	0.23673	<=>	c	<=>	peg.3577+peg.3578	<=>	peg.3577+peg.3578
rxn10196	cpd15663 + cpd15666 <=> cpd00286 + cpd15668	Prenol-45n teichoic acid-alanine substituted + Peptidoglycan polymer (n-1 subunits) => Undecaprenylphosphate + glycerol teichoic acid (n=45), linked, D-ala substituted	|3.6.3.40	-4.5	0.23673	<=>	c	<=>	peg.3577+peg.3578	<=>	peg.3577+peg.3578
rxn10295	(24) cpd00402 + cpd15734 <=> (24) cpd00046 + cpd15752	24 CDPglycerol + Diglucosyl-1,2 diisopentadecanoylglycerol => 24 CMP + Isopentadecanoyllipoteichoic acid (n=24), linked, unsubstituted	|2.7.8.12	-108	5.68152	<=>	c	<=>	peg.3579	<=>	peg.3579
rxn10293	(24) cpd00402 + cpd15732 <=> (24) cpd00046 + cpd15750	24 CDPglycerol + Diglucosyl-1,2 dianteisoheptadecanoylglycerol => 24 CMP + Anteisoheptadecanoyllipoteichoic acid (n=24), linked, unsubstituted	|2.7.8.12	-108	5.68152	<=>	c	<=>	peg.3579	<=>	peg.3579
rxn10297	(24) cpd00402 + cpd15736 <=> (24) cpd00046 + cpd15754	24 CDPglycerol + Diglucosyl-1,2 diisohexadecanoylglycerol => 24 CMP + Isohexadecanoyllipoteichoic acid (n=24), linked, unsubstituted	|2.7.8.12	-108	5.68152	<=>	c	<=>	peg.3579	<=>	peg.3579
rxn10292	(24) cpd00402 + cpd15731 <=> (24) cpd00046 + cpd15749	24 CDPglycerol + Diglucosyl-1,2 diisoheptadecanoylglycerol => 24 CMP + Isoheptadecanoyllipoteichoic acid (n=24), linked, unsubstituted	|2.7.8.12	-108	5.68152	<=>	c	<=>	peg.3579	<=>	peg.3579
rxn10296	(24) cpd00402 + cpd15735 <=> (24) cpd00046 + cpd15753	24 CDPglycerol + Diglucosyl-1,2 dianteisopentadecanoylglycerol => 24 CMP + Anteisopentadecanoyllipoteichoic acid (n=24), linked, unsubstituted	|2.7.8.12	-108	5.68152	<=>	c	<=>	peg.3579	<=>	peg.3579
rxn10290	(24) cpd00402 + cpd15729 <=> (24) cpd00046 + cpd15747	24 CDPglycerol + Diglucosyl-1,2 dimyristoylglycerol => 24 CMP + Myristoyllipoteichoic acid (n=24), linked, unsubstituted	|2.7.8.12	-108	5.68152	<=>	c	<=>	peg.3579	<=>	peg.3579
rxn10291	(24) cpd00402 + cpd15730 <=> (24) cpd00046 + cpd15748	24 CDPglycerol + Diglucosyl-1,2 distearoylglycerol => 24 CMP + Stearoyllipoteichoic acid (n=24), linked, unsubstituted	|2.7.8.12	-108	5.68152	<=>	c	<=>	peg.3579	<=>	peg.3579
rxn10294	(24) cpd00402 + cpd15733 <=> (24) cpd00046 + cpd15751	24 CDPglycerol + Diglucosyl-1,2 diisotetradecanoylglycerol => 24 CMP + Isotetradecanoyllipoteichoic acid (n=24), linked, unsubstituted	|2.7.8.12	-108	5.68152	<=>	c	<=>	peg.3579	<=>	peg.3579
rxn10289	(24) cpd00402 + cpd15728 <=> (24) cpd00046 + cpd15746	24 CDPglycerol + Diglucosyl-1,2 dipalmitoylglycerol => 24 CMP + Palmitoyllipoteichoic acid (n=24), linked, unsubstituted	|2.7.8.12	-108	5.68152	<=>	c	<=>	peg.3579	<=>	peg.3579
rxn10304	(24) cpd00026 + cpd15752 <=> (24) cpd00014 + cpd15761	24 UDPglucose + Isopentadecanoyllipoteichoic acid (n=24), linked, unsubstituted => 24 UDP + Isopentadecanoyllipoteichoic acid (n=24), linked, glucose substituted	|2.4.1.52	-40.8	15.1688	<=>	c	<=>	peg.3580	<=>	peg.3580
rxn10193	(45) cpd00026 + cpd15661 <=> (45) cpd00014 + cpd15662	45 UDPglucose + Prenol-45n teichoic acid => 45 UDP + Prenol-45n teichoic acid-glucose substituted	|2.4.1.52	-76.5	28.4415	<=>	c	<=>	peg.3580	<=>	peg.3580
rxn10299	(24) cpd00026 + cpd15747 <=> (24) cpd00014 + cpd15756	24 UDPglucose + Myristoyllipoteichoic acid (n=24), linked, unsubstituted => 24 UDP + Myristoyllipoteichoic acid (n=24), linked, glucose substituted	|2.4.1.52	-40.8	15.1688	<=>	c	<=>	peg.3580	<=>	peg.3580
rxn10300	(24) cpd00026 + cpd15748 <=> (24) cpd00014 + cpd15757	24 UDPglucose + Stearoyllipoteichoic acid (n=24), linked, unsubstituted => 24 UDP + Stearoyllipoteichoic acid (n=24), linked, glucose substituted	|2.4.1.52	-40.8	15.1688	<=>	c	<=>	peg.3580	<=>	peg.3580
rxn10302	(24) cpd00026 + cpd15750 <=> (24) cpd00014 + cpd15759	24 UDPglucose + Anteisoheptadecanoyllipoteichoic acid (n=24), linked, unsubstituted => 24 UDP + Anteisoheptadecanoyllipoteichoic acid (n=24), linked, glucose substituted	|2.4.1.52	-40.8	15.1688	<=>	c	<=>	peg.3580	<=>	peg.3580
rxn10305	(24) cpd00026 + cpd15753 <=> (24) cpd00014 + cpd15762	24 UDPglucose + Anteisopentadecanoyllipoteichoic acid (n=24), linked, unsubstituted => 24 UDP + Anteisopentadecanoyllipoteichoic acid (n=24), linked, glucose substituted	|2.4.1.52	-40.8	15.1688	<=>	c	<=>	peg.3580	<=>	peg.3580
rxn10298	(24) cpd00026 + cpd15746 <=> (24) cpd00014 + cpd15755	24 UDPglucose + Palmitoyllipoteichoic acid (n=24), linked, unsubstituted => 24 UDP + Palmitoyllipoteichoic acid (n=24), linked, glucose substituted	|2.4.1.52	-40.8	15.1688	<=>	c	<=>	peg.3580	<=>	peg.3580
rxn10301	(24) cpd00026 + cpd15749 <=> (24) cpd00014 + cpd15758	24 UDPglucose + Isoheptadecanoyllipoteichoic acid (n=24), linked, unsubstituted => 24 UDP + Isoheptadecanoyllipoteichoic acid (n=24), linked, glucose substituted	|2.4.1.52	-40.8	15.1688	<=>	c	<=>	peg.3580	<=>	peg.3580
rxn10306	(24) cpd00026 + cpd15754 <=> (24) cpd00014 + cpd15763	24 UDPglucose + Isohexadecanoyllipoteichoic acid (n=24), linked, unsubstituted => 24 UDP + Isohexadecanoyllipoteichoic acid (n=24), linked, glucose substituted	|2.4.1.52	-40.8	15.1688	<=>	c	<=>	peg.3580	<=>	peg.3580
rxn10303	(24) cpd00026 + cpd15751 <=> (24) cpd00014 + cpd15760	24 UDPglucose + Isotetradecanoyllipoteichoic acid (n=24), linked, unsubstituted => 24 UDP + Isotetradecanoyllipoteichoic acid (n=24), linked, glucose substituted	|2.4.1.52	-40.8	15.1688	<=>	c	<=>	peg.3580	<=>	peg.3580
rxn00621	cpd00052 + cpd00080 <=> cpd00012 + cpd00402	CTP + GLYC-3-P <=> PPi + CDPglycerol	|2.7.7.39	1.07	0.746895	<=>	c	<=>	peg.3581	<=>	peg.3581
rxn03852	cpd00861 + cpd00946 <=> cpd00014 + cpd02967	UDP-N-acetyl-D-mannosamine + Undecaprenyl diphospho N-acetyl-glucosamine <=> UDP + N-Acetyl-beta-D-mannosaminyl-1,4-N-acetyl-D- glucosaminyldiphosphoundecaprenol	|2.4.1.187	-1.7	0.632032	<=>	c	<=>	peg.3582	<=>	peg.3582
rxn10192	(45) cpd00402 + cpd02967 <=> (45) cpd00046 + cpd15661	45 CDPglycerol + N-Acetyl-beta-D-mannosaminyl-1,4-N-acetyl-D- glucosaminyldiphosphoundecaprenol => 45 CMP + Prenol-45n teichoic acid	|2.7.8.12	-202.5	10.6528	<=>	c	<=>	peg.3583+peg.3579	<=>	peg.3583+peg.3579
rxn02495	cpd00001 + cpd03656 <=> cpd00832 + cpd00947	H2O + GA2 <=> N-Acetyl-D-galactosamine + LacCer	|3.2.1.52	-3.113	0.692797	=>	c	<=>	peg.3585	<=>	peg.3585
rxn00772	cpd00002 + cpd00105 <=> cpd00008 + cpd00101	ATP + D-Ribose <=> ADP + Ribose 5-phosphate	2.7.1.15	-4.5	0.23673	<=>	c	<=>	peg.3599	<=>	peg.3599
rxn01987	cpd00008 + cpd00510 <=> cpd00002 + cpd01242	ADP + deoxyribose-5-phosphate <=> ATP + Thyminose	|2.7.1.15	4.5	0.23673	<=>	c	<=>	peg.3599	<=>	peg.3599
rxn05549	cpd00001 + cpd00002 + cpd01242[e] <=> cpd00008 + cpd00009 + cpd00067 + cpd01242	H2O + ATP + Thyminose[e] <=> ADP + Phosphate + H+ + Thyminose		-6.817	0.717554	=>	c	=>	peg.3600+peg.3601+peg.3602+peg.3603	=>	peg.3600+peg.3601+peg.3602+peg.3603
rxn05644	cpd00001 + cpd00002 + cpd00105 <=> cpd00008 + cpd00009 + cpd00067 + cpd00105[e]	H2O + ATP + D-Ribose <=> ADP + Phosphate + H+ + D-Ribose[e]	|TC-3.A.1.2|3.A.1.2	-6.817	0.717554	=>	c	=>	peg.3600+peg.3601+peg.3602+peg.3603	=>	peg.3600+peg.3601+peg.3602+peg.3603
rxn05160	cpd00001 + cpd00002 + cpd00105[e] <=> cpd00008 + cpd00009 + cpd00067 + cpd00105	H2O + ATP + D-Ribose[e] <=> ADP + Phosphate + H+ + D-Ribose	|3.A.1.2	-6.817	0.717554	=>	c	=>	peg.3600+peg.3601+peg.3602+peg.3603|peg.3157+peg.3158+peg.3159+peg.3160|peg.3030+peg.3031+peg.3032|peg.3261+peg.3264+peg.3265+peg.3266	=>	peg.3600+peg.3601+peg.3602+peg.3603|peg.3157+peg.3158+peg.3159+peg.3160|peg.3030+peg.3031+peg.3032|peg.3261+peg.3264+peg.3265+peg.3266
rxn02113	cpd00067 + cpd00668 <=> cpd00011 + cpd00361	H+ + ALCTT <=> CO2 + ACTN	|4.1.1.5	-1.67	0.611992	=>	c	=>	peg.3607	=>	peg.3607
rxn05526	cpd00067[e] + cpd11595 <=> cpd00067 + cpd11595[e]	H+[e] + chromate <=> H+ + chromate[e]	|TC-2.A.51|2.A.51	0	2	<=>	c	<=	peg.3619|peg.3620	<=	peg.3619|peg.3620
rxn03393	cpd00067 + cpd03443 <=> cpd00011 + cpd03444	H+ + 3-Octaprenyl-4-hydroxybenzoate <=> CO2 + 2-Octaprenylphenol	|4.1.1.-	-0.1	0.661856	=>	c	=>	peg.364	=>	peg.364
rxn05398	cpd11534 <=> cpd00001 + cpd11535	11-methyl-3-hydroxy-dodecanoyl-ACP <=> H2O + 11-methyl-trans-dodec-2-enoyl-ACP	|4.2.1.0	2.163	0.767366	<=>	c	<=>	peg.3644	<=>	peg.3644
rxn05333	cpd11482 <=> cpd00001 + cpd11475	(R)-3-Hydroxydecanoyl-[acyl-carrier protein] <=> H2O + (2E)-Decenoyl-[acp]	|2.3.1.85|2.3.1.86|4.2.1.58|4.2.1.60|4.2.1.61	2.163	0.767366	<=>	c	<=>	peg.3644	<=>	peg.3644
rxn05330	cpd11479 <=> cpd00001 + cpd11473	D-3-Hydroxyhexanoyl-[acp] <=> H2O + (2E)-Hexenoyl-[acp]	|2.3.1.85|2.3.1.86|4.2.1.58	2.163	0.767366	<=>	c	<=>	peg.3644	<=>	peg.3644
rxn05415	cpd11551 <=> cpd00001 + cpd11552	6-methyl-3-hydroxy-heptanoyl-ACP <=> H2O + 6-methyl-trans-hept-2-enoyl-ACP	|4.2.1.0	2.163	0.767366	<=>	c	<=>	peg.3644	<=>	peg.3644
rxn05419	cpd11555 <=> cpd00001 + cpd11556	8-methyl-3-hydroxy-nonanoyl-ACP <=> H2O + 8-methyl-trans-non-2-enoyl-ACP	|4.2.1.0	2.163	0.767366	<=>	c	<=>	peg.3644	<=>	peg.3644
rxn05402	cpd11538 <=> cpd00001 + cpd11539	13-methyl-3-hydroxy-tetra-decanoyl-ACP <=> H2O + 13-methyl-trans-tetra-dec-2-enoyl-ACP	|4.2.1.0	2.163	0.767366	<=>	c	<=>	peg.3644	<=>	peg.3644
rxn05335	cpd11484 <=> cpd00001 + cpd11467	HMA <=> H2O + (2E)-Tetradecenoyl-[acp]	|2.3.1.85|2.3.1.86|4.2.1.61	2.163	0.767366	<=>	c	<=>	peg.3644	<=>	peg.3644
rxn05369	cpd11505 <=> cpd00001 + cpd11506	8-methyl-3-hydroxy-decanoyl-ACP <=> H2O + 8-methyl-trans-dec-2-enoyl-ACP	|4.2.1.0	2.163	0.767366	<=>	c	<=>	peg.3644	<=>	peg.3644
rxn05381	cpd11517 <=> cpd00001 + cpd11518	14-methyl-3-hydroxy-hexa-decanoyl-ACP <=> H2O + 14-methyl-trans-hexa-dec-2-enoyl-ACP	|4.2.1.0	2.163	0.767366	<=>	c	<=>	peg.3644	<=>	peg.3644
rxn05386	cpd11522 <=> cpd00001 + cpd11523	5-methyl-3-hydroxy-hexanoyl-ACP <=> H2O + 5-methyl-trans-hex-2-enoyl-ACP	|4.2.1.0	2.163	0.767366	<=>	c	<=>	peg.3644	<=>	peg.3644
rxn05361	cpd11497 <=> cpd00001 + cpd11498	4-methyl-3-hydroxy-hexanoyl-ACP <=> H2O + 4-methyl-trans-hex-2-enoyl-ACP	|4.2.1.0	2.163	0.767366	<=>	c	<=>	peg.3644	<=>	peg.3644
rxn05334	cpd11483 <=> cpd00001 + cpd11471	(R)-3-Hydroxyoctanoyl-[acyl-carrier protein] <=> H2O + (2E)-Octenoyl-[acp]	|2.3.1.85|2.3.1.86|4.2.1.58|4.2.1.59|4.2.1.61	2.163	0.767366	<=>	c	<=>	peg.3644	<=>	peg.3644
rxn05394	cpd11530 <=> cpd00001 + cpd11531	9-methyl-3-hydroxy-decanoyl-ACP <=> H2O + 9-methyl-trans-dec-2-enoyl-ACP	|4.2.1.0	2.163	0.767366	<=>	c	<=>	peg.3644	<=>	peg.3644
rxn05406	cpd11542 <=> cpd00001 + cpd11543	15-methyl-3-hydroxy-hexa-decanoyl-ACP <=> H2O + 15-methyl-trans-hexa-dec-2-enoyl-ACP	|4.2.1.0	2.163	0.767366	<=>	c	<=>	peg.3644	<=>	peg.3644
rxn05365	cpd11501 <=> cpd00001 + cpd11502	6-methyl-3-hydroxy-octanoyl-ACP <=> H2O + 6-methyl-trans-oct-2-enoyl-ACP	|4.2.1.0	2.163	0.767366	<=>	c	<=>	peg.3644	<=>	peg.3644
rxn05332	cpd11481 <=> cpd00001 + cpd11477	R-3-hydroxypalmitoyl-acyl-carrierprotein- <=> H2O + (2E)-Hexadecenoyl-[acp]	|2.3.1.85|2.3.1.86|4.2.1.61	2.163	0.767366	<=>	c	<=>	peg.3644	<=>	peg.3644
rxn05329	cpd11478 <=> cpd00001 + cpd11465	(R)-3-Hydroxybutanoyl-[acyl-carrier protein] <=> H2O + But-2-enoyl-[acyl-carrier protein]	|4.2.1.58	2.163	0.767366	<=>	c	<=>	peg.3644	<=>	peg.3644
rxn05427	cpd11563 <=> cpd00001 + cpd11564	12-methyl-3-hydroxy-tridecanoyl-ACP <=> H2O + 12-methyl-trans-tridec-2-enoyl-ACP	|4.2.1.0	2.163	0.767366	<=>	c	<=>	peg.3644	<=>	peg.3644
rxn05390	cpd11526 <=> cpd00001 + cpd11527	7-methyl-3-hydroxy-octanoyl-ACP <=> H2O + 7-methyl-trans-oct-2-enoyl-ACP	|4.2.1.0	2.163	0.767366	<=>	c	<=>	peg.3644	<=>	peg.3644
rxn05423	cpd11559 <=> cpd00001 + cpd11560	10-methyl-3-hydroxy-undecanoyl-ACP <=> H2O + 10-methyl-trans-undec-2-enoyl-ACP	|4.2.1.0	2.163	0.767366	<=>	c	<=>	peg.3644	<=>	peg.3644
rxn05462	cpd11571 <=> cpd00001 + cpd11572	3-Hydroxyoctodecanoyl-ACP <=> H2O + trans-Octodec-2-enoyl-ACP	|4.2.1.0	2.163	0.767366	<=>	c	<=>	peg.3644	<=>	peg.3644
rxn05411	cpd11547 <=> cpd00001 + cpd11548	4-methyl-3-hydroxy-pentanoyl-ACP <=> H2O + 4-methyl-trans-pent-2-enoyl-ACP	|4.2.1.0	2.163	0.767366	<=>	c	<=>	peg.3644	<=>	peg.3644
rxn05431	cpd11567 <=> cpd00001 + cpd11568	14-methyl-3-hydroxy-pentadecanoyl-ACP <=> H2O + 14-methyl-trans-pentadec-2-enoyl-ACP	|4.2.1.0	2.163	0.767366	<=>	c	<=>	peg.3644	<=>	peg.3644
rxn05373	cpd11509 <=> cpd00001 + cpd11510	10-methyl-3-hydroxy-dodecanoyl-ACP <=> H2O + 10-methyl-trans-dodec-2-enoyl-ACP	|4.2.1.0	2.163	0.767366	<=>	c	<=>	peg.3644	<=>	peg.3644
rxn05331	cpd11480 <=> cpd00001 + cpd11469	D-3-Hydroxydodecanoyl-[acp] <=> H2O + (2E)-Dodecenoyl-[acp]	|2.3.1.85|2.3.1.86|4.2.1.58|4.2.1.60|4.2.1.61	2.163	0.767366	<=>	c	<=>	peg.3644	<=>	peg.3644
rxn05377	cpd11513 <=> cpd00001 + cpd11514	12-methyl-3-hydroxy-tetra-decanoyl-ACP <=> H2O + 12-methyl-trans-tetra-dec-2-enoyl-ACP	|4.2.1.0	2.163	0.767366	<=>	c	<=>	peg.3644	<=>	peg.3644
rxn05682	cpd00067[e] + cpd01092[e] <=> cpd00067 + cpd01092	H+[e] + Allantoin[e] <=> H+ + Allantoin		0	2	<=>	c	<=>	peg.3654	<=>	peg.3654
rxn09657	cpd00067[e] + cpd00305[e] <=> cpd00067 + cpd00305	H+[e] + THI[e] <=> H+ + THI		0	2	<=>	c	=>	peg.3654|peg.637|peg.3002	=>	peg.3654|peg.637|peg.3002
rxn05466	cpd00013[e] <=> cpd00013	NH3[e] <=> NH3		0	2	<=>	c	<=>	peg.3658	<=>	peg.3658
rxn10342	(2) cpd15727 <=> cpd00100 + cpd15799	2 Diisohexadecanoylphosphatidylglycerol => GLYC + Isohexadecanoylcardiolipin (B. subtilis)		0	2	<=>	c	<=>	peg.3666|peg.3731	<=>	peg.3666|peg.3731
rxn10340	(2) cpd15725 <=> cpd00100 + cpd15797	2 Diisopentadecanoylphosphatidylglycerol => GLYC + Isopentadecanoylcardiolipin (B. subtilis)		0	2	<=>	c	<=>	peg.3666|peg.3731	<=>	peg.3666|peg.3731
rxn10339	(2) cpd15724 <=> cpd00100 + cpd15796	2 Diisotetradecanoylphosphatidylglycerol => GLYC + Isotetradecanoylcardiolipin (B. subtilis)		0	2	<=>	c	<=>	peg.3666|peg.3731	<=>	peg.3666|peg.3731
rxn10334	(2) cpd15538 <=> cpd00100 + cpd15791	2 Phosphatidylglycerol dihexadecanoyl => GLYC + Palmitoylcardiolipin (B. subtilis)		0	2	<=>	c	<=>	peg.3666|peg.3731	<=>	peg.3666|peg.3731
rxn10337	(2) cpd15722 <=> cpd00100 + cpd15794	2 Diisoheptadecanoylphosphatidylglycerol => GLYC + Isoheptadecanoylcardiolipin (B. subtilis)		0	2	<=>	c	<=>	peg.3666|peg.3731	<=>	peg.3666|peg.3731
rxn10338	(2) cpd15723 <=> cpd00100 + cpd15795	2 Dianteisoheptadecanoylphosphatidylglycerol => GLYC + Anteisoheptadecanoylcardiolipin (B. subtilis)		0	2	<=>	c	<=>	peg.3666|peg.3731	<=>	peg.3666|peg.3731
rxn10341	(2) cpd15726 <=> cpd00100 + cpd15798	2 Dianteisopentadecanoylphosphatidylglycerol => GLYC + Anteisopentadecanoylcardiolipin (B. subtilis)		0	2	<=>	c	<=>	peg.3666|peg.3731	<=>	peg.3666|peg.3731
rxn10336	(2) cpd15540 <=> cpd00100 + cpd15793	2 Phosphatidylglycerol dioctadecanoyl => GLYC + Stearoylcardiolipin (B. subtilis)		0	2	<=>	c	<=>	peg.3666|peg.3731	<=>	peg.3666|peg.3731
rxn10335	(2) cpd15536 <=> cpd00100 + cpd15792	2 Phosphatidylglycerol ditetradecanoyl => GLYC + Myristoylcardiolipin (B. subtilis)		0	2	<=>	c	<=>	peg.3666|peg.3731	<=>	peg.3666|peg.3731
rxn00101	cpd00001 + (2) cpd00067 + cpd00073 <=> cpd00011 + (2) cpd00013	H2O + 2 H+ + Urea <=> CO2 + 2 NH3	|3.5.1.5	-5.753	1.32288	=>	c	=>	peg.3671+peg.3672+peg.3673	=>	peg.3671+peg.3672+peg.3673
rxn00371	cpd00003 + cpd00047 <=> cpd00004 + cpd00011	NAD + FORM <=> NADH + CO2	|1.2.1.2	-3.09	1.26256	=>	c	=>	peg.3678	=>	peg.3678
rxn00461	cpd00037 + cpd00061 <=> cpd00009 + cpd00067 + cpd02820	UDP-N-acetylglucosamine + PEP <=> Phosphate + H+ + UDP-N-acetylglucosamine enolpyruvate	2.5.1.7	0.796	0.676477	<=>	c	<=>	peg.3683	<=>	peg.3683
rxn10042	cpd00008 + cpd00009 + (4) cpd00067[e] <=> cpd00001 + cpd00002 + (3) cpd00067	ADP + Phosphate + 4 H+[e] <=> H2O + ATP + 3 H+	3.6.3.14	6.817	0.717554	<=>	c	<=>	peg.3687+peg.3688+peg.3689+peg.3690+peg.3691+peg.3692+peg.3693+peg.3694+peg.3695	<=>	peg.3687+peg.3688+peg.3689+peg.3690+peg.3691+peg.3692+peg.3693+peg.3694+peg.3695
rxn00777	cpd00101 <=> cpd00171	Ribose 5-phosphate <=> D-Ribulose5-phosphate	5.3.1.6	0.62	1.30148	<=>	c	<=>	peg.3699	<=>	peg.3699
rxn01518	cpd00002 + cpd00412 <=> cpd00008 + cpd00299	ATP + Deoxyuridine <=> ADP + dUMP	|2.7.1.21	-4.5	0.23673	<=>	c	<=>	peg.3713	<=>	peg.3713
rxn01143	cpd00002 + cpd00184 <=> cpd00008 + cpd00298	ATP + Thymidine <=> ADP + dTMP	2.7.1.21	-4.5	0.23673	<=>	c	<=>	peg.3713	<=>	peg.3713
rxn00549	cpd00001 + cpd00290 <=> cpd00009 + cpd00067 + cpd00072	H2O + D-Fructose1-6-bisphosphate <=> Phosphate + H+ + Neuberg ester	3.1.3.11	-2.317	0.735634	=>	c	=>	peg.3716|peg.4025	=>	peg.3716|peg.4025
rxn01333	cpd00102 + cpd00238 <=> cpd00072 + cpd00236	Glyceraldehyde3-phosphate + Sedoheptulose7-phosphate <=> Neuberg ester + D-Erythrose4-phosphate	2.2.1.2	-1.75	1.28569	<=>	c	<=	peg.3718	<=	peg.3718
rxn01870	cpd00802 <=> cpd00095 + cpd00448	Fructose 1-phosphate <=> Glycerone phosphate + D-Glyceraldehyde	|4.1.2.13	4.31	1.23134	<=>	c	<=>	peg.3719	<=>	peg.3719
rxn00786	cpd00290 <=> cpd00095 + cpd00102	D-Fructose1-6-bisphosphate <=> Glycerone phosphate + Glyceraldehyde3-phosphate	4.1.2.13	4.31	1.23134	<=>	c	<=>	peg.3719	<=>	peg.3719
rxn01334	cpd00349 <=> cpd00095 + cpd00236	D-Sedoheptulose 1,7-bisphosphate <=> Glycerone phosphate + D-Erythrose4-phosphate	|4.1.2.13	2.56	0.379627	<=>	c	<=>	peg.3719	<=>	peg.3719
rxn00410	cpd00002 + cpd00013 + cpd00062 <=> cpd00008 + cpd00009 + cpd00052 + (2) cpd00067	ATP + NH3 + UTP <=> ADP + Phosphate + CTP + 2 H+	|6.3.4.2	-1.674	1.46416	<=>	c	<=>	peg.3722	<=>	peg.3722
rxn00412	cpd00001 + cpd00002 + cpd00053 + cpd00062 <=> cpd00008 + cpd00009 + cpd00023 + cpd00052 + (2) cpd00067	H2O + ATP + L-Glutamine + UTP <=> ADP + Phosphate + GLU + CTP + 2 H+	6.3.4.2	-6.397	1.56276	=>	c	=>	peg.3722	=>	peg.3722
rxn00868	cpd00003 + cpd00120 <=> cpd00004 + cpd00067 + cpd00650	NAD + Butyryl-CoA <=> NADH + H+ + Crotonyl-CoA	|1.3.1.44|1.3.99.2	16.55	1.19027	<=	c	<=	peg.3724|peg.3287|peg.452	<=	peg.3724|peg.3287|peg.452
rxn10011	cpd00003 + cpd01335 <=> cpd00004 + cpd00067 + cpd03130	NAD + Octanoyl-CoA <=> NADH + H+ + (2E)-Octenoyl-CoA	|1.3.99.3	16.55	1.19027	<=	c	<=	peg.3724|peg.3287|peg.452	<=	peg.3724|peg.3287|peg.452
rxn10013	cpd00003 + cpd01260 <=> cpd00004 + cpd00067 + cpd02060	NAD + ddcoa <=> NADH + H+ + (2E)-Dodecenoyl-CoA	|1.3.99.3	16.55	1.19027	<=	c	<=	peg.3724|peg.3287|peg.452	<=	peg.3724|peg.3287|peg.452
rxn05732	cpd00003 + cpd00134 <=> cpd00004 + cpd00067 + cpd03126	NAD + Palmitoyl-CoA <=> NADH + H+ + (2E)-Hexadecenoyl-CoA	|1.3.99.3	16.55	1.19027	<=	c	<=	peg.3724|peg.3287|peg.452	<=	peg.3724|peg.3287|peg.452
rxn10014	cpd00003 + cpd01695 <=> cpd00004 + cpd00067 + cpd03127	NAD + Myristoyl-CoA <=> NADH + H+ + (2E)-Tetradecenoyl-CoA	|1.3.99.3	16.55	1.19027	<=	c	<=	peg.3724|peg.3287|peg.452	<=	peg.3724|peg.3287|peg.452
rxn10012	cpd00003 + cpd03128 <=> cpd00004 + cpd00067 + cpd03129	NAD + Decanoyl-CoA <=> NADH + H+ + (2E)-Decenoyl-CoA	|1.3.99.3	16.55	1.19027	<=	c	<=	peg.3724|peg.3287|peg.452	<=	peg.3724|peg.3287|peg.452
rxn10010	cpd00004 + cpd00067 + cpd03125 <=> cpd00003 + cpd03124	NADH + H+ + (2E)-Hexenoyl-CoA <=> NAD + Hexanoyl-CoA	|1.3.99.3	-16.55	1.19027	=>	c	=>	peg.3724|peg.3287|peg.452	=>	peg.3724|peg.3287|peg.452
rxn05748	(2) cpd00067 + cpd00209 + cpd11451 <=> cpd00001 + (2) cpd00067[e] + cpd00075 + cpd11606	2 H+ + Nitrate + mql7 <=> H2O + 2 H+[e] + Nitrite + Menaquinone 7	|1.7.99.4,|1.7.99.4,	-13.188	3.01313	<=>	c	<=>	peg.3732+peg.3733+peg.3734+peg.3735	<=>	peg.3732+peg.3733+peg.3734+peg.3735
rxn05626	cpd00067[e] + cpd00075 <=> cpd00067 + cpd00075[e]	H+[e] + Nitrite <=> H+ + Nitrite[e]		0	2	<=>	c	=>	peg.3739	=>	peg.3739
rxn00858	cpd00001 + cpd00152 <=> cpd00073 + cpd00118	H2O + Agmatine <=> Urea + PUTR	3.5.3.11	-3.903	1.68444	=>	c	<=>	peg.3755	<=>	peg.3755
rxn01406	cpd00118 + cpd00837 <=> cpd00067 + cpd00147 + cpd00264	PUTR + S-Adenosylmethioninamine <=> H+ + MTA + Spermidine	2.5.1.16	-10.46	2.36612	=>	c	<=>	peg.3756	<=>	peg.3756
rxn02061	cpd00264 + cpd00837 <=> cpd00067 + cpd00147 + cpd00558	Spermidine + S-Adenosylmethioninamine <=> H+ + MTA + SPRM	|2.5.1.16|2.5.1.22	-10.46	2.36612	=>	c	<=>	peg.3756	<=>	peg.3756
rxn03690	cpd04651 <=> cpd04652	2-Hydroxy-5-methyl-cis,cis-muconate <=> 2-Oxo-5-methyl-cis-muconate	|5.3.2.-	-4.39	0.979428	<=>	c	<=>	peg.3760	<=>	peg.3760
rxn01352	cpd00001 + cpd00241 <=> cpd00067 + cpd00277 + cpd00421	H2O + dGTP <=> H+ + Deoxyguanosine + Triphosphate	3.1.5.1	10000000	10000000	<=>	c	<=>	peg.3766|peg.578	<=>	peg.3766|peg.578
rxn00173	cpd00009 + cpd00022 + cpd00067 <=> cpd00010 + cpd00196	Phosphate + Acetyl-CoA + H+ <=> CoA + Acetylphosphate	2.3.1.8	3.69	1.22568	<=>	c	<=>	peg.3772	<=>	peg.3772
rxn00670	cpd00009 + cpd00067 + cpd00086 <=> cpd00010 + cpd01844	Phosphate + H+ + Propanoyl-CoA <=> CoA + Propanoyl phosphate	|2.3.1.8	3.69	1.22568	<=>	c	<=>	peg.3772	<=>	peg.3772
rxn02339	cpd00024 + cpd01974 <=> cpd00023 + cpd00830	2-Oxoglutarate + 4-Hydroxy-L-glutamate <=> GLU + 4-Hydroxy-2-oxoglutarate	|2.6.1.23|2.6.1.1	0	2	<=>	c	<=>	peg.3775|peg.2241	<=>	peg.3775|peg.2241
rxn03424	cpd00004 + (2) cpd00067 + cpd01974 <=> cpd00001 + cpd00003 + cpd03530	NADH + 2 H+ + 4-Hydroxy-L-glutamate <=> H2O + NAD + L-4-Hydroxyglutamatesemialdehyde	|1.5.1.12|1.5.99.8	9.803	1.17612	<=	c	<=>	peg.3784|peg.322	<=>	peg.3784|peg.322
rxn00183	cpd00001 + cpd00003 + cpd00858 <=> cpd00004 + cpd00023 + (2) cpd00067	H2O + NAD + L-Glutamate5-semialdehyde <=> NADH + GLU + 2 H+	|1.5.1.12	-9.803	1.17612	=>	c	<=>	peg.3784|peg.322	<=>	peg.3784|peg.322
rxn03071	(2) cpd00001 + cpd00003 + cpd02625 <=> cpd00004 + cpd00067 + cpd01974	2 H2O + NAD + L-1-Pyrroline-3-hydroxy-5-carboxylate <=> NADH + H+ + 4-Hydroxy-L-glutamate	|1.5.1.12	6.054	1.71944	<=>	c	<=>	peg.3784|peg.322	<=>	peg.3784|peg.322
rxn01997	cpd00626 <=> cpd00001 + cpd00521	dTDPglucose <=> H2O + dTDP-4-oxo-6-deoxy-D-glucose	4.2.1.46	-13.897	0.681919	=>	c	=>	peg.3788	=>	peg.3788
rxn01675	cpd00089 + cpd00357 <=> cpd00012 + cpd00626	Cori ester + TTP <=> PPi + dTDPglucose	2.7.7.24|2.7.7.33	1.07	0.746895	<=>	c	<=>	peg.3789	<=>	peg.3789
rxn00827	cpd00052 + cpd00232 <=> cpd00012 + cpd00112	CTP + Neu5Ac <=> PPi + CMP-N-acetylneuraminate	|2.7.7.43	-3.43	0.736571	=>	c	=>	peg.3790	=>	peg.3790
rxn01316	cpd00009 + cpd00067 + cpd00232 <=> cpd00001 + cpd00061 + cpd00492	Phosphate + H+ + Neu5Ac <=> H2O + PEP + N-Acetyl-D-mannosamine	|2.5.1.56|4.1.3.19	12.507	1.17005	<=	c	<=	peg.3792	<=	peg.3792
rxn01737	cpd00001 + cpd00382 <=> cpd00082 + cpd03198	H2O + Melitose <=> Levulose + Melibiose	|3.2.1.26	-3.113	0.692797	=>	c	<=>	peg.3809	<=>	peg.3809
rxn02760	cpd00001 + cpd01693 <=> cpd00079 + cpd00082	H2O + 6-Phosphosucrose <=> Robison ester + Levulose	3.2.1.26	-3.113	0.692797	<=>	c	<=>	peg.3809	<=>	peg.3809
rxn05195	cpd00001 + cpd00002 + cpd10516[e] <=> cpd00008 + cpd00009 + cpd00067 + cpd10516	H2O + ATP + fe3[e] <=> ADP + Phosphate + H+ + fe3		-6.817	0.717554	=>	c	=>	peg.381+peg.382+peg.383+peg.384|peg.161+peg.162+peg.163	=>	peg.381+peg.382+peg.383+peg.384|peg.161+peg.162+peg.163
rxn05625	cpd00067[e] + cpd00075[e] <=> cpd00067 + cpd00075	H+[e] + Nitrite[e] <=> H+ + Nitrite		0	2	<=>	c	<=>	peg.3811|peg.334	<=>	peg.3811|peg.334
rxn03976	cpd00006 + cpd00739 <=> cpd00005 + cpd00067 + cpd00220	TPN + Reduced riboflavin <=> TPNH + H+ + RIBF	|1.5.1.30	18.85	2.10134	<=	c	<=	peg.3816|peg.783|peg.387|peg.566|peg.548|peg.1959	<=	peg.3816|peg.783|peg.387|peg.566|peg.548|peg.1959
rxn03975	cpd00006 + cpd01270 <=> cpd00005 + cpd00050 + cpd00067	TPN + FMNH2 <=> TPNH + FMN + H+	|1.5.1.29	18.85	2.10134	<=	c	<=	peg.3816|peg.783|peg.566|peg.548|peg.1959	<=	peg.3816|peg.783|peg.566|peg.548|peg.1959
rxn10046	(0.5) cpd00007 + (4) cpd00067 + cpd11451 <=> cpd00001 + (4) cpd00067[e] + cpd11606	0.5 O2 + 4 H+ + mql7 <=> H2O + 4 H+[e] + Menaquinone 7	|Undetermined,|Undetermined,	-32.8579	2.93963	=>	c	=>	peg.3819+peg.3820+peg.3821+peg.3822	=>	peg.3819+peg.3820+peg.3821+peg.3822
rxn00355	cpd00062 + cpd00348 <=> cpd00012 + cpd00043	UTP + alpha-D-Galactose1-phosphate <=> PPi + UDPgalactose	|2.7.7.10	1.07	0.746895	<=>	c	<=>	peg.3824	<=>	peg.3824
rxn00808	cpd00002 + cpd00108 <=> cpd00008 + cpd00348	ATP + GALC <=> ADP + alpha-D-Galactose1-phosphate	2.7.1.6	-4.5	0.23673	<=>	c	<=>	peg.3825	<=>	peg.3825
rxn05308	cpd00067[e] + cpd00644[e] <=> cpd00067 + cpd00644	H+[e] + PAN[e] <=> H+ + PAN		0	2	<=>	c	<=>	peg.3829	<=>	peg.3829
rxn05292	cpd10516[e] <=> cpd10516	fe3[e] <=> fe3		0	2	=>	c	=>	peg.3831+peg.3832	=>	peg.3831+peg.3832
rxn03075	cpd00002 + cpd02636 <=> cpd00008 + cpd02654	ATP + 5-(2-Hydroxyethyl)-4-methylthiazole <=> ADP + 4-Methyl-5--2-phosphoethyl-thiazole	2.7.1.50	-4.5	0.23673	<=>	c	<=>	peg.3835	<=>	peg.3835
rxn05518	cpd00061 + cpd00158[e] <=> cpd00020 + cpd02760	PEP + CELB[e] <=> Pyruvate + cellobiose-6-phoshate		-9.11	0.635473	<=>	c	<=>	peg.3844+peg.3862+peg.3864|peg.3862+peg.3863+peg.3864|peg.581+peg.582+peg.583	<=>	peg.3844+peg.3862+peg.3864|peg.3862+peg.3863+peg.3864|peg.581+peg.582+peg.583
rxn05267	cpd00003 + cpd02295 + cpd02590 <=> cpd00004 + cpd00011 + cpd00012 + cpd11425	NAD + 1,4-Dihydroxy-2-naphthoate + all-trans-Heptaprenyl diphosphate <=> NADH + CO2 + PPi + 2dmmq7		3.299	2.90305	=>	c	=>	peg.3854	=>	peg.3854
rxn10191	(45) cpd00002 + (45) cpd00117 + cpd15661 <=> (45) cpd00012 + (45) cpd00018 + cpd15663	45 ATP + 45 D-Ala + Prenol-45n teichoic acid => 45 PPi + 45 AMP + Prenol-45n teichoic acid-alanine substituted	|6.1.1.13	-330.3	36.6631	=>	c	=>	peg.3855+peg.3856+peg.3857+peg.3858	=>	peg.3855+peg.3856+peg.3857+peg.3858
rxn03481	cpd00001 + cpd03697 <=> cpd00415 + cpd00863	H2O + Arbutin-6P <=> Quinol + beta-D-Glucose 6-phosphate	|3.2.1.86	-3.113	0.692797	=>	c	<=>	peg.3861|peg.4017	<=>	peg.3861|peg.4017
rxn03482	cpd00001 + cpd03698 <=> cpd00863 + cpd01553	H2O + Salicin-6P <=> beta-D-Glucose 6-phosphate + Saligenin	|3.2.1.86	-3.113	0.692797	=>	c	<=>	peg.3861|peg.4017	<=>	peg.3861|peg.4017
rxn00608	cpd00001 + cpd02760 <=> cpd00027 + cpd00079	H2O + cellobiose-6-phoshate <=> Glucose + Robison ester	|3.2.1.86	-3.113	0.692797	=>	c	<=>	peg.3861|peg.4017	<=>	peg.3861|peg.4017
rxn00006	(2) cpd00025 <=> (2) cpd00001 + cpd00007	2 H2O2 <=> 2 H2O + O2	1.11.1.6	-45.3543	1.5	=>	c	=>	peg.3868|peg.3910|peg.881	=>	peg.3868|peg.3910|peg.881
rxn05316	cpd00067[e] + cpd00246[e] <=> cpd00067 + cpd00246	H+[e] + Inosine[e] <=> H+ + Inosine		0	2	<=>	c	<=>	peg.3876|peg.3654	<=>	peg.3876|peg.3654
rxn05204	cpd00067[e] + cpd00311[e] <=> cpd00067 + cpd00311	H+[e] + Guanosine[e] <=> H+ + Guanosine		0	2	<=>	c	<=>	peg.3876|peg.3654	<=>	peg.3876|peg.3654
rxn05527	cpd00067[e] + cpd00307[e] <=> cpd00067 + cpd00307	H+[e] + Cytosine[e] <=> H+ + Cytosine		0	2	<=>	c	<=>	peg.3876|peg.3654	<=>	peg.3876|peg.3654
rxn05317	cpd00067[e] + cpd00438[e] <=> cpd00067 + cpd00438	H+[e] + Deoxyadenosine[e] <=> H+ + Deoxyadenosine		0	2	<=>	c	<=>	peg.3876|peg.3654	<=>	peg.3876|peg.3654
rxn05680	cpd00067[e] + cpd01217[e] <=> cpd00067 + cpd01217	H+[e] + Xanthosine[e] <=> H+ + Xanthosine		0	2	<=>	c	<=>	peg.3876|peg.3654	<=>	peg.3876|peg.3654
rxn05318	cpd00067[e] + cpd00182[e] <=> cpd00067 + cpd00182	H+[e] + Adenosine[e] <=> H+ + Adenosine		0	2	<=>	c	<=>	peg.3876|peg.3654	<=>	peg.3876|peg.3654
rxn05203	cpd00067[e] + cpd00207[e] <=> cpd00067 + cpd00207	H+[e] + GNN[e] <=> H+ + GNN		0	2	<=>	c	<=>	peg.3876|peg.3654	<=>	peg.3876|peg.3654
rxn05605	cpd00067[e] + cpd00130[e] <=> cpd00067 + cpd00130	H+[e] + MALA[e] <=> H+ + MALA	|TC-2.A.56|2.A.56	0	2	<=>	c	<=>	peg.3882|peg.757|peg.3711|peg.444+peg.447	<=>	peg.3882|peg.757|peg.3711|peg.444+peg.447
rxn00979	cpd00001 + cpd00003 + cpd00229 <=> cpd00004 + (2) cpd00067 + cpd00139	H2O + NAD + Glycolaldehyde <=> NADH + 2 H+ + Glycolate	1.2.1.21	-9.803	1.17612	=>	c	<=>	peg.3888|peg.3991|peg.1936|peg.735|peg.3801	<=>	peg.3888|peg.3991|peg.1936|peg.735|peg.3801
rxn00214	cpd00026 <=> cpd00043	UDPglucose <=> UDPgalactose	5.1.3.2	0	2	<=>	c	<=>	peg.3891	<=>	peg.3891
rxn00295	cpd00037 <=> cpd00175	UDP-N-acetylglucosamine <=> UDP-N-acetyl-D-galactosamine	|5.1.3.7	0	2	<=>	c	<=>	peg.3891|peg.3090	<=>	peg.3891|peg.3090
rxn00992	cpd00003 + cpd00797 <=> cpd00004 + cpd00067 + cpd00142	NAD + (R)-3-Hydroxybutanoate <=> NADH + H+ + Acetoacetate	|1.1.1.30	3.76	1.07969	<=>	c	<=>	peg.3902	<=>	peg.3902
rxn00290	cpd00078 + cpd00142 <=> cpd00036 + cpd00279	Succinyl-CoA + Acetoacetate <=> Succinate + Acetoacetyl-CoA	|2.8.3.5	0	2	<=>	c	<=>	peg.3903+peg.3904	<=>	peg.3903+peg.3904
rxn00994	cpd00120 + cpd00142 <=> cpd00211 + cpd00279	Butyryl-CoA + Acetoacetate <=> Butyrate + Acetoacetyl-CoA	|2.8.3.9	0	2	<=>	c	<=>	peg.3903+peg.3904	<=>	peg.3903+peg.3904
rxn01204	cpd00024 + cpd00281 <=> cpd00023 + cpd00199	2-Oxoglutarate + GABA <=> GLU + 4-Oxobutanoate	2.6.1.19	-1	0.351998	<=>	c	<=>	peg.391	<=>	peg.391
rxn05213	cpd00063[e] + cpd00067[e] + cpd00137[e] <=> cpd00063 + cpd00067 + cpd00137	Ca2+[e] + H+[e] + Citrate[e] <=> Ca2+ + H+ + Citrate		0	2	<=>	c	<=>	peg.3911	<=>	peg.3911
rxn00509	cpd00001 + cpd00006 + cpd00199 <=> cpd00005 + cpd00036 + (2) cpd00067	H2O + TPN + 4-Oxobutanoate <=> TPNH + Succinate + 2 H+	1.2.1.16	-9.803	1.17612	=>	c	<=>	peg.392	<=>	peg.392
rxn09978	cpd00001 + cpd15584 <=> cpd00027 + cpd00116	H2O + alpha-Methyl-D-glucoside <=> Glucose + Methanol	|3.2.1.21	0.137	0.833199	<=>	c	<=>	peg.3931|peg.342	<=>	peg.3931|peg.342
rxn09979	cpd00001 + cpd15585 <=> cpd00027 + cpd00116	H2O + beta-Methylglucoside <=> Glucose + Methanol	|3.2.1.21	0.137	0.833199	<=>	c	<=>	peg.3931|peg.342	<=>	peg.3931|peg.342
rxn00222	cpd00001 + cpd00158 <=> (2) cpd00027	H2O + CELB <=> 2 Glucose	|3.2.1.74|3.2.1.21	-3.113	0.692797	=>	c	<=>	peg.3931|peg.342|peg.584	<=>	peg.3931|peg.342|peg.584
rxn00867	cpd00119 <=> cpd00013 + cpd00581	L-Histidine <=> NH3 + Urocanate	|4.3.1.3	-0.19	0.887102	=>	c	=>	peg.3940	=>	peg.3940
rxn02085	cpd02311 <=> cpd00001 + cpd00581	4-Imidazolone-5-propanoate <=> H2O + Urocanate	|4.2.1.49	2.773	1.1009	<=>	c	<=>	peg.3941	<=>	peg.3941
rxn01642	cpd00001 + cpd02311 <=> cpd00344	H2O + 4-Imidazolone-5-propanoate <=> N-Formimino-L-glutamate	|3.5.2.7	-14.183	1.79064	=>	c	=>	peg.3942	=>	peg.3942
rxn01639	cpd00001 + cpd00344 <=> cpd00023 + cpd00378	H2O + N-Formimino-L-glutamate <=> GLU + Formamide	|3.5.3.8	21.377	1.58668	<=	c	<=	peg.3943	<=	peg.3943
rxn05299	cpd00067[e] + cpd00119[e] <=> cpd00067 + cpd00119	H+[e] + L-Histidine[e] <=> H+ + L-Histidine		0	2	<=>	c	<=>	peg.3944	<=>	peg.3944
rxn01648	cpd00009 + cpd00067 + cpd00367 <=> cpd00307 + cpd00475	Phosphate + H+ + Cytidine <=> Cytosine + Ribose 1-phosphate	|2.4.2.2	1.584	0.969017	<=>	c	<=	peg.3945	<=	peg.3945
rxn01366	cpd00009 + cpd00067 + cpd00249 <=> cpd00092 + cpd00475	Phosphate + H+ + Uridine <=> Uracil + Ribose 1-phosphate	2.4.2.2|2.4.2.3	1.584	0.969017	<=>	c	<=>	peg.3945	<=>	peg.3945
rxn05205	cpd00067[e] + cpd00654[e] <=> cpd00067 + cpd00654	H+[e] + Deoxycytidine[e] <=> H+ + Deoxycytidine		0	2	<=>	c	<=>	peg.3946|peg.3907|peg.3224	<=>	peg.3946|peg.3907|peg.3224
rxn00784	cpd00510 <=> cpd00071 + cpd00102	deoxyribose-5-phosphate <=> AALD + Glyceraldehyde3-phosphate	4.1.2.4	1.68	1.26913	<=>	c	<=>	peg.3947	<=>	peg.3947
rxn05551	cpd00067[e] + cpd00162[e] <=> cpd00067 + cpd00162	H+[e] + Ethanolamine[e] <=> H+ + Ethanolamine	|TC-2.A.3.5|2.A.3.5	0	2	<=>	c	=>	peg.3950	=>	peg.3950
rxn05237	cpd00001 + cpd00002 + cpd00084[e] <=> cpd00008 + cpd00009 + cpd00067 + cpd00084	H2O + ATP + L-Cysteine[e] <=> ADP + Phosphate + H+ + L-Cysteine		-6.817	0.717554	=>	c	=>	peg.3953+peg.3954+peg.3955	=>	peg.3953+peg.3954+peg.3955
rxn05304	#N/A	#N/A	#N/A	#N/A	#N/A	#N/A	c	=>	peg.3953+peg.3954+peg.3955	=>	peg.3953+peg.3954+peg.3955
rxn04068	cpd00001 + cpd01318 <=> cpd00033 + cpd00526	H2O + Glycocholate <=> Gly + Cholate	|3.5.1.24	-0.463	0.848213	<=>	c	<=>	peg.3959	<=>	peg.3959
rxn03094	cpd00001 + cpd03245 <=> cpd00033 + cpd02733	H2O + Glycodeoxycholate <=> Gly + Deoxycholate	|3.5.1.24	-0.463	0.848213	<=>	c	<=>	peg.3959	<=>	peg.3959
rxn02795	cpd00001 + cpd03247 <=> cpd00033 + cpd01663	H2O + Glycochenodeoxycholate <=> Gly + Chenodiol	|3.5.1.24	-0.463	0.848213	<=>	c	<=>	peg.3959	<=>	peg.3959
rxn05528	cpd00001 + cpd00002 + cpd00058 <=> cpd00008 + cpd00009 + cpd00058[e] + cpd00067	H2O + ATP + Cu+ <=> ADP + Phosphate + Cu+[e] + H+	|TC-3.A.3|3.A.3	-6.817	0.717554	=>	c	=>	peg.396|peg.3356	=>	peg.396|peg.3356
rxn01176	cpd02721 <=> cpd00095 + cpd00191	DKHP <=> Glycerone phosphate + 3-Oxopropanoate	|4.1.2.29|4.1.2.13	2.56	0.379627	<=>	c	<=>	peg.3972	<=>	peg.3972
rxn00879	cpd00003 + cpd00121 <=> cpd00004 + cpd00067 + cpd00524	NAD + Bios I <=> NADH + H+ + 2-Inosose	|1.1.1.18	2.3	1.11438	<=>	c	<=>	peg.3975|peg.1084	<=>	peg.3975|peg.1084
rxn05593	cpd00067[e] + cpd00121[e] <=> cpd00067 + cpd00121	H+[e] + Bios I[e] <=> H+ + Bios I		0	2	<=>	c	<=>	peg.3976|peg.623|peg.3986	<=>	peg.3976|peg.623|peg.3986
rxn02007	cpd00524 <=> cpd00001 + cpd02631	2-Inosose <=> H2O + DKDI	|4.2.1.44	-7.827	0.824554	=>	c	=>	peg.3977	=>	peg.3977
rxn03931	cpd00001 + cpd02631 <=> cpd00067 + cpd04242	H2O + DKDI <=> H+ + DKH		-10.903	1.129	=>	c	=>	peg.3978	=>	peg.3978
rxn03932	cpd00002 + cpd04242 <=> cpd00008 + cpd02721	ATP + DKH <=> ADP + DKHP	|2.7.1.92	-4.5	0.23673	<=>	c	<=>	peg.3979+peg.3980	<=>	peg.3979+peg.3980
rxn00671	cpd00003 + cpd00010 + cpd00287 <=> cpd00004 + cpd00011 + cpd00086	NAD + CoA + 2-Methyl-3-oxopropanoate <=> NADH + CO2 + Propanoyl-CoA	|1.2.1.27	-7.136	1.61541	<=>	c	<=>	peg.3981	<=>	peg.3981
rxn00501	cpd00003 + cpd00010 + cpd00191 <=> cpd00004 + cpd00011 + cpd00022	NAD + CoA + 3-Oxopropanoate <=> NADH + CO2 + Acetyl-CoA	|1.2.1.18|1.2.1.27	-8.946	1.61184	<=>	c	<=>	peg.3981	<=>	peg.3981
rxn09944	cpd00003 + cpd00010 + cpd00371 <=> cpd00004 + cpd00067 + cpd00086	NAD + CoA + Propanal <=> NADH + H+ + Propanoyl-CoA	|1.2.1.27	-4.046	1.52188	<=>	c	<=>	peg.3981	<=>	peg.3981
rxn00546	cpd00003 + cpd00491 <=> cpd00004 + cpd00067 + cpd00072	NAD + D-Mannitol 1-phosphate <=> NADH + H+ + Neuberg ester	1.1.1.17	2.01	1.70129	<=>	c	<=>	peg.400	<=>	peg.400
rxn01555	cpd00007 + cpd00067 + cpd00313 <=> cpd00204 + cpd02754	O2 + H+ + Quercetin <=> CO + 2-Protocatechoylphloroglucinolcarboxylate	|1.13.11.24	10000000	2.24211	<=>	c	<=>	peg.4004	<=>	peg.4004
rxn00160	cpd00003 + cpd00386 <=> cpd00004 + cpd00011 + cpd00020	NAD + D-Malate <=> NADH + CO2 + Pyruvate	|1.1.1.83	1.32	1.21702	=>	c	=>	peg.401	=>	peg.401
rxn01285	cpd00067 + cpd00666 <=> cpd00011 + cpd00223	H+ + Tartrate <=> CO2 + Glycerate	|4.1.1.73	-3.09	0.5417	=>	c	=>	peg.401	=>	peg.401
rxn04143	cpd00003 + cpd00666 <=> cpd00004 + cpd00067 + cpd02186	NAD + Tartrate <=> NADH + H+ + Oxaloglycolate	|1.1.1.93	6.22	1.09509	<=>	c	<=>	peg.401	<=>	peg.401
rxn01847	cpd00003 + cpd00432 <=> cpd00004 + cpd00067 + cpd02186	NAD + meso-Tartrate <=> NADH + H+ + Oxaloglycolate	|1.1.1.93	6.22	1.09509	<=>	c	<=>	peg.401	<=>	peg.401
rxn01102	cpd00002 + cpd00223 <=> cpd00008 + cpd00169	ATP + Glycerate <=> ADP + 3-Phosphoglycerate	2.7.1.31	-4.5	0.23673	<=>	c	<=>	peg.4010	<=>	peg.4010
rxn01275	cpd00002 + cpd00222 <=> cpd00008 + cpd00284	ATP + GLCN <=> ADP + 6-Phospho-D-gluconate	2.7.1.12	-4.5	0.23673	<=>	c	<=>	peg.4012	<=>	peg.4012
rxn00394	cpd00001 + cpd00051 <=> cpd00064 + cpd00073	H2O + Arginine <=> Ornithine + Urea	|3.5.3.1	-3.903	1.68444	=>	c	<=>	peg.4038	<=>	peg.4038
rxn00467	cpd00024 + cpd00064 <=> cpd00023 + cpd00858	2-Oxoglutarate + Ornithine <=> GLU + L-Glutamate5-semialdehyde	2.6.1.13	-1	0.351998	<=>	c	<=>	peg.4040	<=>	peg.4040
rxn00838	cpd00038 + cpd00041 + cpd00114 <=> cpd00009 + cpd00031 + (2) cpd00067 + cpd02375	GTP + Aspartate + IMP <=> Phosphate + GDP + 2 H+ + Adenylosuccinate	6.3.4.4	-2.594	1.29949	=>	c	=>	peg.4048	=>	peg.4048
rxn00001	cpd00001 + cpd00012 <=> (2) cpd00009 + (2) cpd00067	H2O + PPi <=> 2 Phosphate + 2 H+	3.6.1.1	-5.391	1.22474	=>	c	=>	peg.4061|peg.3503	=>	peg.4061|peg.3503
rxn00002	cpd00001 + (3) cpd00067 + cpd00742 <=> (2) cpd00011 + (2) cpd00013	H2O + 3 H+ + Allophanate <=> 2 CO2 + 2 NH3	|3.5.1.54	-9.623	1.77593	=>	c	=>	peg.409	=>	peg.409
rxn01133	cpd00022 + cpd00179 <=> cpd00010 + cpd01441	Acetyl-CoA + Maltose <=> CoA + Acetyl-maltose	|2.3.1.79	-3.614	1.17862	=>	c	=>	peg.4091	=>	peg.4091
rxn01386	cpd00259 <=> cpd00368	D-Xylulose <=> D-Lyxose	|5.3.1.15	0.89	0.608878	<=>	c	<=>	peg.420	<=>	peg.420
rxn00152	cpd00007 + cpd00009 + cpd00020 + (2) cpd00067 <=> cpd00011 + cpd00025 + cpd00196	O2 + Phosphate + Pyruvate + 2 H+ <=> CO2 + H2O2 + Acetylphosphate	|1.2.3.3	-36.1557	1.06552	=>	c	=>	peg.434	=>	peg.434
rxn05618	cpd00030[e] + cpd00067[e] <=> cpd00030 + cpd00067	Mn2+[e] + H+[e] <=> Mn2+ + H+	|TC-2.A.55|2.A.55	0	2	=>	c	=>	peg.436	=>	peg.436
rxn05654	cpd00036[e] + cpd00067[e] <=> cpd00036 + cpd00067	Succinate[e] + H+[e] <=> Succinate + H+	|TC-2.A.56|2.A.56	0	2	<=>	c	<=>	peg.444+peg.447	<=>	peg.444+peg.447
rxn05561	cpd00067[e] + cpd00106[e] <=> cpd00067 + cpd00106	H+[e] + Fumarate[e] <=> H+ + Fumarate	|TC-2.A.56|2.A.56	0	2	<=>	c	<=>	peg.444+peg.447	<=>	peg.444+peg.447
rxn00851	cpd00002 + (2) cpd00117 <=> cpd00008 + cpd00009 + cpd00067 + cpd00731	ATP + 2 D-Ala <=> ADP + Phosphate + H+ + D-Ala-D-Ala	6.3.2.4	-6.354	0.856942	=>	c	=>	peg.456	=>	peg.456
rxn03164	cpd00002 + cpd00731 + cpd02964 <=> cpd00008 + cpd00009 + cpd00067 + cpd02968	ATP + D-Ala-D-Ala + UDP-N-acetylmuramoyl-L-alanyl-D-gamma-glutamyl-meso-2,6-diaminopimelate <=> ADP + Phosphate + H+ + UDP-N-acetylmuramoyl-L-alanyl-D-glutamyl-6-carboxy-L-lysyl-D-alanyl- D-alanine	6.3.2.10|6.3.2.15	-6.354	0.856942	=>	c	=>	peg.457	=>	peg.457
rxn03908	cpd00002 + cpd08287 <=> cpd00008 + cpd08288	ATP + 4--cytidine5-diphospho-2-C-methyl-D-erythritol <=> ADP + 2-phospho-4--cytidine5-diphospho-2-C-methyl-D-erythritol	|2.7.1.148	-4.5	0.23673	<=>	c	<=>	peg.46	<=>	peg.46
rxn06023	cpd00010 + cpd12370 <=> cpd00045 + cpd11493	CoA + apo-ACP <=> PAP + ACP	2.7.8.7	-4.5	0.23673	<=>	c	<=>	peg.462+peg.1594	<=>	peg.462+peg.1594
rxn00283	cpd00035 <=> cpd00117	ALA <=> D-Ala	5.1.1.1	0	2	<=>	c	<=>	peg.464	<=>	peg.464
rxn02046	cpd00001 + cpd01665 <=> cpd00009 + cpd00067 + cpd00550	H2O + D-O-Phosphoserine <=> Phosphate + H+ + D-Serine	|3.1.3.3	-2.317	0.735634	=>	c	=>	peg.474	=>	peg.474
rxn00420	cpd00001 + cpd00738 <=> cpd00009 + cpd00054 + cpd00067	H2O + phosphoserine <=> Phosphate + Serine + H+	3.1.3.3	-2.317	0.735634	=>	c	=>	peg.474	=>	peg.474
rxn03638	cpd00022 + cpd03671 <=> cpd00010 + cpd00067 + cpd02611	Acetyl-CoA + D-Glucosamine1-phosphate <=> CoA + H+ + N-Acetyl-D-glucosamine1-phosphate	2.3.1.157|2.3.1.4	-5.294	1.25997	=>	c	=>	peg.50	=>	peg.50
rxn00293	cpd00062 + cpd02611 <=> cpd00012 + cpd00037	UTP + N-Acetyl-D-glucosamine1-phosphate <=> PPi + UDP-N-acetylglucosamine	2.7.7.23	1.07	0.746895	<=>	c	<=>	peg.50	<=>	peg.50
rxn00770	cpd00002 + cpd00101 <=> cpd00018 + cpd00103	ATP + Ribose 5-phosphate <=> AMP + PRPP	2.7.6.1	-4.5	0.23673	<=>	c	<=>	peg.51	<=>	peg.51
rxn05495	cpd00067[e] + cpd00085[e] <=> cpd00067 + cpd00085	H+[e] + beta-Alanine[e] <=> H+ + beta-Alanine		0	2	<=>	c	<=>	peg.562	<=>	peg.562
rxn05649	cpd00067[e] + cpd00550[e] <=> cpd00067 + cpd00550	H+[e] + D-Serine[e] <=> H+ + D-Serine	|TC-2.A.3.1|2.A.3.1	0	2	<=>	c	<=>	peg.562|peg.2712	<=>	peg.562|peg.2712
rxn05582	cpd00033[e] + cpd00067[e] <=> cpd00033 + cpd00067	Gly[e] + H+[e] <=> Gly + H+	|TC-2.A.3.1|2.A.3.1	0	2	<=>	c	<=>	peg.562|peg.2712	<=>	peg.562|peg.2712
rxn05494	cpd00067[e] + cpd00117[e] <=> cpd00067 + cpd00117	H+[e] + D-Ala[e] <=> H+ + D-Ala	|TC-2.A.3.1|2.A.3.1	0	2	<=>	c	<=>	peg.562|peg.775|peg.2712	<=>	peg.562|peg.775|peg.2712
rxn01314	cpd00005 + cpd00067 + cpd00231 <=> cpd00006 + cpd00233	TPNH + H+ + Dihydrobiopterin <=> TPN + Tetrahydrobiopterin	|1.5.1.34	-4.55	2.01304	<=>	c	<=>	peg.566|peg.783|peg.548|peg.1959	<=>	peg.566|peg.783|peg.548|peg.1959
rxn02166	cpd00001 + cpd02135 <=> cpd00009 + cpd00067 + cpd00646	H2O + 4-Nitrophenyl phosphate <=> Phosphate + H+ + PNP	|3.1.3.1|3.1.3.2|3.1.3.41	-2.317	0.735634	=>	c	=>	peg.574	=>	peg.574
rxn00743	cpd00001 + cpd00095 <=> cpd00009 + cpd00067 + cpd00157	H2O + Glycerone phosphate <=> Phosphate + H+ + Glycerone	|3.1.3.1	-2.317	0.735634	=>	c	=>	peg.574|peg.941	=>	peg.574|peg.941
rxn00547	cpd00002 + cpd00082 <=> cpd00008 + cpd00072	ATP + Levulose <=> ADP + Neuberg ester	|2.7.1.1|2.7.1.4	-4.5	0.23673	<=>	c	<=>	peg.586|peg.617	<=>	peg.586|peg.617
rxn00438	cpd00002 + cpd00793 <=> cpd00008 + cpd00056	ATP + TMP <=> ADP + TPP	2.7.4.16	0	2	<=>	c	<=>	peg.590	<=>	peg.590
rxn10198	(0.0145) cpd11459 + (0.453) cpd15665 + (0.016) cpd15667 + (0.0112) cpd15668 + (0.00808) cpd15669 <=> cpd15664 + (0.48828) cpd15666	0.0145 tcam + 0.453 Peptidoglycan polymer (n subunits) + 0.016 glycerol teichoic acid (n=45), linked, unsubstituted + 0.0112 glycerol teichoic acid (n=45), linked, D-ala substituted + 0.00808 glycerol teichoic acid (n=45), linked, glucose substituted => Cell wall of B. subtilis + 0.48828 Peptidoglycan polymer (n-1 subunits)		10000000	10000000	<=>	c	<=>	peg.591	<=>	peg.591
rxn00634	cpd00003 + cpd00588 <=> cpd00004 + cpd00067 + cpd00082	NAD + Sorbitol <=> NADH + H+ + Levulose	|1.1.1.14|1.1.1.15	2.01	1.70129	<=>	c	<=>	peg.615	<=>	peg.615
rxn05648	cpd00067[e] + cpd00588[e] <=> cpd00067 + cpd00588	H+[e] + Sorbitol[e] <=> H+ + Sorbitol		0	2	<=>	c	<=>	peg.616	<=>	peg.616
rxn09661	cpd01187[e] <=> cpd01187	D-Gulitol[e] <=> D-Gulitol		0	2	<=>	c	<=>	peg.616	<=>	peg.616
rxn02112	cpd00003 + cpd01947 <=> cpd00004 + cpd00067 + cpd00361	NAD + BDOH <=> NADH + H+ + ACTN	|1.1.1.4	3.76	1.07969	<=>	c	<=>	peg.624	<=>	peg.624
rxn05475	cpd00067[e] + cpd11599[e] <=> cpd00067 + cpd11599	H+[e] + 3-aminobutanoic acid[e] <=> H+ + 3-aminobutanoic acid		0	2	<=>	c	<=>	peg.631	<=>	peg.631
rxn05564	cpd00067[e] + cpd00281[e] <=> cpd00067 + cpd00281	H+[e] + GABA[e] <=> H+ + GABA		0	2	<=>	c	<=>	peg.631	<=>	peg.631
rxn00917	cpd00001 + cpd00002 + cpd00053 + cpd00497 <=> cpd00012 + cpd00018 + cpd00023 + cpd00067 + cpd00126	H2O + ATP + L-Glutamine + XMP <=> PPi + AMP + GLU + H+ + GMP	6.3.5.2	-4.083	1.3839	=>	c	=>	peg.636	=>	peg.636
rxn05229	cpd00002 + cpd00242 + cpd02140 <=> cpd00008 + cpd00009 + cpd00067 + cpd02893	ATP + HCO3- + AIR => ADP + Phosphate + H+ + 5'-Phosphoribosyl-4-carboxy-5-aminoimidazole		-4.654	0.895376	=>	c	=>	peg.643+peg.644	=>	peg.643+peg.644
rxn00800	cpd02375 <=> cpd00018 + cpd00106	Adenylosuccinate <=> AMP + Fumarate	4.3.2.2	7.34	0.933038	<=>	c	<=>	peg.645	<=>	peg.645
rxn03136	cpd02921 <=> cpd00106 + cpd02851	SAICAR <=> Fumarate + AICAR	4.3.2.2	7.34	0.933038	<=>	c	<=>	peg.645	<=>	peg.645
rxn03147	cpd00002 + cpd00041 + cpd02893 <=> cpd00008 + cpd00009 + (2) cpd00067 + cpd02921	ATP + Aspartate + 5'-Phosphoribosyl-4-carboxy-5-aminoimidazole <=> ADP + Phosphate + 2 H+ + SAICAR	6.3.2.6	-16.084	1.46394	=>	c	=>	peg.646	=>	peg.646
rxn03084	cpd00001 + cpd00002 + cpd00053 + cpd02678 <=> cpd00008 + cpd00009 + cpd00023 + cpd00067 + cpd02826	H2O + ATP + L-Glutamine + N-Formyl-GAR <=> ADP + Phosphate + GLU + H+ + 5'-Phosphoribosylformylglycinamidine	6.3.5.3	-13.457	1.78183	=>	c	=>	peg.647+peg.648+peg.649	=>	peg.647+peg.648+peg.649
rxn00790	cpd00012 + cpd00023 + cpd01982 <=> cpd00001 + cpd00053 + cpd00103	PPi + GLU + 5-Phosphoribosylamine <=> H2O + L-Glutamine + PRPP	2.4.2.14	10.933	0.924103	<=	c	<=	peg.650	<=	peg.650
rxn02937	cpd00002 + cpd02826 <=> cpd00008 + cpd00009 + cpd00067 + cpd02140	ATP + 5'-Phosphoribosylformylglycinamidine <=> ADP + Phosphate + H+ + AIR	6.3.3.1	20.656	2.35942	<=>	c	<=>	peg.651	<=>	peg.651
rxn03004	cpd00201 + cpd02394 <=> cpd00067 + cpd00087 + cpd02678	10-Formyl-THF + GAR <=> H+ + THF + N-Formyl-GAR	2.1.2.2	-6.68	1.54884	<=>	c	=>	peg.652	=>	peg.652
rxn03137	cpd00201 + cpd02851 <=> cpd00087 + cpd02884	10-Formyl-THF + AICAR <=> THF + FAICAR	2.1.2.3	-5.44	1.57164	<=>	c	<=>	peg.653	<=>	peg.653
rxn00832	cpd00001 + cpd00114 <=> cpd02884	H2O + IMP <=> FAICAR	3.5.4.10	-2.583	2.29918	<=>	c	<=>	peg.653	<=>	peg.653
rxn02895	cpd00002 + cpd00033 + cpd01982 <=> cpd00008 + cpd00009 + cpd00067 + cpd02394	ATP + Gly + 5-Phosphoribosylamine <=> ADP + Phosphate + H+ + GAR	6.3.4.13	-6.354	0.856942	=>	c	=>	peg.654	=>	peg.654
rxn05760	(2) cpd00023 + cpd11621 <=> cpd00024 + cpd00053 + (2) cpd00067 + cpd11620	2 GLU + Oxidizedferredoxin <=> 2-Oxoglutarate + L-Glutamine + 2 H+ + Reducedferredoxin	|1.4.7.1	10000000	10000000	<=>	c	<=>	peg.660	<=>	peg.660
rxn05221	cpd00129[e] + cpd00971[e] <=> cpd00129 + cpd00971	L-Proline[e] + Na+[e] <=> L-Proline + Na+		0	2	<=>	c	<=>	peg.667|peg.323	<=>	peg.667|peg.323
rxn00915	cpd00012 + cpd00126 <=> cpd00103 + cpd00207	PPi + GMP <=> PRPP + GNN	|2.4.2.7|2.4.2.8|2.4.2.22	3.01	0.976667	<=	c	<=	peg.68	<=	peg.68
rxn00836	cpd00012 + cpd00114 <=> cpd00103 + cpd00226	PPi + IMP <=> PRPP + HYXN	2.4.2.8	3.01	0.976667	<=	c	<=	peg.68	<=	peg.68
rxn01544	cpd00012 + cpd00497 <=> cpd00103 + cpd00309	PPi + XMP <=> PRPP + XAN	2.4.2.22|2.4.2.8	3.01	0.976667	<=	c	<=	peg.68|peg.2212	<=	peg.68|peg.2212
rxn05646	cpd00067[e] + cpd00396[e] <=> cpd00067 + cpd00396	H+[e] + L-Rhamnose[e] <=> H+ + L-Rhamnose		0	2	<=>	c	<=>	peg.697+peg.698+peg.699|peg.711	<=>	peg.697+peg.698+peg.699|peg.711
rxn05598	cpd00001 + cpd00002 + cpd00208[e] <=> cpd00008 + cpd00009 + cpd00067 + cpd00208	H2O + ATP + LACT[e] <=> ADP + Phosphate + H+ + LACT		-6.817	0.717554	=>	c	=>	peg.697+peg.698+peg.699|peg.711	=>	peg.697+peg.698+peg.699|peg.711
rxn05170	cpd00001 + cpd00002 + cpd00179[e] <=> cpd00008 + cpd00009 + cpd00067 + cpd00179	H2O + ATP + Maltose[e] <=> ADP + Phosphate + H+ + Maltose	|3.A.1.1	-6.817	0.717554	=>	c	=>	peg.697+peg.698+peg.699|peg.711	=>	peg.697+peg.698+peg.699|peg.711
rxn01834	cpd02182 <=> cpd00042 + cpd00428	(R)-S-Lactoylglutathione <=> GSH + Methylglyoxal	4.4.1.5	10.266	1.12359	<=>	c	<=>	peg.716|peg.3842|peg.4092|peg.2397|peg.2696|peg.3271	<=>	peg.716|peg.3842|peg.4092|peg.2397|peg.2696|peg.3271
rxn03906	cpd00004 + cpd00007 + (2) cpd00067 + cpd02045 <=> cpd00001 + cpd00003 + cpd00011 + cpd01932	NADH + O2 + 2 H+ + 1-Hydroxy-2-naphthoate <=> H2O + NAD + CO2 + 1,2-Naphthalenediol	|1.14.13.1	-95.9267	1.38919	=>	c	=>	peg.723	=>	peg.723
rxn04745	cpd00004 + cpd00007 + (2) cpd00067 + cpd09812 <=> cpd00001 + cpd00003 + cpd00011 + cpd09813	NADH + O2 + 2 H+ + 4-Hydroxymethylsalicylate <=> H2O + NAD + CO2 + 4-Hydroxymethylcatechol	|1.14.13.1	-95.9267	1.38919	=>	c	=>	peg.723	=>	peg.723
rxn04724	cpd00004 + cpd00007 + (2) cpd00067 + cpd09791 <=> cpd00001 + cpd00003 + cpd00011 + cpd01871	NADH + O2 + 2 H+ + 3-Methylsalicylate <=> H2O + NAD + CO2 + 3-Methylcatechol	|1.14.13.1	-95.9267	1.38919	=>	c	=>	peg.723	=>	peg.723
rxn00589	cpd00004 + cpd00007 + (2) cpd00067 + cpd00599 <=> cpd00001 + cpd00003 + cpd00011 + cpd00077	NADH + O2 + 2 H+ + SALC <=> H2O + NAD + CO2 + Catechol	|1.14.13.1	-95.9267	1.38919	=>	c	=>	peg.723	=>	peg.723
rxn04748	cpd00004 + cpd00007 + (2) cpd00067 + cpd09806 <=> cpd00001 + cpd00003 + cpd00011 + cpd04117	NADH + O2 + 2 H+ + m-Cresotic acid <=> H2O + NAD + CO2 + 4-Methylcatechol	|1.14.13.1	-95.9267	1.38919	=>	c	=>	peg.723	=>	peg.723
rxn00702	cpd00052 + cpd00089 <=> cpd00012 + cpd00390	CTP + Cori ester <=> PPi + CDP-glucose	|2.7.7.33	1.07	0.746895	<=>	c	<=>	peg.727	<=>	peg.727
rxn01750	cpd00390 <=> cpd00001 + cpd00897	CDP-glucose <=> H2O + CDP-4-dehydro-6-deoxy-D-glucose	|4.2.1.45	-13.897	0.681919	=>	c	=>	peg.728	=>	peg.728
rxn05733	cpd00268 + cpd00722 + cpd11421 <=> cpd00029 + cpd00081 + cpd00084 + cpd11420	H2S2O3 + O-Acetyl-L-serine + trdrd <=> ACET + HSO3- + L-Cysteine + trdox	|4.2.99.8|2.5.1.47|2.5.1.49	-13.986	2.13524	=>	c	<=>	peg.73|peg.3000	<=>	peg.73|peg.3000
rxn00506	cpd00001 + cpd00003 + cpd00071 <=> cpd00004 + cpd00029 + (2) cpd00067	H2O + NAD + AALD <=> NADH + ACET + 2 H+	1.2.1.3|1.2.1.5	-11.993	1.35796	=>	c	<=>	peg.735|peg.3801|peg.1936|peg.3888|peg.3991	<=>	peg.735|peg.3801|peg.1936|peg.3888|peg.3991
rxn01286	cpd00001 + cpd00003 + cpd00448 <=> cpd00004 + (2) cpd00067 + cpd00223	H2O + NAD + D-Glyceraldehyde <=> NADH + 2 H+ + Glycerate	|1.2.1.3	-9.803	1.17612	=>	c	<=>	peg.735|peg.3801|peg.1936|peg.3888|peg.3991	<=>	peg.735|peg.3801|peg.1936|peg.3888|peg.3991
rxn02853	cpd00001 + cpd00003 + cpd03052 <=> cpd00004 + (2) cpd00067 + cpd01831	H2O + NAD + Imidazole acetaldehyde <=> NADH + 2 H+ + 4-Imidazoleacetate	|1.2.1.3	-9.803	1.17612	=>	c	<=>	peg.735|peg.3801|peg.3991|peg.3888|peg.1936	<=>	peg.735|peg.3801|peg.3991|peg.3888|peg.1936
rxn01851	cpd00001 + cpd00003 + cpd00434 <=> cpd00004 + (2) cpd00067 + cpd00281	H2O + NAD + 4-Aminobutanal <=> NADH + 2 H+ + GABA	1.2.1.19|1.2.1.3	-9.803	1.17612	=>	c	<=>	peg.735|peg.3801|peg.3991|peg.3888|peg.1936	<=>	peg.735|peg.3801|peg.3991|peg.3888|peg.1936
rxn01257	cpd00053 + cpd00216 <=> cpd00023 + cpd08210	L-Glutamine + Chorismate <=> GLU + ADC	|2.6.1.85	-7.19	0.574176	<=>	c	<=>	peg.74+peg.75	<=>	peg.74+peg.75
rxn05148	cpd00001 + cpd00002 + cpd00028[e] <=> cpd00008 + cpd00009 + cpd00028 + cpd00067	H2O + ATP + Heme[e] <=> ADP + Phosphate + Heme + H+		-6.817	0.717554	=>	c	=>	peg.749+peg.750+peg.751+peg.752	=>	peg.749+peg.750+peg.751+peg.752
rxn00727	cpd00053 + cpd00216 <=> cpd00020 + cpd00023 + cpd00067 + cpd00093	L-Glutamine + Chorismate <=> Pyruvate + GLU + H+ + Vitamin L1	4.1.3.27	-44.16	1.6284	=>	c	=>	peg.75+peg.2272	=>	peg.75+peg.2272
rxn05603	cpd00067[e] + cpd00386[e] <=> cpd00067 + cpd00386	H+[e] + D-Malate[e] <=> H+ + D-Malate		0	2	<=>	c	<=>	peg.757|peg.3711|peg.444+peg.447	<=>	peg.757|peg.3711|peg.444+peg.447
rxn03841	cpd08210 <=> cpd00020 + cpd00067 + cpd00443	ADC <=> Pyruvate + H+ + ABEE	|4.1.3.38	-36.97	1.63791	=>	c	=>	peg.76	=>	peg.76
rxn05214	cpd00067[e] + cpd00137[e] + cpd00254[e] <=> cpd00067 + cpd00137 + cpd00254	H+[e] + Citrate[e] + Mg[e] <=> H+ + Citrate + Mg		0	2	<=>	c	<=>	peg.761	<=>	peg.761
rxn00399	cpd00005 + (3) cpd00007 + (2) cpd00051 <=> (2) cpd00001 + cpd00006 + cpd00067 + (2) cpd00274 + (2) cpd00418	TPNH + 3 O2 + 2 Arginine => 2 H2O + TPN + H+ + 2 Citrulline + 2 NO	|1.14.13.39	10000000	4.02151	<=>	c	<=>	peg.763	<=>	peg.763
rxn01103	cpd00001 + cpd00203 <=> cpd00009 + (2) cpd00067 + cpd00169	H2O + 1,3-Bisphospho-D-glycerate <=> Phosphate + 2 H+ + 3-Phosphoglycerate	|3.6.1.7	-9.447	0.754614	=>	c	=>	peg.764	=>	peg.764
rxn00227	cpd00001 + cpd00196 <=> cpd00009 + cpd00029 + (2) cpd00067	H2O + Acetylphosphate <=> Phosphate + ACET + 2 H+	|3.6.1.7	-10.987	0.904987	=>	c	=>	peg.764	=>	peg.764
rxn02201	cpd00443 + cpd02920 <=> cpd00012 + cpd00683	ABEE + 7,8-Dihydropterin pyrophosphate <=> PPi + Dihydropteroate	|2.5.1.15	-10.47	0.815445	=>	c	=>	peg.77	=>	peg.77
rxn02200	cpd00443 + cpd00954 <=> cpd00001 + cpd00683	ABEE + 6-hydroxymethyl dihydropterin <=> H2O + Dihydropteroate	|2.5.1.15	-6.727	0.800414	<=>	c	<=>	peg.77	<=>	peg.77
rxn10537	cpd00033[e] + cpd00971[e] <=> cpd00033 + cpd00971	Gly[e] + Na+[e] <=> Gly + Na+		0	2	<=>	c	<=>	peg.775	<=>	peg.775
rxn02504	cpd02961 <=> cpd00229 + cpd00954	Dihydroneopterin <=> Glycolaldehyde + 6-hydroxymethyl dihydropterin	|4.1.2.25	2.56	0.379627	<=>	c	<=>	peg.78	<=>	peg.78
rxn00606	cpd00001 + cpd00523 <=> cpd00027 + cpd00079	H2O + Trehalose 6-phosphate <=> Glucose + Robison ester	3.2.1.122|3.2.1.93	-3.113	0.692797	<=>	c	<=>	peg.781	<=>	peg.781
rxn05088	cpd00006 + cpd03361 <=> cpd00005 + cpd00067 + cpd03360	TPN + Tetrahydropteridine <=> TPNH + H+ + Dihydropteridine	|1.5.1.34	-6.33	1.96968	<=>	c	<=>	peg.783|peg.566|peg.548|peg.1959	<=>	peg.783|peg.566|peg.548|peg.1959
rxn02522	cpd00001 + cpd01572 <=> cpd00989	H2O + 2',3'-Cyclic UMP <=> 3'-UMP	|3.1.4.16	-7.733	2.15281	=>	c	=>	peg.784	=>	peg.784
rxn03483	cpd00001 + cpd03702 <=> cpd03701	H2O + 2',3'-Cyclic GMP <=> Gp	|3.1.4.16	-7.733	2.15281	=>	c	=>	peg.784	=>	peg.784
rxn02762	cpd00001 + cpd01571 <=> cpd03454	H2O + 2',3'-Cyclic CMP <=> 3'-CMP	|3.1.4.16	-7.733	2.15281	=>	c	=>	peg.784	=>	peg.784
rxn02521	cpd00001 + cpd01570 <=> cpd00988	H2O + 2',3'-Cyclic AMP <=> 3'-AMP	|3.1.4.16	-7.733	2.15281	=>	c	=>	peg.784	=>	peg.784
rxn01367	cpd00001 + cpd00989 <=> cpd00009 + cpd00067 + cpd00249	H2O + 3'-UMP <=> Phosphate + H+ + Uridine	|3.1.3.6	-2.317	0.735634	=>	c	=>	peg.784|peg.733	=>	peg.784|peg.733
rxn00708	cpd00001 + cpd00091 <=> cpd00009 + cpd00067 + cpd00249	H2O + UMP <=> Phosphate + H+ + Uridine	3.1.3.5|3.1.3.5)	-2.317	0.735634	=>	c	=>	peg.784|peg.733	=>	peg.784|peg.733
rxn01218	cpd00001 + cpd00206 <=> cpd00009 + cpd00067 + cpd00654	H2O + dCMP <=> Phosphate + H+ + Deoxycytidine	3.1.3.5|3.1.3.5)	-2.317	0.735634	=>	c	=>	peg.784|peg.733	=>	peg.784|peg.733
rxn01704	cpd00001 + cpd03454 <=> cpd00009 + cpd00067 + cpd00367	H2O + 3'-CMP <=> Phosphate + H+ + Cytidine	|3.1.3.6	-2.317	0.735634	=>	c	=>	peg.784|peg.733	=>	peg.784|peg.733
rxn01139	cpd00001 + cpd00988 <=> cpd00009 + cpd00067 + cpd00182	H2O + 3'-AMP <=> Phosphate + H+ + Adenosine	|3.1.3.6	-2.317	0.735634	=>	c	=>	peg.784|peg.733	=>	peg.784|peg.733
rxn01445	cpd00001 + cpd00296 <=> cpd00009 + cpd00067 + cpd00277	H2O + dGMP <=> Phosphate + H+ + Deoxyguanosine	3.1.3.5|3.1.3.5)	-2.317	0.735634	=>	c	=>	peg.784|peg.733	=>	peg.784|peg.733
rxn01549	cpd00001 + cpd03701 <=> cpd00009 + cpd00067 + cpd00311	H2O + Gp <=> Phosphate + H+ + Guanosine	|3.1.3.6	-2.317	0.735634	=>	c	=>	peg.784|peg.733	=>	peg.784|peg.733
rxn00913	cpd00001 + cpd00126 <=> cpd00009 + cpd00067 + cpd00311	H2O + GMP <=> Phosphate + H+ + Guanosine	3.1.3.5|3.1.3.5)	-2.317	0.735634	=>	c	=>	peg.784|peg.733	=>	peg.784|peg.733
rxn01145	cpd00001 + cpd00298 <=> cpd00009 + cpd00067 + cpd00184	H2O + dTMP <=> Phosphate + H+ + Thymidine	3.1.3.35|3.1.3.5|3.1.3.5)	-2.317	0.735634	=>	c	=>	peg.784|peg.733	=>	peg.784|peg.733
rxn01507	cpd00001 + cpd00294 <=> cpd00009 + cpd00067 + cpd00438	H2O + dAMP <=> Phosphate + H+ + Deoxyadenosine	3.1.3.5|3.1.3.5)	-2.317	0.735634	=>	c	=>	peg.784|peg.733	=>	peg.784|peg.733
rxn00132	cpd00001 + cpd00018 <=> cpd00009 + cpd00067 + cpd00182	H2O + AMP <=> Phosphate + H+ + Adenosine	3.1.3.5|3.1.3.5)	-2.317	0.735634	=>	c	=>	peg.784|peg.733	=>	peg.784|peg.733
rxn02400	cpd00001 + cpd00873 <=> cpd00009 + cpd00067 + cpd03471	H2O + Nicotinate ribonucleotide <=> Phosphate + H+ + Nicotinate D-ribonucleoside	|3.1.3.5	-2.317	0.735634	=>	c	=>	peg.784|peg.733	=>	peg.784|peg.733
rxn01670	cpd00001 + cpd00355 <=> cpd00009 + cpd00067 + cpd02016	H2O + NMN <=> Phosphate + H+ + N-Ribosylnicotinamide	|3.1.3.5	-2.317	0.735634	=>	c	=>	peg.784|peg.733	=>	peg.784|peg.733
rxn01961	cpd00001 + cpd00497 <=> cpd00009 + cpd00067 + cpd01217	H2O + XMP <=> Phosphate + H+ + Xanthosine	3.1.3.5|3.1.3.5)	-2.317	0.735634	=>	c	=>	peg.784|peg.733	=>	peg.784|peg.733
rxn00363	cpd00001 + cpd00046 <=> cpd00009 + cpd00067 + cpd00367	H2O + CMP <=> Phosphate + H+ + Cytidine	3.1.3.5|3.1.3.5)	-2.317	0.735634	=>	c	=>	peg.784|peg.733	=>	peg.784|peg.733
rxn00831	cpd00001 + cpd00114 <=> cpd00009 + cpd00067 + cpd00246	H2O + IMP <=> Phosphate + H+ + Inosine	3.1.3.5|3.1.3.5)	-2.317	0.735634	=>	c	=>	peg.784|peg.733	=>	peg.784|peg.733
rxn02503	cpd00002 + cpd00954 <=> cpd00018 + cpd02920	ATP + 6-hydroxymethyl dihydropterin <=> AMP + 7,8-Dihydropterin pyrophosphate	|2.7.6.3	-4.5	0.23673	<=>	c	<=>	peg.79	<=>	peg.79
rxn05514	cpd00063 + cpd00067[e] <=> cpd00063[e] + cpd00067	Ca2+ + H+[e] <=> Ca2+[e] + H+	|TC-2.A.19|2.A.19	0	2	<=>	c	<=>	peg.792	<=>	peg.792
rxn01480	cpd00003 + cpd00876 <=> cpd00004 + cpd00067 + cpd00287	NAD + 3-Hydroxyisobutyrate <=> NADH + H+ + 2-Methyl-3-oxopropanoate	|1.1.1.31|1.1.1.35	5.22	1.06983	<=>	c	<=>	peg.799	<=>	peg.799
rxn10474	cpd00149 <=> cpd00149[e]	Co2+ <=> Co2+[e]		0	2	<=>	c	<=	peg.800|peg.2478	<=	peg.800|peg.2478
rxn09953	cpd00003 + cpd00010 + cpd00361 <=> cpd00004 + cpd00022 + cpd00067 + cpd00071	NAD + CoA + ACTN <=> NADH + Acetyl-CoA + H+ + AALD		0.624	1.59937	<=>	c	<=	peg.806+peg.807+peg.808+peg.809	<=	peg.806+peg.807+peg.808+peg.809
rxn00607	cpd00001 + cpd01919 <=> cpd00027 + cpd00079	H2O + Maltose 6-phosphate <=> Glucose + Robison ester	|3.2.1.122	-3.113	0.692797	=>	c	<=>	peg.818	<=>	peg.818
rxn05557	cpd00001 + cpd00002 + (2) cpd00137[e] + cpd10516[e] <=> cpd00008 + cpd00009 + cpd00067 + (2) cpd00137 + cpd10516	H2O + ATP + 2 Citrate[e] + fe3[e] <=> ADP + Phosphate + H+ + 2 Citrate + fe3		-6.817	0.717554	=>	c	=>	peg.844+peg.845+peg.846|peg.3299	=>	peg.844+peg.845+peg.846|peg.3299
rxn04821	cpd00001 + cpd10484 <=> cpd03712	H2O + (1S,2R)-Naphthalene epoxide <=> 1,2-Dihydronaphthalene-1,2-diol	|3.3.2.9	0.367	2.48489	<=>	c	<=>	peg.858	<=>	peg.858
rxn04834	cpd00001 + cpd10497 <=> cpd10498	H2O + 1-Nitronaphthalene-5,6-oxide <=> 1,2-Dihydro-5-nitro-1,2-naphthalenediol	|3.3.2.9	0.367	2.48489	<=>	c	<=>	peg.858	<=>	peg.858
rxn04820	cpd00001 + cpd10483 <=> cpd03712	H2O + (1R,2S)-Naphthalene epoxide <=> 1,2-Dihydronaphthalene-1,2-diol	|3.3.2.9	0.367	2.48489	<=>	c	<=>	peg.858	<=>	peg.858
rxn04885	cpd00001 + cpd10547 <=> cpd10549	H2O + Benzo[a]pyrene-7,8-oxide <=> Benzo[a]pyrene-7,8-diol	|3.3.2.9	0.367	2.48489	<=>	c	<=>	peg.858	<=>	peg.858
rxn05391	cpd00005 + cpd00067 + cpd11527 <=> cpd00006 + cpd11528	TPNH + H+ + 7-methyl-trans-oct-2-enoyl-ACP <=> TPN + 7-methyl-octanoyl-ACP	|1.3.1.0	-16.55	1.19027	=>	c	=>	peg.864	=>	peg.864
rxn05412	cpd00005 + cpd00067 + cpd11548 <=> cpd00006 + cpd11549	TPNH + H+ + 4-methyl-trans-pent-2-enoyl-ACP <=> TPN + 4-methyl-pentanoyl-ACP	|1.3.1.0	-16.55	1.19027	=>	c	=>	peg.864	=>	peg.864
rxn05370	cpd00005 + cpd00067 + cpd11506 <=> cpd00006 + cpd11507	TPNH + H+ + 8-methyl-trans-dec-2-enoyl-ACP <=> TPN + 8-methyl-decanoyl-ACP	|1.3.1.0	-16.55	1.19027	=>	c	=>	peg.864	=>	peg.864
rxn05428	cpd00005 + cpd00067 + cpd11564 <=> cpd00006 + cpd11565	TPNH + H+ + 12-methyl-trans-tridec-2-enoyl-ACP <=> TPN + 12-methyl-tridecanoyl-ACP	|1.3.1.0	-16.55	1.19027	=>	c	=>	peg.864	=>	peg.864
rxn05354	cpd00006 + cpd11476 <=> cpd00005 + cpd00067 + cpd11477	TPN + hexadecanoyl-acp <=> TPNH + H+ + (2E)-Hexadecenoyl-[acp]	|1.3.1.10|2.3.1.85	16.55	1.19027	<=	c	<=	peg.864	<=	peg.864
rxn05378	cpd00005 + cpd00067 + cpd11514 <=> cpd00006 + cpd11515	TPNH + H+ + 12-methyl-trans-tetra-dec-2-enoyl-ACP <=> TPN + 12-methyl-tetra-decanoyl-ACP	|1.3.1.0	-16.55	1.19027	=>	c	=>	peg.864	=>	peg.864
rxn05387	cpd00005 + cpd00067 + cpd11523 <=> cpd00006 + cpd11524	TPNH + H+ + 5-methyl-trans-hex-2-enoyl-ACP <=> TPN + 5-methyl-hexanoyl-ACP	|1.3.1.0	-16.55	1.19027	=>	c	=>	peg.864	=>	peg.864
rxn05463	cpd00005 + cpd00067 + cpd11572 <=> cpd00006 + cpd11573	TPNH + H+ + trans-Octodec-2-enoyl-ACP <=> TPN + Octodecanoyl-ACP	|1.3.1.0	-16.55	1.19027	=>	c	=>	peg.864	=>	peg.864
rxn05374	cpd00005 + cpd00067 + cpd11510 <=> cpd00006 + cpd11511	TPNH + H+ + 10-methyl-trans-dodec-2-enoyl-ACP <=> TPN + 10-methyl-dodecanoyl-ACP	|1.3.1.0	-16.55	1.19027	=>	c	=>	peg.864	=>	peg.864
rxn05424	cpd00005 + cpd00067 + cpd11560 <=> cpd00006 + cpd11561	TPNH + H+ + 10-methyl-trans-undec-2-enoyl-ACP <=> TPN + 10-methyl-undecanoyl-ACP	|1.3.1.0	-16.55	1.19027	=>	c	=>	peg.864	=>	peg.864
rxn05416	cpd00005 + cpd00067 + cpd11552 <=> cpd00006 + cpd11553	TPNH + H+ + 6-methyl-trans-hept-2-enoyl-ACP <=> TPN + 6-methyl-heptanoyl-ACP	|1.3.1.0	-16.55	1.19027	=>	c	=>	peg.864	=>	peg.864
rxn05352	cpd00006 + cpd11470 <=> cpd00005 + cpd00067 + cpd11471	TPN + Octanoyl-ACP <=> TPNH + H+ + (2E)-Octenoyl-[acp]	|1.3.1.10|2.3.1.85	16.55	1.19027	<=	c	<=	peg.864	<=	peg.864
rxn05432	cpd00005 + cpd00067 + cpd11568 <=> cpd00006 + cpd11569	TPNH + H+ + 14-methyl-trans-pentadec-2-enoyl-ACP <=> TPN + 14-methyl-pentadecanoyl-ACP	|1.3.1.0	-16.55	1.19027	=>	c	=>	peg.864	=>	peg.864
rxn05399	cpd00005 + cpd00067 + cpd11535 <=> cpd00006 + cpd11536	TPNH + H+ + 11-methyl-trans-dodec-2-enoyl-ACP <=> TPN + 11-methyl-dodecanoyl-ACP	|1.3.1.0	-16.55	1.19027	=>	c	=>	peg.864	=>	peg.864
rxn05403	cpd00005 + cpd00067 + cpd11539 <=> cpd00006 + cpd11540	TPNH + H+ + 13-methyl-trans-tetra-dec-2-enoyl-ACP <=> TPN + 13-methyl-tetra-decanoyl-ACP	|1.3.1.0	-16.55	1.19027	=>	c	=>	peg.864	=>	peg.864
rxn05420	cpd00005 + cpd00067 + cpd11556 <=> cpd00006 + cpd11557	TPNH + H+ + 8-methyl-trans-non-2-enoyl-ACP <=> TPN + 8-methyl-nonanoyl-ACP	|1.3.1.0	-16.55	1.19027	=>	c	=>	peg.864	=>	peg.864
rxn05356	cpd00006 + cpd11474 <=> cpd00005 + cpd00067 + cpd11475	TPN + Decanoyl-ACP <=> TPNH + H+ + (2E)-Decenoyl-[acp]	|1.3.1.10|2.3.1.85	16.55	1.19027	<=	c	<=	peg.864	<=	peg.864
rxn05351	cpd00006 + cpd11466 <=> cpd00005 + cpd00067 + cpd11467	TPN + Myristoyl-ACP <=> TPNH + H+ + (2E)-Tetradecenoyl-[acp]	|1.3.1.10|2.3.1.85	16.55	1.19027	<=	c	<=	peg.864	<=	peg.864
rxn05362	cpd00005 + cpd00067 + cpd11498 <=> cpd00006 + cpd11499	TPNH + H+ + 4-methyl-trans-hex-2-enoyl-ACP <=> TPN + 4-methyl-hexanoyl-ACP	|1.3.1.0	-16.55	1.19027	=>	c	=>	peg.864	=>	peg.864
rxn05355	cpd00006 + cpd11468 <=> cpd00005 + cpd00067 + cpd11469	TPN + Dodecanoyl-ACP <=> TPNH + H+ + (2E)-Dodecenoyl-[acp]	|1.3.1.10|2.3.1.85	16.55	1.19027	<=	c	<=	peg.864	<=	peg.864
rxn05382	cpd00005 + cpd00067 + cpd11518 <=> cpd00006 + cpd11519	TPNH + H+ + 14-methyl-trans-hexa-dec-2-enoyl-ACP <=> TPN + 14-methyl-hexa-decanoyl-ACP	|1.3.1.0	-16.55	1.19027	=>	c	=>	peg.864	=>	peg.864
rxn05366	cpd00005 + cpd00067 + cpd11502 <=> cpd00006 + cpd11503	TPNH + H+ + 6-methyl-trans-oct-2-enoyl-ACP <=> TPN + 6-methyl-octanoyl-ACP	|1.3.1.0	-16.55	1.19027	=>	c	=>	peg.864	=>	peg.864
rxn05395	cpd00005 + cpd00067 + cpd11531 <=> cpd00006 + cpd11532	TPNH + H+ + 9-methyl-trans-dec-2-enoyl-ACP <=> TPN + 9-methyl-decanoyl-ACP	|1.3.1.0	-16.55	1.19027	=>	c	=>	peg.864	=>	peg.864
rxn05407	cpd00005 + cpd00067 + cpd11543 <=> cpd00006 + cpd11544	TPNH + H+ + 15-methyl-trans-hexa-dec-2-enoyl-ACP <=> TPN + 15-methyl-hexa-decanoyl-ACP	|1.3.1.0	-16.55	1.19027	=>	c	=>	peg.864	=>	peg.864
rxn05353	cpd00006 + cpd11464 <=> cpd00005 + cpd00067 + cpd11465	TPN + Butyryl-ACP <=> TPNH + H+ + But-2-enoyl-[acyl-carrier protein]	|1.3.1.10	16.55	1.19027	<=	c	<=	peg.864	<=	peg.864
rxn05357	cpd00006 + cpd11472 <=> cpd00005 + cpd00067 + cpd11473	TPN + Hexanoyl-ACP <=> TPNH + H+ + (2E)-Hexenoyl-[acp]	|1.3.1.10|2.3.1.85	16.55	1.19027	<=	c	<=	peg.864	<=	peg.864
rxn05621	cpd00001 + cpd00002 + cpd08023[e] <=> cpd00008 + cpd00009 + cpd00067 + cpd08023	H2O + ATP + methanesulfonate[e] <=> ADP + Phosphate + H+ + methanesulfonate		-6.817	0.717554	=>	c	=>	peg.882+peg.883+peg.884	=>	peg.882+peg.883+peg.884
rxn05594	cpd00001 + cpd00002 + cpd03048[e] <=> cpd00008 + cpd00009 + cpd00067 + cpd03048	H2O + ATP + Isethionate[e] <=> ADP + Phosphate + H+ + Isethionate		-6.817	0.717554	=>	c	=>	peg.882+peg.883+peg.884	=>	peg.882+peg.883+peg.884
rxn05656	cpd00001 + cpd00002 + cpd09878[e] <=> cpd00008 + cpd00009 + cpd00067 + cpd09878	H2O + ATP + Sulfoacetate[e] <=> ADP + Phosphate + H+ + Sulfoacetate		-6.817	0.717554	=>	c	=>	peg.882+peg.883+peg.884	=>	peg.882+peg.883+peg.884
rxn05552	cpd00001 + cpd00002 + cpd11579[e] <=> cpd00008 + cpd00009 + cpd00067 + cpd11579	H2O + ATP + ethanesulfonate[e] <=> ADP + Phosphate + H+ + ethanesulfonate		-6.817	0.717554	=>	c	=>	peg.882+peg.883+peg.884	=>	peg.882+peg.883+peg.884
rxn05599	cpd00001 + cpd00002 + cpd00395[e] <=> cpd00008 + cpd00009 + cpd00067 + cpd00395	H2O + ATP + L-Cysteate[e] <=> ADP + Phosphate + H+ + L-Cysteate		-6.817	0.717554	=>	c	=>	peg.882+peg.883+peg.884	=>	peg.882+peg.883+peg.884
rxn05512	cpd00001 + cpd00002 + cpd11596[e] <=> cpd00008 + cpd00009 + cpd00067 + cpd11596	H2O + ATP + butanesulfonate[e] <=> ADP + Phosphate + H+ + butanesulfonate		-6.817	0.717554	=>	c	=>	peg.882+peg.883+peg.884	=>	peg.882+peg.883+peg.884
rxn05585	cpd00001 + cpd00002 + cpd11578[e] <=> cpd00008 + cpd00009 + cpd00067 + cpd11578	H2O + ATP + hexanesulfonate[e] <=> ADP + Phosphate + H+ + hexanesulfonate		-6.817	0.717554	=>	c	=>	peg.882+peg.883+peg.884	=>	peg.882+peg.883+peg.884
rxn05620	cpd00001 + cpd00002 + cpd11575[e] <=> cpd00008 + cpd00009 + cpd00067 + cpd11575	H2O + ATP + MOPS[e] <=> ADP + Phosphate + H+ + MOPS		-6.817	0.717554	=>	c	=>	peg.882+peg.883+peg.884	=>	peg.882+peg.883+peg.884
rxn05172	cpd00001 + cpd00002 + cpd00210[e] <=> cpd00008 + cpd00009 + cpd00067 + cpd00210	H2O + ATP + Taurine[e] <=> ADP + Phosphate + H+ + Taurine	|3.A.1.17	-6.817	0.717554	=>	c	=>	peg.882+peg.883+peg.884	=>	peg.882+peg.883+peg.884
rxn08471	cpd00007 + cpd01270 + cpd09878 <=> cpd00001 + cpd00040 + cpd00050 + cpd00081	O2 + FMNH2 + Sulfoacetate <=> H2O + Glyoxylate + FMN + HSO3-		-69.4542	2.16411	=>	c	=>	peg.885	=>	peg.885
rxn10067	cpd00007 + cpd01270 + cpd11578 <=> cpd00001 + cpd00050 + cpd00081 + cpd15611	O2 + FMNH2 + hexanesulfonate <=> H2O + FMN + HSO3- + hexanal		-71.9142	2.15635	=>	c	=>	peg.885	=>	peg.885
rxn08468	cpd00007 + cpd01270 + cpd08023 <=> cpd00001 + cpd00050 + cpd00055 + cpd00081	O2 + FMNH2 + methanesulfonate <=> H2O + FMN + Methanal + HSO3-		-67.4442	2.20842	=>	c	=>	peg.885	=>	peg.885
rxn05737	cpd00007 + cpd00210 + cpd01270 <=> cpd00001 + cpd00050 + cpd00081 + cpd04122	O2 + Taurine + FMNH2 <=> H2O + FMN + HSO3- + Aminoacetaldehyde		-71.9142	2.15635	=>	c	=>	peg.885	=>	peg.885
rxn08467	cpd00007 + cpd01270 + cpd03048 <=> cpd00001 + cpd00050 + cpd00081 + cpd00229	O2 + FMNH2 + Isethionate <=> H2O + FMN + HSO3- + Glycolaldehyde		-71.9142	2.15635	=>	c	=>	peg.885	=>	peg.885
rxn08469	cpd00007 + cpd01270 + cpd11579 <=> cpd00001 + cpd00050 + cpd00071 + cpd00081	O2 + FMNH2 + ethanesulfonate <=> H2O + FMN + AALD + HSO3-		-71.2642	2.21017	=>	c	=>	peg.885	=>	peg.885
rxn08470	cpd00007 + cpd01270 + cpd11596 <=> cpd00001 + cpd00050 + cpd00081 + cpd01011	O2 + FMNH2 + butanesulfonate <=> H2O + FMN + HSO3- + Butanal		-71.9142	2.15635	=>	c	=>	peg.885	=>	peg.885
rxn00834	cpd00001 + cpd00003 + cpd00114 <=> cpd00004 + cpd00067 + cpd00497	H2O + NAD + IMP <=> NADH + H+ + XMP	1.1.1.205	1.577	1.55505	<=>	c	<=>	peg.9	<=>	peg.9
rxn03907	cpd00052 + cpd08286 <=> cpd00012 + cpd08287	CTP + 2-C-methyl-D-erythritol4-phosphate <=> PPi + 4--cytidine5-diphospho-2-C-methyl-D-erythritol	|2.7.7.60	1.07	0.746895	<=>	c	<=>	peg.90	<=>	peg.90
rxn03910	cpd08288 <=> cpd00046 + cpd08301	2-phospho-4--cytidine5-diphospho-2-C-methyl-D-erythritol <=> CMP + 2-C-methyl-D-erythritol2-4-cyclodiphosphate	|4.6.1.12	26.77	2.2556	<=>	c	<=>	peg.91	<=>	peg.91
rxn05298	cpd00023[e] + cpd00971[e] <=> cpd00023 + cpd00971	GLU[e] + Na+[e] <=> GLU + Na+		0	2	<=>	c	<=>	peg.913|peg.1022	<=>	peg.913|peg.1022
rxn05581	cpd00100 <=> cpd00100[e]	GLYC <=> GLYC[e]		0	2	<=>	c	<=>	peg.928	<=>	peg.928
rxn00615	cpd00002 + cpd00100 <=> cpd00008 + cpd00080	ATP + GLYC <=> ADP + GLYC-3-P	2.7.1.30	-4.5	0.23673	<=>	c	<=	peg.929	<=	peg.929
rxn00423	cpd00022 + cpd00054 <=> cpd00010 + cpd00722	Acetyl-CoA + Serine <=> CoA + O-Acetyl-L-serine	2.3.1.30	-3.614	1.17862	=>	c	=>	peg.93	=>	peg.93
rxn00616	cpd00015 + cpd00080 <=> cpd00095 + cpd00982	FAD + GLYC-3-P <=> Glycerone phosphate + FADH2	|1.1.99.5	-0.79	1.74067	<=>	c	=>	peg.930	=>	peg.930
rxn05739	cpd00080 + cpd11606 <=> cpd00095 + cpd11451	GLYC-3-P + Menaquinone 7 <=> Glycerone phosphate + mql7	|1.1.99.5	-17.769	2.88741	=>	c	=>	peg.930	=>	peg.930
rxn01329	cpd00235 <=> cpd00485	D-Mannose6-phosphate <=> D-Mannose1-phosphate	5.4.2.8	0	2	<=>	c	<=>	peg.931	<=>	peg.931
rxn10215	cpd11434 + cpd15672 <=> cpd00010 + cpd15678	fa12coa + 1-anteisoheptadecanoyl-sn-glycerol 3-phosphate => CoA + 1,2-dianteisoheptadecanoyl-sn-glycerol 3-phosphate	|2.3.1.51	-3.614	1.17862	=>	c	=>	peg.954	=>	peg.954
rxn10217	cpd11437 + cpd15674 <=> cpd00010 + cpd15680	fa3coa + 1-isopentadecanoyl-sn-glycerol 3-phosphate => CoA + 1,2-diisopentadecanoyl-sn-glycerol 3-phosphate	|2.3.1.51	-3.614	1.17862	=>	c	=>	peg.954	=>	peg.954
rxn10219	cpd11441 + cpd15676 <=> cpd00010 + cpd15682	fa6coa + 1-isohexadecanoyl-sn-glycerol 3-phosphate => CoA + 1,2-diisohexadecanoyl-sn-glycerol 3-phosphate	|2.3.1.51	-3.614	1.17862	=>	c	=>	peg.954	=>	peg.954
rxn10212	cpd01695 + cpd15331 <=> cpd00010 + cpd15522	Myristoyl-CoA + 1-tetradecanoyl-sn-glycerol 3-phosphate => CoA + 1,2-ditetradecanoyl-sn-glycerol 3-phosphate	|2.3.1.51	-3.614	1.17862	=>	c	=>	peg.954	=>	peg.954
rxn10214	cpd11432 + cpd15671 <=> cpd00010 + cpd15677	fa11coa + 1-isoheptadecanoyl-sn-glycerol 3-phosphate => CoA + 1,2-diisoheptadecanoyl-sn-glycerol 3-phosphate	|2.3.1.51	-3.614	1.17862	=>	c	=>	peg.954	=>	peg.954
rxn10216	cpd11435 + cpd15673 <=> cpd00010 + cpd15679	fa1coa + 1-isotetradecanoyl-sn-glycerol 3-phosphate => CoA + 1,2-diisotetradecanoyl-sn-glycerol 3-phosphate	|2.3.1.51	-3.614	1.17862	=>	c	=>	peg.954	=>	peg.954
rxn10211	cpd00134 + cpd15327 <=> cpd00010 + cpd15524	Palmitoyl-CoA + 1-hexadecanoyl-sn-glycerol 3-phosphate => CoA + 1,2-dihexadecanoyl-sn-glycerol 3-phosphate	|2.3.1.51	-3.614	1.17862	=>	c	=>	peg.954	=>	peg.954
rxn10218	cpd11439 + cpd15675 <=> cpd00010 + cpd15681	fa4coa + 1-anteisopentadecanoyl-sn-glycerol 3-phosphate => CoA + 1,2-dianteisopentadecanoyl-sn-glycerol 3-phosphate	|2.3.1.51	-3.614	1.17862	=>	c	=>	peg.954	=>	peg.954
rxn10213	cpd00327 + cpd15329 <=> cpd00010 + cpd15526	strcoa + 1-octadecanoyl-sn-glycerol 3-phosphate => CoA + 1,2-dioctadecanoyl-sn-glycerol 3-phosphate	|2.3.1.51	-3.614	1.17862	=>	c	=>	peg.954	=>	peg.954
rxn01073	cpd00001 + cpd00908 <=> cpd00080 + cpd00162	H2O + Glycerophosphoethanolamine <=> GLYC-3-P + Ethanolamine	3.1.4.2|3.1.4.46	-4.813	0.694983	=>	c	<=>	peg.962|peg.214|peg.2422	<=>	peg.962|peg.214|peg.2422
rxn00758	cpd00001 + cpd00507 <=> cpd00080 + cpd00098	H2O + Glycerophosphocholine <=> GLYC-3-P + Choline	3.1.4.2|3.1.4.46	-4.813	0.694983	=>	c	<=>	peg.962|peg.214|peg.2422	<=>	peg.962|peg.214|peg.2422
rxn11921	(0.0000606) cpd15529 + (0.0000557) cpd15531 + (0.0000515) cpd15533 + (0.0000578) cpd15536 + (0.0000533) cpd15538 + (0.0000495) cpd15540 + (0.0000535) cpd15695 + (0.0000535) cpd15696 + (0.0000606) cpd15697 + (0.000058) cpd15698 + (0.000058) cpd15699 + (0.0000557) cpd15700 + (0.0000514) cpd15722 + (0.0000514) cpd15723 + (0.0000578) cpd15724 + (0.0000555) cpd15725 + (0.0000555) cpd15726 + (0.0000533…	6.06e-05 phosphatidylethanolamine ditetradecanoyl + 5.57e-05 phosphatidylethanolamine dihexadecanoyl + 5.15e-05 phosphatidylethanolamine dioctadecanoyl + 5.78e-05 Phosphatidylglycerol ditetradecanoyl + 5.33e-05 Phosphatidylglycerol dihexadecanoyl + 4.95e-05 Phosphatidylglycerol dioctadecanoyl + 5.35e-05 Diisoheptadecanoylphosphatidylethanolamine + 5.35e-05 Dianteisoheptadecanoylphosphatidylethano…		79.3702	2.67747	<=	c	<=	SPONTANEOUS	<=	SPONTANEOUS
rxn02916	cpd02074 <=> cpd00001 + cpd00067 + cpd00922	2-Oxo-6-aminocaproate <=> H2O + H+ + delta1-Piperideine-2-carboxylate		-14.937	1.50025	=>	c	=>	SPONTANEOUS	=>	SPONTANEOUS
rxn04133	cpd00001 + cpd08625 <=> cpd00011 + cpd01092	H2O + 5-Hydroxyisourate <=> CO2 + Allantoin		-39.343	3.67721	=>	c	=>	SPONTANEOUS	=>	SPONTANEOUS
rxn04132	cpd00001 + cpd08625 <=> cpd00011 + cpd01567	H2O + 5-Hydroxyisourate <=> CO2 + (R)-Allantoin		-39.343	3.67721	=>	c	=>	SPONTANEOUS	=>	SPONTANEOUS
rxn05064	(2) cpd00067 + cpd01101 <=> cpd00011 + cpd00013	2 H+ + Carbamate <=> CO2 + NH3	|4.2.1.104	3.53	0.866025	<=>	c	<=>	SPONTANEOUS	<=>	SPONTANEOUS
rxn00062	cpd00001 + cpd00002 <=> cpd00008 + cpd00009 + cpd00067	H2O + ATP <=> ADP + Phosphate + H+	|3.6.1.3|3.6.1.5|3.6.1.8|3.6.1.15|3.6.3.1|3.6.3.2|3.6.3.3|3.6.3.4|3.6.3.5|3.6.3.6|3.6.3.7|3.6.3.8|3.6.3.9|3.6.3.10|3.6.3.11|3.6.3.12|3.6.3.14|3.6.3.15|3.6.3.16|3.6.3.17|3.6.3.18|3.6.3.19|3.6.3.20|3.6.3.21|3.6.3.22|3.6.3.23|3.6.3.24|3.6.3.25|3.6.3.26|3.6.3.27|3.6.3.28|3.6.3.29|3.6.3.30|3.6.3.31|3.6.3.32|3.6.3.33|3.6.3.34|3.6.3.35|3.6.3.36|3.6.3.37|3.6.3.38|3.6.3.39|3.6.3.40|3.6.3.41|3.6.3.42|3.6.3…	-6.817	0.717554	=>	c	=>	SPONTANEOUS	=>	SPONTANEOUS
rxn02374	cpd00858 <=> cpd00001 + cpd00067 + cpd02431	L-Glutamate5-semialdehyde <=> H2O + H+ + 1-Pyrroline-5-carboxylate		-14.057	1.03599	=>	c	=>	SPONTANEOUS	=>	SPONTANEOUS
rxn01521	cpd00001 + cpd00299 <=> cpd00009 + cpd00067 + cpd00412	H2O + dUMP <=> Phosphate + H+ + Deoxyuridine	3.1.3.5|3.1.3.5)	-2.317	0.735634	=>	c	=>	SPONTANEOUS	=>	SPONTANEOUS
rxn01664	cpd00001 + cpd00067 + cpd00352 <=> cpd02522	H2O + H+ + delta1-Piperideine-6-L-carboxylate <=> 2-Aminoadipate 6-semialdehyde		12.497	1.19032	<=	c	<=	SPONTANEOUS	<=	SPONTANEOUS
rxn03012	cpd02414 <=> cpd00001 + cpd00067 + cpd02465	L-2-Amino-6-oxopimelate <=> H2O + H+ + tetrahydrodipicolinate		-16.737	1.35639	=>	c	=>	SPONTANEOUS	=>	SPONTANEOUS
rxn05319	cpd00001[e] <=> cpd00001	H2O[e] <=> H2O		0	2	<=	c	<=	SPONTANEOUS	<=	SPONTANEOUS
rxn00734	(0.5) cpd00007 + cpd00009 + (2) cpd00067 + cpd00094 <=> cpd00001 + cpd00011 + cpd01844	0.5 O2 + Phosphate + 2 H+ + 2-Oxobutyrate <=> H2O + CO2 + Propanoyl phosphate		-58.8329	0.973566	=>	c	=>	SPONTANEOUS	=>	SPONTANEOUS
rxn05468	cpd00007[e] <=> cpd00007	O2[e] <=> O2		0	2	<=>	c	<=>	SPONTANEOUS	<=>	SPONTANEOUS
rxn05467	cpd00011[e] <=> cpd00011	CO2[e] <=> CO2		0	2	<=>	c	<=>	SPONTANEOUS	<=>	SPONTANEOUS
rxn02666	cpd00011 + cpd01298 <=> cpd00067 + cpd02211	CO2 + Aminoacetone <=> H+ + L-2-Amino-acetoacetate		3.09	0.5417	<=	c	<=	SPONTANEOUS	<=	SPONTANEOUS
rxn04457	cpd00067 + cpd09027 <=> cpd00011 + cpd01567	H+ + 5-Hydroxy-2-oxo-4-ureido-2,5-dihydro-1H-imidazole-5-carboxylate <=> CO2 + (R)-Allantoin		-14.55	1.20369	=>	c	=>	SPONTANEOUS	=>	SPONTANEOUS
rxn01208	cpd00011 + cpd00200 <=> cpd00067 + cpd02605	CO2 + 4MOP <=> H+ + 2-isopropyl-3-oxosuccinate		3.09	0.5417	<=	c	<=	SPONTANEOUS	<=	SPONTANEOUS
rxn04456	cpd00067 + cpd09027 <=> cpd00011 + cpd01092	H+ + 5-Hydroxy-2-oxo-4-ureido-2,5-dihydro-1H-imidazole-5-carboxylate <=> CO2 + Allantoin		-14.55	1.20369	=>	c	=>	SPONTANEOUS	=>	SPONTANEOUS
rxn05116	cpd00067 + cpd04539 <=> cpd00011 + cpd08449	H+ + 2-Amino-3-oxo-4-phosphonooxybutyrate <=> CO2 + 3-Amino-2-oxopropyl phosphate		-3.09	0.5417	=>	c	=>	SPONTANEOUS	=>	SPONTANEOUS

## Sheet: B - List of changes
Class of error	Action to correct error	Number strains corrected	Number phenotypes corrected	Corrected intervals and phenotypes
FP: Missing metabolites in biomass	Added liposyl-bound protein (cpd14954) to biomass	2	6	i0142:GMM_gln;NMS;GMM_nh4|i0604:GMM_gln;GMM_nh4;NMS
	Added liposyl protein unbound (cpd14957) to biomass	2	6	i0142:GMM_gln;NMS;GMM_nh4|i0604:GMM_gln;GMM_nh4;NMS
	Added pyridoxal 5-phosphate (cpd00016) to biomass	1	2	i0642:GMM_nh4;GMM_gln
	Added FAD (cpd00015) to biomass	1	4	i0683:NMS;GMM_nh4;GMM_gln;LB
	Added TPP (cpd00056) to biomass	2	4	i0620:GMM_nh4;GMM_gln|i0235:GMM_gln;GMM_nh4
	Added heme (cpd00028) to biomass	3	7	i0703:GMM_gln;NMS;GMM_nh4|i0663:NMS|i0724:GMM_nh4;NMS;GMM_gln
FP: Extra nutrients in media	Removed chorismate (cpd00216) from LB	1	1	i0542:LB
	Removed pantothenate (cpd00644) from NMS	1	1	i0291: NMS
FN: Missing nutrients in media	Added pyridoxal (cpd00215) to NMS	1	1	i0642:NMS
	Added CMP (cpd00046) to LB	1	1	peg.1654:LB
	Added Shikimate (cpd00383) to LB	3	3	peg.2274:LB|peg.2978:LB|peg.2569:LB
	Added pyridoxal (cpd00215) to LB	3	3	peg.12:LB|peg.11:LB|i0642:LB
	Added L-cysteine (cpd00084) to LB	8	8	peg.3350:LB|peg.73:LB|peg.1561:LB|i0681:LB|peg.93:LB|i0644:LB|NED3302:LB|peg.3349:LB
	Added GMP (cpd00126) to LB	2	2	peg.636:LB|i0655:LB
	Added TMP (cpd00793) to LB	12	12	NED3800:LB|peg.650:LB|peg.3834:LB|peg.649:LB|i0655:LB|i0620:LB|peg.1172:LB|peg.651:LB|peg.654:LB|peg.647:LB|i0235:LB|peg.648:LB
	Added lipoate (cpd00541) to LB	4	4	i0142:LB|peg.3239:LB|peg.2457:LB|i0604:LB
	Added heme (cpd00028) to LB	9	9	peg.2820:LB|peg.3773:LB|peg.2816:LB|i0703:LB|peg.1012:LB|peg.2818:LB|i0663:LB|peg.1013:LB|peg.1014:LB
	Added prephenate (cpd00219) to LB	5	5	i0853:LB|peg.316:LB|peg.2275:LB|peg.2264:LB|i0649:LB
FP: Extra pathways in model	Removed rxn00806 from model	2	2	i0688:GMM_nh4|i0281:GMM_nh4
	Removed rxn00903 from model	2	2	i0688:GMM_nh4|i0281:GMM_nh4
FN: Missing pathways in model	Added rxn13568 to model	4	8	i0648:GMM_gln;NMS;GMM_nh4;LB|peg.230:LB|peg.228:LB|NED0100:Carbon-D-Glucose;LB
	Added rxn06937 to model	3	7	i0703:GMM_gln;NMS;GMM_nh4|i0663:NMS|i0724:GMM_nh4;NMS;GMM_gln
	Added rxn05144 to model	1	2	i0642:GMM_nh4;GMM_gln
	Added rxn09310 to model	2	4	i0620:GMM_nh4;GMM_gln|i0235:GMM_gln;GMM_nh4
	Added rxn12376 to model	2	4	i0620:GMM_nh4;GMM_gln|i0235:GMM_gln;GMM_nh4
	Added rxn09997 to model	2	4	i0620:GMM_nh4;GMM_gln|i0235:GMM_gln;GMM_nh4
	Added rxn12666 to model	3	4	i0642:GMM_nh4;GMM_gln
	Added rxn00124 to model	3	4	i0642:GMM_nh4;GMM_gln
	Added rxn13822 to model	9	9	peg.2820:LB|peg.3773:LB|peg.2816:LB|i0703:LB|peg.1012:LB|peg.2818:LB|i0663:LB|peg.1013:LB|peg.1014:LB
	Added rxn00602 to model	2	3	i0642:GMM_nh4;GMM_gln
	Added rxn01996 to model	2	3	i0642:GMM_nh4;GMM_gln
	Added rxn14403 to model	5	5	i0853:LB|peg.316:LB|peg.2275:LB|peg.2264:LB|i0649:LB
FP: Under-constrained reversibility	Switched rxn01200 to <= (Gibbs free energy change of -2.08 kcal/mol)	2	3	i0720:NMS;GMM_gln|WT:Carbon-Glycine|i0642:GMM_nh4;GMM_gln
	Switched rxn00692 to <= (Gibbs free energy change of -0.053 kcal/mol)	3	4	NED0301:Carbon-D-Glucose|i0546:GMM_nh4;GMM_gln|WT:Carbon-Glycine|i0642:GMM_nh4;GMM_gln
	Switched rxn00260 to <= (Gibbs free energy change of 0.0 kcal/mol)	2	2	i0688:GMM_nh4|i0281:GMM_nh4|i0642:GMM_nh4;GMM_gln
	Switched rxn00191 to <= (Gibbs free energy change of 0.0 kcal/mol)	2	2	i0688:GMM_nh4|i0281:GMM_nh4|i0642:GMM_nh4;GMM_gln
	Switched rxn00182 to => (Gibbs free energy change of 8.687 kcal/mol)	2	2	i0688:GMM_nh4|i0281:GMM_nh4|i0642:GMM_nh4;GMM_gln
	Switched rxn00953 to => (Gibbs free energy change of -5.673 kcal/mol)	1	2	i0263:GMM_nh4;GMM_gln|i0642:GMM_nh4;GMM_gln
	Switched rxn00422 to => (Gibbs free energy change of 0.0 kcal/mol)	2	3	NED0301:Carbon-D-Glucose|i0546:GMM_nh4;GMM_gln|i0642:GMM_nh4;GMM_gln
	Switched rxn05607 to => (Gibbs free energy change of -9.11 kcal/mol)	2	2	i0728:GMM_nh4|peg.3719:LB
	Switched rxn08025 to => (Gibbs free energy change of -3113 kcal/mol)	2	2	i0728:GMM_nh4|peg.3719:LB
FN: Over-constrained reversibility	Made rxn00898 reversible (Gibbs free energy change of -6.747 kcal/mol)	1	1	WT:Nitrogen-L-Valine
	Made rxn01355 reversible (Gibbs free energy change of -2.884 kcal/mol)	3	4	i0642:GMM_nh4;GMM_gln
	Made rxn00742 reversible (Gibbs free energy change of -1.837 kcal/mol)	2	3	i0729:GMM_nh4;GMM_gln|WT:Carbon-L-Methionine|i0642:GMM_nh4;GMM_gln
	Made rxn01256 reversible (Gibbs free energy change of -16.68 kcal/mol)	5	5	i0853:LB|peg.316:LB|peg.2275:LB|peg.2264:LB|i0649:LB
FP: Incorrect isozymes in GPR	Removed isozyme peg.2794 and peg.2978 from rxn01256	5	5	i0853:LB|peg.316:LB|peg.2275:LB|peg.2264:LB|i0649:LB
	Removed isozyme peg.1092 from rxn00379	1	2	i0681:GMM_gln;GMM_nh4
	Removed peg.3807 from rxn03108	1	2	i0235:GMM_gln;GMM_nh4
	Removed peg.335 from rxn00299	1	3	i0091:NMS;GMM_nh4;GMM_gln
	Removed peg.3000 from rxn00649	1	2	i0644:GMM_gln;GMM_nh4
	Removed peg.574 from rxn03167	1	2	i0661:GMM_gln;GMM_nh4
	Removed peg.1167 and peg.878 from rxn02305	1	2	i0620:GMM_nh4;GMM_gln
	Removed peg.3143 from rxn03086	1	4	i0470:LB;NMS;GMM_nh4;GMM_gln
FN: Isozymes missing from GPR	Added peg.2198 to rxn10283 as isozyme (expanding function to include diglucosylated substrates in addition to monoglusylated substrates)	2	3	peg.1337:LB|i0728:NMS;LB
	Added peg.2198 to rxn10286 as isozyme (expanding function to include diglucosylated substrates in addition to monoglusylated substrates)	2	3	peg.1337:LB|i0728:NMS;LB
	Added peg.2198 to rxn10288 as isozyme (expanding function to include diglucosylated substrates in addition to monoglusylated substrates)	2	3	peg.1337:LB|i0728:NMS;LB
	Added peg.2198 to rxn10281 as isozyme (expanding function to include diglucosylated substrates in addition to monoglusylated substrates)	2	3	peg.1337:LB|i0728:NMS;LB
	Added peg.2198 to rxn10280 as isozyme (expanding function to include diglucosylated substrates in addition to monoglusylated substrates)	2	3	peg.1337:LB|i0728:NMS;LB
	Added peg.2198 to rxn10285 as isozyme (expanding function to include diglucosylated substrates in addition to monoglusylated substrates)	2	3	peg.1337:LB|i0728:NMS;LB
	Added peg.2198 to rxn10287 as isozyme (expanding function to include diglucosylated substrates in addition to monoglusylated substrates)	2	3	peg.1337:LB|i0728:NMS;LB
	Added peg.2198 to rxn10282 as isozyme (expanding function to include diglucosylated substrates in addition to monoglusylated substrates)	2	3	peg.1337:LB|i0728:NMS;LB
	Added peg.2198 to rxn10284 as isozyme (expanding function to include diglucosylated substrates in addition to monoglusylated substrates)	2	3	peg.1337:LB|i0728:NMS;LB
	Added peg.1337 to rxn10279 as isozyme (expanding function to include diglucosylated substrates in addition to monoglusylated substrates)	2	3	peg.2198:LB|i0486:LB;NMS
	Added peg.1337 to rxn10277 as isozyme (expanding function to include monoglucosylated substrates in addition to diglusylated substrates)	2	3	peg.2198:LB|i0486:LB;NMS
	Added peg.1337 to rxn10272 as isozyme (expanding function to include monoglucosylated substrates in addition to diglusylated substrates)	2	3	peg.2198:LB|i0486:LB;NMS
	Added peg.1337 to rxn10278 as isozyme (expanding function to include monoglucosylated substrates in addition to diglusylated substrates)	2	3	peg.2198:LB|i0486:LB;NMS
	Added peg.1337 to rxn10275 as isozyme (expanding function to include monoglucosylated substrates in addition to diglusylated substrates)	2	3	peg.2198:LB|i0486:LB;NMS
	Added peg.1337 to rxn10273 as isozyme (expanding function to include monoglucosylated substrates in addition to diglusylated substrates)	2	3	peg.2198:LB|i0486:LB;NMS
	Added peg.1337 to rxn10271 as isozyme (expanding function to include monoglucosylated substrates in addition to diglusylated substrates)	2	3	peg.2198:LB|i0486:LB;NMS
	Added peg.1337 to rxn10276 as isozyme (expanding function to include monoglucosylated substrates in addition to diglusylated substrates)	2	3	peg.2198:LB|i0486:LB;NMS
	Added peg.1337 to rxn10274 as isozyme (expanding function to include monoglucosylated substrates in addition to diglusylated substrates)	2	3	peg.2198:LB|i0486:LB;NMS
	Added peg.3434, and peg.3436 to rxn10197 as isozymes (added based on close homology to existing genes)	1	4	i0718:LB;NMS;GMM_gln;GMM_nh4
FP: Incorrect reaction GPR	GPR for rxn00224 changed from peg.1013 to (peg.1013 and peg.3773)	2	5	i0724:GMM_nh4;NMS;GMM_gln|i0642:GMM_nh4;GMM_gln
	GPR for rxn07584 changed from peg.2457 to peg.1592	2	2	i0642:GMM_nh4;GMM_gln
FN: Incorrect reaction GPR	GPR for rxn05663 changed from (peg.1001 or (peg.1296 and peg.1297 and peg.1295 and peg.1298)) to peg.1001	1	1	i0663:LB
	GPR for rxn03901 changed from peg.3118 to (peg.3118 or SPONTANEOUS)	2	5	i0312:NMS;GMM_gln;LB;GMM_nh4|peg.3118:LB
	GPR for rxn07584 changed from peg.2457 to peg.1592	2	2	peg.2457:LB|i0604:LB
	GPR for rxn07585 changed from peg.2457 to (peg.3770 or peg.1025)	2	2	peg.2457:LB|i0604:LB
