# Supplementary material for: Building the repertoire of dispensable chromosome regions in Bacillus subtilis entails major refinement of cognate large-scale metabolic model
Source: Nucleic Acids Res. 2012 Oct 29;41(1):687–99. doi: 10.1093/nar/gks963 (PMC3592452; doi:10.1093/nar/gks963)
Supplement: Supplementary Data [file supp_gks963_nar-01731-m-2012-File010.xlsx]

## Sheet: Legend
Table S6: Original and refined biomass objective functions for the iBsu1103 models
A list of all compounds that comprise the biomass composition reactions of the original and refined iBsu1103 models.
Column	Description
Biomass compounds	SEED ID of the biomass component
Compound names	Name of the biomass component
iBsu1103 Coefficients	Stoichiometric coefficient of the biomass component in the iBsu1103 model (mmol/gm biomass CDW hr)
iBsu1103V2 Coefficients	Stoichiometric coefficient of the biomass component in the iBsu1103V2 model (mmol/gm biomass CDW hr)
Change	Description of the change to the biomass composition reaction

## Sheet: Data
Biomass compounds	Compound names	iBsu1103 Coefficients	iBsu1103V2 Coefficients	Change
cpd00001	Water	-105	-105
cpd00002	ATP	-105.003	-105.003
cpd00003	NAD+	-0.01822	-0.01822
cpd00005	NADPH	-0.0002367	-0.0002367
cpd00006	NADP+	-0.001053	-0.001053
cpd00010	COA	-0.000127618	-0.000127618
cpd00012	Pyrophosphate	-0.0008548	-0.0008548
cpd00015	FAD		-1e-06	Added
cpd00016	Pyridoxal-5-phosphate		-1e-06	Added
cpd00018	AMP	-0.005253	-0.005253
cpd00028	Heme		-1e-06	Added
cpd00031	GDP	-0.0002215	-0.0002215
cpd00038	GTP	-0.0004883	-0.0004883
cpd00046	CMP	-0.001153	-0.001153
cpd00052	CTP	-0.0006105	-0.0006105
cpd00056	TPP		-1e-06	Added
cpd00063	Ca2+	-0.002983	-0.002983
cpd00096	CDP	-0.0002924	-0.0002924
cpd00126	GMP	-0.0005939	-0.0005939
cpd00201	10fthf	-0.000206831	-0.000206831
cpd00205	K+	-0.6576	-0.6576
cpd00254	Mg2+	-0.09474	-0.09474
cpd10516	Fe3+	-0.003209	-0.003209
cpd11451	Menaquinone	-0.00014977	-0.00014977
cpd11461	DNA	-0.026	-0.026
cpd11462	RNA	-0.0655	-0.0655
cpd11463	Protein	-0.5284	-0.5284
cpd11493	ACP-protein-complex	-0.000273109	-0.000273109
cpd14954	Liposyl-protein-complex		-1e-06	Added
cpd15664	Cell wall	-0.2242	-0.2242
cpd15670	Lipoteichoic acid	-0.0304	-0.0304
cpd15800	Lipids	-0.076	-0.076
cpd00008	ADP	104.997	104.997
cpd00009	Phosphate	104.987	104.987
cpd11416	Biomass	1	1
cpd12370	ACP-protein	0.000273109	0.000273109
cpd14957	Liposyl-protein		1e-06	Added
