# Supplementary material for: Building the repertoire of dispensable chromosome regions in Bacillus subtilis entails major refinement of cognate large-scale metabolic model
Source: Nucleic Acids Res. 2012 Oct 29;41(1):687–99. doi: 10.1093/nar/gks963 (PMC3592452; doi:10.1093/nar/gks963)
Supplement: Supplementary Data [file supp_gks963_nar-01731-m-2012-File011.xlsx]

## Sheet: Legend
Table S7: In silico media formulations
A list of all compounds included in the in silico media formulations used for all phenotype simulations. The LB media formulation is only an approximation of this undefined media condition. This represents the list of components that cells growing in LB media appear to be able to utilize.
Column	Description
Compound ID	SEED ID of the media compounds
Compound	Name of the media compounds
Old NMS max uptake	Maximum uptake rate of the compounds in the original NMS media composition
NMS max uptake	Maximum uptake rate of the compounds in the refined NMS media composition
Old LB max uptake	Maximum uptake rate of the compounds in the original LB media composition
LB max uptake	Maximum uptake rate of the compounds in the refined LB media composition
GMM nh4 max uptake	Maximum uptake rate of the compounds in the GMM_nh4 media composition
GMM glu max uptake	Maximum uptake rate of the compounds in the GMM_gln media composition

## Sheet: Data
Compound ID	Compound	Old NMS max uptake	NMS max uptake	Old LB max uptake	LB max uptake	GMM nh4 max uptake	GMM glu max uptake
cpd00149	Co2+	100	100	100	100	100	100
cpd00099	Cl-	100	100	100	100	100	100
cpd00058	Cu2+	100	100	100	100	100	100
cpd10516	fe3	100	100	100	100	100	100
cpd00027	D-Glucose	100	100	100	100	100	100
cpd00067	H+	100	100	100	100	100	100
cpd00001	H2O	100	100	100	100	100	100
cpd00030	Mn2+	100	100	100	100	100	100
cpd00009	Phosphate	100	100	100	100	100	100
cpd00065	L-Tryptophan	100	100	100	100	100	100
cpd00063	Ca2+	100	100	100	100	100	100
cpd00205	K+	100	100	100	100	100	100
cpd00254	Mg	100	100	100	100	100	100
cpd00007	O2	100	100	100	100	100	100
cpd00034	Zn2+	100	100	100	100	100	100
cpd10515	Fe2+	100	100	100	100	100	100
cpd00971	Na+			100	100	100	100
cpd00048	Sulfate			100	100	100	100
cpd00053	L-Glutamine	100	100				100
cpd00013	NH3					100
cpd00239	H2S	100	100
cpd00051	L-Arginine	100	100	100	100
cpd00035	L-Alanine	100	100	100	100
cpd00132	L-Asparagine	100	100
cpd00041	L-Aspartate	100	100	100	100
cpd00104	BIOT	100	100
cpd00137	Citrate	100	100
cpd00084	L-Cysteine	100	100		100
cpd00393	Folate	100		100	100
cpd00023	L-Glutamate	100	100	100	100
cpd00119	L-Histidine	100	100	100	100
cpd00107	L-Leucine	100	100	100	100
cpd00039	L-Lysine	100	100	100	100
cpd00060	L-Methionine	100	100	100	100
cpd11574	Molybdate	100	100
cpd00218	Niacin	100	100	100	100
cpd00066	L-Phenylalanine	100	100	100	100
cpd00129	L-Proline	100	100	100	100
cpd00220	Riboflavin	100	100	100	100
cpd00054	L-Serine	100	100	100	100
cpd00305	Thiamin	100	100
cpd00161	L-Threonine	100	100	100	100
cpd00069	L-Tyrosine	100	100	100	100
cpd00156	L-Valine	100	100	100	100
cpd00322	L-Isoleucine	100	100	100	100
cpd00644	PAN	100		100	100
cpd00215	Pyridoxal		100		100
cpd03424	Vitamin B12		100
cpd00182	Adenosine			100	100
cpd01048	Arsenate			100	100
cpd01012	Cd2+			100	100
cpd11595	chromate			100	100
cpd00381	L-Cystine			100	100
cpd00438	Deoxyadenosine			100	100
cpd00654	Deoxycytidine			100	100
cpd00033	Glycine			100	100
cpd00531	Hg2+			100	100
cpd00226	HYXN			100	100
cpd00246	Inosine			100	100
cpd00184	Thymidine			100	100
cpd00092	Uracil			100	100
cpd00249	Uridine			100	100
cpd00216	Chorismate			100
cpd00383	Shikimate				100
cpd00541	Lipoate				100
cpd00793	Thiamine phosphate				100
cpd00046	CMP				100
cpd00126	GMP				100
cpd00028	Heme				100
