# Supplementary material for: Building the repertoire of dispensable chromosome regions in Bacillus subtilis entails major refinement of cognate large-scale metabolic model
Source: Nucleic Acids Res. 2012 Oct 29;41(1):687–99. doi: 10.1093/nar/gks963 (PMC3592452; doi:10.1093/nar/gks963)
Supplement: Supplementary Data [file supp_gks963_nar-01731-m-2012-File012.xlsx]

## Sheet: Legend
Table S9: Primers for strain construction and checking
All primer sequences are represented in the 5' to 3' orientation. The primers for deletion making were designed using the B. subtilis genome sequence 224308.1 in SEED as a reference. The nomenclature of these primers is composed of the interval number with a P1 to P6 suffixe, which is as described in Figure 2 and in Fabret et al., 2002 (PMID:12366828).

## Sheet: Data
Primers in Figure 2
phleo5	CGACGGCCAGTGAATTCGAGCTCG
phleo3	AGCTTGCATGCCTGCAGGTCG
cI2RV	CTTCAACGCTAACTTTGAG
Primers in Figure S2
upp5.2	GCTTGCCATGCCAGCATCGGC
upp3.1	CCTGCGCAAGACGAACAAGTG
NeoFWA1.2	CTTAGCTCCTGAAAATCTCGGATCC
NeoRVA1.2	AATTCTGATAATTACTAATACTAGG
upp5.1m	GGATCCGAGATTTTCAGGAGCTAAGCGGTGAATCTGTATACAATTATAGG
upp3.2m	CCTAGTATTAGTAATTATCAGAATTCGTCAAAAAACCCGCCGGGCATAAG
Primers for deletion making
Index				Interval number	Genome coordinates(a)		Deleted Genes
					Start	End	From	To
1				0642	17532	20556	dacA	yaaE	0642P1	GCTAAATATTCCTGTCATCAGCGC
									0642P2	CGACCTGCAGGCATGCAAGCTTCGTACGACCTCCGTATTTCATTTTC
									0642P3	CGAGCTCGAATTCACTGGCCGTCGTGAAGAAAATGAAATACGGAGGTCGTACGAAACAGTTGAAAGCTGTGGAAACTTATAG
									0642P4	ATAGCAGCAACTGTTCTTCCAACC
									0642P5	ACAAACAAGGCGTTCTCTCTTCC
									0642P6	CTCATCCTCACTCATCGCAACTAC
2				0451	23866	26335	yaaH	yaaJ	0451P1	GAGATTGTTTTGTCCGTTGCATTC
									0451P2	CGACCTGCAGGCATGCAAGCTTTTGGAAACGTCTTTTTTTCATGGGG
									0451P3	CGAGCTCGAATTCACTGGCCGTCGGTGCCCCCATGAAAAAAAGACGTTTCCAAATACGGTTGCAATTTTTAGGGGAAAC
									0451P4	GACTTTTACTTTCTCAAGCACTCCCTC
									0451P5	AAGTCGAAATGAATGTCACGGAAG
									0451P6	CAGCAAGAATGCACAAATGAAAGAAG
3				0643	47704	53366	yabD	sspF	0643P1	CTTGAGGATTTGGCAGTATCACG
									0643P2	CGACCTGCAGGCATGCAAGCTAAGTGAAAAACTCCTTTCTTGTCGAAAC
									0643P3	CGAGCTCGAATTCACTGGCCGTCGGTGTTTCGACAAGAAAGGAGTTTTTCACTTGGATGTGACCCGGGGG
									0643P4	AAGCAAACAGCTTCCCTACCTTG
									0643P5	GGTTTTGCGCCCTCTGTTTTTTTC
									0643P6	GCAACTACCATGATCTCATCACAATC
4				0637	55297	56157	yabJ	spoVG	0637P1	GATTACGAAGGTAATTCCGGTGG
									0637P2	CGACCTGCAGGCATGCAAGCTTCATGATTCTGTCTCTCCATTCTTTAAAAG
									0637P3	CGAGCTCGAATTCACTGGCCGTCGCTTTTAAAGAATGGAGAGACAGAATCATGAAAAATAACCAAAAAGCAAGGACTGCTG
									0637P4	ATCTTCCGTAACAGTTGAACCTGC
									0637P5	TTGAAGCCGAAGGAGTAGATGAAC
									0637P6	CTTTCAGCAGTCCTTGCTTTTTGG
5				0517	60069	64633	yabK	spoVT	0517P1	ATGAGCAGCAATCAGTCAGCTATC
									0517P2	CGACCTGCAGGCATGCAAGCTTTATACCTTTGCGTTAAATTCGTTCATG
									0517P3	CGAGCTCGAATTCACTGGCCGTCGGTCATGAACGAATTTAACGCAAAGGTATAAGTCTTATTCCTTTCTTCGAAAATAGGTATG
									0517P4	TGCCGAAGCTGATACAAGTTAAGG
									0517P5	AGGGACAGGTCTATATCATGGAAGG
									0517P6	TACGCCAAGCATAGACATATGCAG
6				0644	76982	82694	ftsH	cysK	0644P1	CAACGCCAAAGATGACTACACAAG
									0644P2	CGACCTGCAGGCATGCAAGCTTCCTTACCTCCTCCCACAGTAAG
									0644P3	CGAGCTCGAATTCACTGGCCGTCGAGTTGTGCTTACTGTGGGAGGAGGTAAGGAAAAAAGCCAAAACTCCCGGTTCG
									0644P4	CGGAACAGAATCAATCACAACTCC
									0644P5	TGACAATCCGAAAGAAGTAGGGG
									0644P6	GTGATTGTTTCATCATCTGTTCCC
7				0645	117887	119013	nusG	rplK	0645P1	AAGGCGAATAGAGAGACGGGTAAG
									0645P2	CGACCTGCAGGCATGCAAGCTTCTATTCAGGACTGTCCAGTCCTTC
									0645P3	CGAGCTCGAATTCACTGGCCGTCGGGAGGGAAGGACTGGACAGTCCTGAATAGATTTGTTTCTTGTCGGGTTGCGAG
									0645P4	GCTAAGCAACATAGAAAGCAAGCC
									0645P5	GTAGTCGTACCCGAAGAAGAAGAAAC
									0645P6	CGAACTTGTTAAAACTCGCAACCC
8				0647	157420	160542	ybaL	ybaN	0647P1	GTGAAAGTATGAAAAGCAGCGACC
									0647P2	CGACCTGCAGGCATGCAAGCTCGAACCTCACCCTTTTGTGTATTC
									0647P3	CGAGCTCGAATTCACTGGCCGTCGGTAAACGAATACACAAAAGGGTGAGGTTCGTGATGATGCCTCCTTATCTTGTCC
									0647P4	GAATGCTGGCAACTAAGATCAAGG
									0647P5	AGTGCAGGTATAAAAGGTGAACCG
									0647P6	GCTCTCTCCAAAAAATAAAAAACGCAC
9				0025	176305	194022	ybaR	ybbK	0025P1	CTGATTCCACACTGCCAAGAAAAG
									0025P2	CGACCTGCAGGCATGCAAGCTGGCGTCCTACTCTCACAGGG
									0025P3	CGAGCTCGAATTCACTGGCCGTCGGGGGGTTTCCCCCTGTGAGAGTAGGACGCCATTGGTTTCTCCTCTCTTGCTTTGC
									0025P4	GTTCAGGACAGCTCATTTCATCAC
									0025P5	AGACGATTCATTCCATAGTGCGG
									0025P6	AGCACATTTGTTTATCCTGCAACC
10				0455	194596	196041	sigW	ybbM	0455P1	TAAAGGTGTTTTGCGCGTATGTTC
									0455P2	CGACCTGCAGGCATGCAAGCTGATTCGAACCAACGCATGACG
									0455P3	CGAGCTCGAATTCACTGGCCGTCGCTTTGACTCCGTCATGCGTTGGTTCGAATCAGCGCGTTAGCCGCTTTG
									0455P4	AAACTTTTGGTCGTCCGTTCCT
									0455P5	TCGTATACATACAGACCGGTGAAGG
									0455P6	TTGACAGTGACATCACCTTTGACC
11				0648	205395	335654	ndhF	ycgG	0648P1	TCCAAACACAGAACAAGCTCTCC
									0648P2	CGACCTGCAGGCATGCAAGCTTCTAAATTCTCCCTTTTTTAAAACTCATTA
									0648P3	CGAGCTCGAATTCACTGGCCGTCGTAATGAGTTTTAAAAAAGGGAGAATTTAGAATCAAGGACTGGCAGGGCG
									0648P4	TATTGCTGTGTCATTGGTTTGCTC
									0648P5	ATTATGTTCAGCCTGCCATCTTTG
									0648P6	GGTTCATACACCGTTTTTAGCCAG
12				0649	338728	371263	tmrB	yckE	0649P1	GATAGACGCCATTCACTCCATTC
									0649P2	CGACCTGCAGGCATGCAAGCTAGCTTCTGTACACGACAAAAGCC
									0649P3	CGAGCTCGAATTCACTGGCCGTCGCGGAGCGGGCTTTTGTCGTGTACAGAAGCTAGAGTCCCTGAGAGTTATTCTCTC
									0649P4	TGAAAACAGAAGCTGCAGAAGGAG
									0649P5	CTGCAATTCCAGAGGTGATTCC
									0649P6	TGAAGAAGTCTTAGAATACGCGGG
13				0456	374174	375963	yckF	yckH	0456P1	ACTCCTTCTGCAGCTTCTGTTTTC
									0456P2	CGACCTGCAGGCATGCAAGCTCATCACACAACCGGCCTGAAG
									0456P3	CGAGCTCGAATTCACTGGCCGTCGCGGCCTGATCTTCAGGCCGGTTGTGTGATGGACGCTCTTCGCAAGGGTG
									0456P4	ATGCCAAGCATCTGCTTCTCTTTC
									0456P5	GGTGAAAATTTGGTGGGATGAAAG
									0456P6	CACTGCAAGCGTTAATTCCTTCTC
14				0650	402798	424468	ycxA	yclH	0650P1	GTCATACAAGCTATGCGCCTTTG
									0650P2	CGACCTGCAGGCATGCAAGCTGTTTCGACCTGCCTTTATTTGAGTATTTC
									0650P3	CGAGCTCGAATTCACTGGCCGTCGCGAAATACTCAAATAAAGGCAGGTCGAAACAGGTTCCGCCTCTTTCTATTCC
									0650P4	AACGGGCCTTTTGGAATATGAAGG
									0650P5	GATCTTGAGGACCCTGACAACTTC
									0650P6	CGATTTGCTCATGACTTCTCCC
15				0651	430203	507295	yclM	ydbO	0651P1	AGAAAAAGCTCTCCTTTGTCGCAG
									0651P2	CGACCTGCAGGCATGCAAGCTTCGTACATAAATAGCGGGCGG
									0651P3	CGAGCTCGAATTCACTGGCCGTCGCGGGCGCTGCCGCCCGCTATTTATGTACGAGGCTGTTTAACGAATTAGCTTATATGTTC
									0651P4	GGGAACATGCTGAAAGGTGTAAAG
									0651P5	AAAGCATAGGGCGGTATATGGAAG
									0651P6	TTAAACTCCGCTCCGTAAAACATC
16				0581	510315	514572	ydbR	ydbT	0581P1	AGAAGGACACTGCCGGTAAAAG
									0581P2	CGACCTGCAGGCATGCAAGCTTTATGAAAGCGGGCTCTCTATTAAATC
									0581P3	CGAGCTCGAATTCACTGGCCGTCGAAAGATTTAATAGAGAGCCCGCTTTCATAATTAATACCGCCGCTCTTTTTTTTG
									0581P4	GGCTTTTTGTGCCAGATTTCC
									0581P5	CGGCTATCAAAATGGCTACAAAAG
									0581P6	TACAAGCCAGATGAACAGCACAC
17				0249	529148	607960	ydcL	ydgF	0249P1	ATTTGGCATAGGCTCATTCCTCC
									0249P2	CGACCTGCAGGCATGCAAGCTGGCCGAGAGGACTTGAACC
									0249P3	CGAGCTCGAATTCACTGGCCGTCGTAACCCGTGGAGGTTCAAGTCCTCTCGGCCTTATGCTTTTTCAGTTTTTGTCAT
									0249P4	TCTTTCGACATCAACTGGTCTTTG
									0249P5	CAAATAGCAGAACAAATCCGAAGG
									0249P6	ATGCGGGAAGTGACTGAGAGTATC
18				0652	611906	633638	ydgI	ydhT	0652P1	ATAACCAGCTAGGATCGGTTTCAG
									0652P2	CGACCTGCAGGCATGCAAGCTAACAAAGAGCCCGGGAATGTTTTC
									0652P3	CGAGCTCGAATTCACTGGCCGTCGAGCCCGGAAAACATTCCCGGGCTCTTTGTTTTAAGCATTCATATCGCCTAACCCAG
									0652P4	CGATAAATGGATCACAGGTTAAGTCC
									0652P5	CAGTGATTCCAGATAAGTGTTGTCTATTTC
									0652P6	CGCAATCTGTTCTTCTATCGTTCC
19				0653	644244	648645	ydiF	ydiK	0653P1	ACTGTGCAAAGAAAAAGACGCAAG
									0653P2	CGACCTGCAGGCATGCAAGCTAAAAGTCAAGCACCTCTTTTTAGAGG
									0653P3	CGAGCTCGAATTCACTGGCCGTCGAGCACCTCTAAAAAGAGGTGCTTGACTTTTTCATAAAAATAATCCTCCAATAATCAA
									0653P4	GCGATTGTTACACCGTCATTTGT
									0653P5	ACAGTCAGCAGCTCTTCTTTTATGG
									0653P6	CAGAATCAACCTTTACGGCATCAC
20				0654	653148	653528	ydiM	ydiM	0654P1	GTGCGTAAAGGGATGGAACAAG
									0654P2	CGACCTGCAGGCATGCAAGCTCATTCGGACATAAATACGACGATGG
									0654P3	CGAGCTCGAATTCACTGGCCGTCGAATGTCCATCGTCGTATTTATGTCCGAATGAATTATCTGAGGCCTGTACG
									0654P4	CATACGGAGCCAAGATTCAT
									0654P5	GAGTTTTGCCATTTATTTGTCCCTAAC
									0654P6	CCTTCCAGGCTTTCAAATGTGTAG
21				0655	657900	716251	ydiQ	yerC	0655P1	AGCTGGAGGTAAAGAAGGGATTG
									0655P2	CGACCTGCAGGCATGCAAGCTTATACGAAGCTCTCCTTAGTATTGAAG
									0655P3	CGAGCTCGAATTCACTGGCCGTCGATTCTTCAATACTAAGGAGAGCTTCGTATAAAAACCGCCCTGCCGTCTG
									0655P4	TTCTTCGCAACTATCCCGTCATC
									0655P5	ACTGGTGTCCTTGGGTTTGATG
									0655P6	GCTCCATTATTTTTGTTCTAAAGGCTC
22				0656	724493	726345	yerI	sapB	0656P1	AAGCAAGCTGACAAAAGCACAAG
									0656P2	CGACCTGCAGGCATGCAAGCTCCTTTCATTGCTATAGATTTGATAATGATT
									0656P3	CGAGCTCGAATTCACTGGCCGTCGAATCATTATCAAATCTATAGCAATGAAAGGTTACTTTTTGCGTTTTAACAGCTTTTCC
									0656P4	CTTTATTGCCATGCTGTTAATCGG
									0656P5	ATTGAGAGTGTATGAGAAAGCGCC
									0656P6	AAGAAGCGTTTGCCAGTCTTCTG
23				0038	731446	735619	yerO	yerP	0038P1	CAAGCAACAGACCATCATAAAGCA
									0038P2	CGACCTGCAGGCATGCAAGCTTTAGCGTTTTTTAATTTCTTCAAGCAGA
									0038P3	CGAGCTCGAATTCACTGGCCGTCGATTCTGCTTGAAGAAATTAAAAAACGCTAAAAAACAAAAAGCCTCAGCTCTGC
									0038P4	TCTACTGGGGGTTTCATTTTCATC
									0038P5	GGAATACGGCCTTGATGAAGATAC
									0038P6	AGTCTGCCAGGTTTGTGTTCTTTC
24				0657	737109	854584	yefA	yfkO	0657P1	CTCACGAATTCTACATTCGCTCC
									0657P2	CGACCTGCAGGCATGCAAGCTCTATAATCACCTCTAGTTTTAAGCGAAAG
									0657P3N	CGAGCTCGAATTCACTGGCCGTCGTCTTTCGCTTAAAACTAGAGGTGATTATAGACAAGATCTGCTGTTGAAGATG
									0657P4N	TATCACACTCGGCGAGGT
									0657P5	GGCACTTCAAAAAGCGTATCAGG
									0657P6	CGATCCCAGAAAGGATCACTAAAG
25				0658	859771	933940	yfkL	yfhO	0658P1	ACGATATCCTGCACCTGAACTTG
									0658P2	CGACCTGCAGGCATGCAAGCTTTATTTCTCAAGCAATGCCAATGACTC
									0658P3	CGAGCTCGAATTCACTGGCCGTCGCGCGAGTCATTGGCATTGCTTGAGAAATAAATAAGACGTAAAAAGCCCGGCTC
									0658P4	GGGAATTGTTCTACAAACCGGAG
									0658P5	GAAGCATTTACAGTTTACCGTGCC
									0658P6	AGAGCGAACAGTACACCGACAATAC
26				0659	937749	941953	ygaB	ygaE	0659P1	AAAAAATCTGGAAGATGGCAGGAG
									0659P2	CGACCTGCAGGCATGCAAGCTTCTGTAGACCTTCCACAAGTTTTG
									0659P3	CGAGCTCGAATTCACTGGCCGTCGAAACGACAAAACTTGTGGAAGGTCTACAGACTAGTTTTTTAGATGTTTAAATGCATCCTC
									0659P4	TTCCCCATGATCACCTTTTAACTC
									0659P5	CGCTGATCTCTATCGTTTTATTCCC
									0659P6	AATGCTCACTTTCCAAATCCAGAG
27				0660	944671	945911	ygaH	ygxA	0666P1	GAAGAATTGGAAGCCGGTAAAATC
									0666P2	CGACCTGCAGGCATGCAAGCTGTGATCGCCTCCTCTTTTAATCC
									0666P3N	CGAGCTCGAATTCACTGGCCGTCGGCTTTGGGAAATGGAAAACG
									0666P4N	CGCTGATAGCAGTTATCATTTAAGG
									0666P5	TCTGTATTCTACCGATGACGCAAG
									0666P6	GCCGATTTTTTTCAGCTGTTCCTG
28				0040	952798	966380	ygaI	yhzA	0040P1	GGTTAAGACACCGCCCTTTCAC
									0040P2	CGACCTGCAGGCATGCAAGCTCGGTGGTCGGGGTCGAAC
									0040P3	CGAGCTCGAATTCACTGGCCGTCGTCTGGAGTGTCGGTTCGACCCCGACCACCGCATGACGTCTGTCCCCTTCAC
									0040P4	CAGATCAAGCTTTTCCCTCAGCAC
									0040P5	TAAAAAAACCCGCTGACTACAACG
									0040P6	TCCAAAAACACACCTGAAAAACCC
29				0466	966645	968604	yhzB	yhbA	0466P1	GACGATAGCACAACACAGGAAATG
									0466P2	CGACCTGCAGGCATGCAAGCTAGCGGGTGATGAGAATCGAAC
									0466P3	CGAGCTCGAATTCACTGGCCGTCGATGTCGTGAGTTCGATTCTCATCACCCGCTCATACGTATAGAGCAGAAGGAAAAAAC
									0466P4	GCGGCAGTATTGGACAGATTTAAC
									0466P5	TCATGGGCCGAGTCTTTACTTTC
									0466P6	TCTGGGTCAGAAAAGAGATGCAG
30				0661	971597	1027682	yhbF	yhdJ	0661P1	CTGCCGCGATTCTTGTTTATGAAG
									0661P2	CGACCTGCAGGCATGCAAGCTTTACAACTTTGTGGATGTTTCAACCG
									0661P3	CGAGCTCGAATTCACTGGCCGTCGGCGTCGGTTGAAACATCCACAAAGTTGTAACGAAAAAAGACGCCTGAAAAGGC
									0661P4	GTGTTTTATTTCGTGCCAGACAGC
									0661P5	GGATTGCGGCTGATAAAGGAG
									0661P6	CAGCTCCTTTAGTTGCTCATAGGC
31				0256	1031475	1064215	yhdP	yhaP	0256P1	AAAACGGCTCTGGACTGGAAG
									0256P2	CGACCTGCAGGCATGCAAGCTTTATAGCTGATCAAGTTTATTCTCTAGTTC
									0256P3	CGAGCTCGAATTCACTGGCCGTCGGAACTAGAGAATAAACTTGATCAGCTATAATTGGAAAACAGCCTGGGGATTC
									0256P4	AGGAGAGGCGGAAAAGTCAAAG
									0256P5	CGCTCGATCAACAGTGACATTAAC
									0256P6	TTCTGATTGTTGAAAGCCGGTGAG
32				0663	1071518	1116027	yhaK	yhxC	0663P1	TTTGACAGGATCACTGACTTCACC
									0663P2	CGACCTGCAGGCATGCAAGCTTCAAACCCTGGTGCTGGTGG
									0663P3	CGAGCTCGAATTCACTGGCCGTCGTGAAAAATCGCCACCAGCACCAGGGTTTGATAAAAAGCCAATCCTTGAAGG
									0663P4	CTATAATCCAAGCCCGATGCTGTT
									0663P5	AGGTGCCGATAGCTGTAATTTTTG
									0663P6	CACAGACATTCTTGCTGTCATTGC
33				0524	1117160	1120099	yhxD	yhjB	0524P1	CGTTACGTTTACAAGGTCCCTTTC
									0524P2	CGACCTGCAGGCATGCAAGCTCTAATACCGTTCCCCGAGCTCA
									0524P3	CGAGCTCGAATTCACTGGCCGTCGATTTTGCGTGAGCTCGGGGAACGGTATTAGTCATTCTGCTTCCTCCTTTTTATTTTCC
									0524P4	CCTTTTTGCCGACATACCATAAGAC
									0524P5	ACCCCTGAGCATAAGCAGAAAAAC
									0524P6	GGGATTTGTCGCTTTTGAGACTG
34				0664	1122334	1135054	yhjG	yhjQ	0664P1	TGCAGATTTGGCATATTGACTCCT
									0664P2	CGACCTGCAGGCATGCAAGCTTCACCACTCCTTTTGTTTCATGA
									0664P3	CGAGCTCGAATTCACTGGCCGTCGTCGTTTTTCATGAAACAAAAGGAGTGGTGAGGTTGATTCCCCCTGTATGAC
									0664P4	TAATAGGTTTTCCCCGTCATTCTG
									0664P5	TGGGTAATGTATCTATCCGCCAAG
									0664P6	ACCGATTTCAGAAACTAGGATAAATTTG
35				0260	1147930	1194299	yisC	yitZ	0260P1	CTGAGCATGAAGCACAAAAGGA
									0260P2	CGACCTGCAGGCATGCAAGCTTCATTTTTTCTTTTTTCGTTCATTTGATTT
									0260P3	CGAGCTCGAATTCACTGGCCGTCGAAATCAAATGAACGAAAAAAGAAAAAATGACGCGGTCAGCCTGTTTTTTTATG
									0260P4	TGGGTATAAACTGCTGCACTCAC
									0260P5	GTTTTTGAAAGGCCGCTCTTGTTTC
									0260P6	AGCTTAACAGAACAGGGGACGAAG
36				0665	1203972	1205365	yjzC	yjaU	0665P1	GGAAATGAAATCAACGGGAGAAG
									0665P2	CGACCTGCAGGCATGCAAGCTTGTTTTTCCTCCTTTTCCTTTTTGCT
									0665P3	CGAGCTCGAATTCACTGGCCGTCGCTACAGCAAAAAGGAAAAGGAGGAAAAACAAGAATATAATGACAACAGCCTTCTCTTTTG
									0665P4	AGATCCGATTGATCTGTGACGTAG
									0665P5	GGGTTTTTGGCTTTTTAATGCTGG
									0665P6	CATGTACGCTGTAGGGATATGGAG
37				0666	1209967	1217550	yjaZ	yjbA	0666P1	GAAGAATTGGAAGCCGGTAAAATC
									0666P2	CGACCTGCAGGCATGCAAGCTGTGATCGCCTCCTCTTTTAATCC
									0666P3	CGAGCTCGAATTCACTGGCCGTCGGTGCATAGGATTAAAAGAGGAGGCGATCACAAAAAACCGCTCTTTGCAAAG
									0666P4	CATGTGTTTTCTGCCCATATTGCT
									0666P5	TCTGTATTCTACCGATGACGCAAG
									0666P6	GCCGATTTTTTTCAGCTGTTCCTG
38				0668	1230738	1235179	yjbG	yjbJ	0668P1	AGCAGAAAATACAGCGAACAGGAG
									0668P2	CGACCTGCAGGCATGCAAGCTGGTGATCCCCCTCGTCTTC
									0668P3	CGAGCTCGAATTCACTGGCCGTCGCTTGAATCAAAGAAGACGAGGGGGATCACCGCTGAGCGGGCTTGGCG
									0668P4	GTATGCTTTTCCGTCTCGCTTTTTC
									0668P5	CGGTTGACCGTTATATTGACTTCC
									0668P6	GCCGAGATGGATGTTTCTGTTAATC
39				0235	1237932	1253183	yjbO	yjcC	0235P1	AGAGTTGAAAGTGAAGCTCAAGGG
									0235P2	CGACCTGCAGGCATGCAAGCTCTATTCACCTTTTCCAATAAACGAATCC
									0235P3	CGAGCTCGAATTCACTGGCCGTCGCAGGATTCGTTTATTGGAAAAGGTGAATAGTTAATGATGCAAGGGCTGTCTTGC
									0235P4	ATGAGAAAGAATCCCCAGTTGACC
									0235P5	GAATCGGCTCGCCTAAAGATG
									0235P6	TCAAGATCCGCTTCTTTCGTAATAG
40				0263	1255907	1262087	yjcF	yjcL	0263P1	CGAGATTGATATTGTTCCAGAAGG
									0263P2	CGACCTGCAGGCATGCAAGCTACGCATCCGGATCTTTTGAGA
									0263P3	CGAGCTCGAATTCACTGGCCGTCGAAATCCGGATCTCAAAAGATCCGGATGCGTAACCCCATCACCTCTATTGTTAGAA
									0263P4	CCAAGCATTAAGAGCTGGAAGAA
									0263P5	GAACATATTGCCCGGATTACAAAG
									0263P6	CACTTCATTACGATCCGTCATGTC
41				0728	1263173	1417361	yjcM	ykzE	0728P1	AAAAAAAGCCAGGATACTGCCAAG
									0728P2	CGACCTGCAGGCATGCAAGCTTAAATTGATACTAAATCGTTGATCATGCC
									0728P3	CGAGCTCGAATTCACTGGCCGTCGAGGCATGATCAACGATTTAGTATCAATTTAAAAAGACCTCTTAGGCGGCG
									0728P4	TTCTGTTGCTTCATTTGCCTGAAC
									0728P5	GAACAAATGCAATATGCCAATG
									0728P6	CATTGTCACGGAATTTGATTATTTG
42				0671	1421390	1429586	ykrS	ykrZ	0671P1	TCACATGAAGAGATCAAACAGCAC
									0671P2	CGACCTGCAGGCATGCAAGCTTTATTTTTCTTTATAGGAGATTCGCTCG
									0671P3	CGAGCTCGAATTCACTGGCCGTCGATCGAGCGAATCTCCTATAAAGAAAAATAAGCGTGAGATAGCCCCGTTC
									0671P4	TATTGAAAGTGAAGTGCGAAGAGG
									0671P5	TCAGGCAGAACAAGAACATCAGC
									0671P6	CCTGAGTCGCTCTGAAAAGACTG
43				0672	1430493	1444764	eag	ykvP	0672P1	TGAAAATCAAGAGGAAGTGGCAAG
									0672P2	CGACCTGCAGGCATGCAAGCTTAGTTCCCTCTTTCATATGAATTTTTTCC
									0672P3	CGAGCTCGAATTCACTGGCCGTCGTGGAAAAAATTCATATGAAAGAGGGAACTAAGGAGAGTAATATGAATGAAGGGG
									0672P4	AATGCCTCGTGTAGAACATTTTGG
									0672P5	CATTGAAGGTTTACGGGTCAGTTC
									0672P6	AAACTGCTGATAACAGCCAATCCC
44				0673	1447128	1469264	ykvS	ykuA	0673P1	CAAGTGTAGGATGGGTGGAAAAGT
									0673P2	CGACCTGCAGGCATGCAAGCTAACCTCCTTATTTCCACATTTATTCAAAA
									0673P3	CGAGCTCGAATTCACTGGCCGTCGTTTTTGAATAAATGTGGAAATAAGGAGGTTAAAACAGGGTGCACAACTAAAAGATTG
									0673P4	TCAAAGTAATGTTCGTTGCCTTCC
									0673P5	GGCCTTGACATCTTTCTTAACGG
									0673P6	TACAATCGGTGTCATGAGAGATGG
45				0470	1471249	1486330	patA	ccpC	0470P1	GAAACAGGCCATCAATCCCTAAAC
									0470P2	CGACCTGCAGGCATGCAAGCTTTATTTTTTTGGAAATGAAATTTTAAACGC
									0470P3	CGAGCTCGAATTCACTGGCCGTCGGCGTTTAAAATTTCATTTCCAAAAAAATAAAGACAGCGAGGTGCTGTCTTTTTT
									0470P4	GCCAATTCCTTGTTCCTCCTCTAA
									0470P5	CCTCCACAATTAACCTTCTTCCTATCC
									0470P6	AAAGTCGGCAGTACCACTCTGTTG
46				0214	1490283	1492741	ykuS	ykuV	0214P1	GATTGATATGAACGTTGTGCTTGG
									0214P2	CGACCTGCAGGCATGCAAGCTTTAATTGGCATAAACAGAAAAATAACCTG
									0214P3	CGAGCTCGAATTCACTGGCCGTCGACAGGTTATTTTTCTGTTTATGCCAATTAATATTTCCTAAAAACCTGACCTCATCAG
									0214P4	CGAATCATAGAAACGAAAGAAAGACTG
									0214P5	TGTAATGCAGTGTTTCGTCAAAGC
									0214P6	CTCATGGTTTGTATCAGCAGCAAG
47				0215	1493768	1517548	yknT	abh	0215P1	AGCAATGAAATTACGTCAGCCC
									0215P2	CGACCTGCAGGCATGCAAGCTTTATTCGTTTGCTGATTCTGCAGAT
									0215P3	CGAGCTCGAATTCACTGGCCGTCGATCGAATCTGCAGAATCAGCAAACGAATAAAATTATGCTAAAAAAGGCGGAGTGA
									0215P4	TGCCTTTTCCAGCTTCACTTTC
									0215P5	GATAGGCAAAAAGGAACGTCAAGAG
									0215P6	TTTATGTCGTCTGCTGATTCGACC
48				0674	1519874	1522489	ykqB	adeC	0674P1	TTTAACATCTGTCAGCGGTTTCCT
									0674P2	CGACCTGCAGGCATGCAAGCTTTATCCTTTTGGCAGCGAATTCATA
									0674P3	CGAGCTCGAATTCACTGGCCGTCGCGGCATATGAATTCGCTGCCAAAAGGATAAAAAGAGGCACTCCCTTAGGG
									0674P4	TTAAAGGGCTTTTTATCACCCACG
									0674P5	ATTGACTAAGCACAGGCGTTCC
									0674P6	AAAAGCAAATCAGCGTCAAAACCC
49				0591	1525565	1527307	ykrB	ykyA	0591P1	TAGTCAATTCCGAGCAGTTCGTC
									0591P2	CGACCTGCAGGCATGCAAGCTTTATTTTAAAAGGCCCAATTCTTTGACAG
									0591P3	CGAGCTCGAATTCACTGGCCGTCGGCTGTCAAAGAATTGGGCCTTTTAAAATAACTCGATCAGCTCTTTTTTTGAATG
									0591P4	TCTTCTTTCGCATCCTCAATCAC
									0591P5	TGATATTAATTTGAGGAGCTGCGAG
									0591P6	ATGTTCCGCTGACGTTTTTGCTTC
50				0675	1532688	1550198	slp	ylaK	0675P1	TCTTTCTCTCAGCTTCGACCAC
									0675P2	CGACCTGCAGGCATGCAAGCTTTATTTTACGATGTGAATCGGACTTCC
									0675P3	CGAGCTCGAATTCACTGGCCGTCGATCGGAAGTCCGATTCACATCGTAAAATAACACTTAAATGATTTCGATCTCTTTTACATC
									0675P4	TTACACCTGCAATGCTGTTCCC
									0675P5	CTTACCTAAACCCACAATAAATCCCC
									0675P6	CCACTTATTCACACGCACATAAACC
51				0676	1553516	1564720	pycA	ctaG	0676P1	TGGTTGATGAAAAAGACGGTAAAGA
									0676P2	CGACCTGCAGGCATGCAAGCTTTACAGATAAACAGTTTTTTTGAGCTGTT
									0676P3	CGAGCTCGAATTCACTGGCCGTCGAAACAGCTCAAAAAAACTGTTTATCTGTAAAAGGTACAGCGAAATATGCTGT
									0676P4	ACTTCGCCAGTTGATTCTCCAA
									0676P5	GCAGGTTATTTTATTCTCCTGCGTTAG
									0676P6	CGCCTGATTAAACAAGAGGTCAAG
52				0594	1569967	1573208	ylbJ	ylbL	0594P1	CAATGGACAAGATTGCGTCTTACTC
									0594P2	CGACCTGCAGGCATGCAAGCTTCATCCTTGTCTGAATTTTTGCTGAAG
									0594P3	CGAGCTCGAATTCACTGGCCGTCGGCGCTTCAGCAAAAATTCAGACAAGGATGACTATACATTTAAAAAGTGTTGTTCATCTTC
									0594P4	CGTCCATTTCATTTGTATCACCTC
									0594P5	AAAGCCGATTAAGAGTTCGGACAG
									0594P6	AGCTTGAGCTGTATGTTTCAAGGG
53				0677	1575531	1579397	ylbO	yllA	0677P1	CTGGCCCCCTTTTTAAGTTCTTC
									0677P2	CGACCTGCAGGCATGCAAGCTATTCAATCTCCCTCCATGTCAGC
									0677P3	CGAGCTCGAATTCACTGGCCGTCGTAAATAAGCTGACATGGAGGGAGATTGAATAATAAAGTTTTAAAGAACCCTGACTAGTTC
									0677P4	TTCAGCTCCGGTTCAAACTCTTC
									0677P5	AGTGCGGACACGAGTATCAATTC
									0677P6	ACGGGTCCTTCAGCTTCTCAATAG
54				0679	1598678	1612416	bpr	divIVA	0679P1	ATTCGGCAGATTAGGAGGATTTAG
									0679P2	CGACCTGCAGGCATGCAAGCTTTTCATCCCCCTTTTTCAACATGC
									0679P3	CGAGCTCGAATTCACTGGCCGTCGTAAAAAGCATGTTGAAAAAGGGGGATGAAAATTCTCTGATTATCTTGACATTTTCTTAGC
									0679P4	TGCATCATCATAGAACATGCCTTC
									0679P5	GAGTGCAGTGCATATTTTTCCCAC
									0679P6	CATTTCCCATTCCGTTTTAGTGAG
55				0680	1615601	1617434	ylyA	ylyB	0680P1	ACGGAGAACCGGTTATTACAGATG
									0680P2	CGACCTGCAGGCATGCAAGCTAAGATTTTTCCTTTCGTTCTAAAGGATGTC
									0680P3	CGAGCTCGAATTCACTGGCCGTCGGACATCCTTTAGAACGAAAGGAAAAATCTTCCATCCACGAACAGGAGAATATG
									0680P4	AGCCCGATGACGATAATAACAGG
									0680P5	CAACGGATATCGAATATGGTCAGG
									0680P6	CACCATTAATAAACCGGACGTGTC
56				0681	1629781	1641070	cysH	yloC	0681P1	TTGGAGTAGACCTCGTCAATGTTC
									0681P2	CGACCTGCAGGCATGCAAGCTTTCTTCTTTCCTCCTTTCGGAGAC
									0681P3	CGAGCTCGAATTCACTGGCCGTCGTTGTTTGTCTCCGAAAGGAGGAAAGAAGAAATGACGATTAAACTGATTAATATCGGATTT
									0681P4	CAGTTTTCCAATCACATTAGCCGT
									0681P5	CATTTTTGAACCGTGTGAGAGAAAC
									0681P6	GAAATCAGGGAAGAGCTTGTTGAG
57				0595	1655826	1661257	yloV	ylpB	0595P1	AGATCAAACAGATTTAGACCTCGCC
									0595P2	CGACCTGCAGGCATGCAAGCTCTACGGGTTCGTCACTCGTAC
									0595P3	CGAGCTCGAATTCACTGGCCGTCGGTCCAAGGCGTACGAGTGACGAACCCGTAGGTATCAGAAGTTTTTGGTGTTCAGCC
									0595P4	AAAAATTGACAACGCAGAGCCTTCC
									0595P5	ATCATCCGGCCATATTAGTTGTTC
									0595P6	CTAAGTGCAGTTGGCATCGTTTG
58				0639	1679380	1681918	ylqH	sucD	0639P1	TTCGTCCTCAGGCATACTATTGG
									0639P2	CGACCTGCAGGCATGCAAGCTTCATATTTTCACATCCACTTCCTGATC
									0639P3	CGAGCTCGAATTCACTGGCCGTCGAGTGATCAGGAAGTGGATGTGAAAATATGATAAAAAAGGGACAGCCGTCAAGG
									0639P4	TGAGATCTAAATCAAGACTGTGTGCC
									0639P5	AAGACCCTAGTTACACATCAGACGG
									0639P6	ATTTGTGCCGTATTCAAGCATCTG
59				0682	1690677	1700410	flgB	flgE	0682P1	CAGGCATTATTGCAGACAGAAGG
									0682P2	CGACCTGCAGGCATGCAAGCTATCCACTTACCTCCATTTCAGTTTTTTTC
									0682P3	CGAGCTCGAATTCACTGGCCGTCGTGAAAAAAACTGAAATGGAGGTAAGTGGATATGATTAAAGTAACCCGTTTGAACGG
									0682P4	TTCTATCGTCAGTTCAGATGTGCC
									0682P5	CAGCAAAAAGATGAAATCCAGCAG
									0682P6	GAGGTAAAATAGCGAACACTGAAGG
60				0683	1736277	1738175	truB	ribC	0683P1	AATTACCGGTTTGAATGATGTCCC
									0683P2	CGACCTGCAGGCATGCAAGCTTTGCCTTTCACTCCTTCTTTTGAG
									0683P3	CGAGCTCGAATTCACTGGCCGTCGAAAAAACTCAAAAGAAGGAGTGAAAGGCAACTTGCAACGCACGCAAATTTTATTC
									0683P4	ATCTGCTTCACTTGCTTGATTGTG
									0683P5	GTATTCCGCTGTAAAAGTAAACGGC
									0683P6	CCAGCTTTTCCGTCTAAATCATCC
61				0597	1741969	1743572	ymxG	ymxH	0597P1	CGGTGTTAAAATTGATATTGAGCAGG
									0597P2	CGACCTGCAGGCATGCAAGCTTTACTTCAATAGTCTTGTTTCATCCATTAG
									0597P3	CGAGCTCGAATTCACTGGCCGTCGCTAATGGATGAAACAAGACTATTGAAGTAAATAGCCCAATTGACTGTGAAGCG
									0597P4	GAGCATCATTTGTCGAGATACCC
									0597P5	TGCTACTATGCAAAGGTGCTTGAC
									0597P6	TCTGTCACCCCCTTGTACTATGTATG
62				0684	1748929	1761648	ymfA	ymfM	0684P1	CTATGATCCAATGGTGACGAGAAAC
									0684P2	CGACCTGCAGGCATGCAAGCTAAGGCCGGCATCAACGACAAATATG
									0684P3	CGAGCTCGAATTCACTGGCCGTCGTCAGACATATTTGTCGTTGATGCCGGCCTTCGACTTATGAAGTGTCCGGCG
									0684P4	ACCGATACCGAAAAAGCGAAGAAC
									0684P5	TCGGCTATCACGATACCATTTCTC
									0684P6	CTCCGTCAATAGCATACTTGTTCTCC
63				0686	1768309	1769563	ymdB	spoVS	0686P1	CTTCGAATAGATGCTGAACAGGAAG
									0686P2	CGACCTGCAGGCATGCAAGCTTTTGTAAATCCTTTCTTCTTGAAAATTCCT
									0686P3	CGAGCTCGAATTCACTGGCCGTCGAGGAATTTTCAAGAAGAAAGGATTTACAAAAAACAAATAAAGCATTCTCAACCTGTTTGC
									0686P4	GCGTTGATGAGTCTAGGATGTGAAG
									0686P5	CAGATGCAATCACAATGGGGAAC
									0686P6	AATCGCTGTTCTTTCTTCCCCATC
64				0687	1780597	1867615	ymcC	ymzA	0687P1	ATGATTGTACCGCTGACGTTCC
									0687P2	CGACCTGCAGGCATGCAAGCTCATGATGAAAAAGGCCTTCCC
									0687P3	CGAGCTCGAATTCACTGGCCGTCGTTTCCACTGGGGAAGGCCTTTTTCATCATGGCAGTTTTTTTTCATGTTATGATATACATC
									0687P4	TTTGACACGCACATCTTCATCC
									0687P5	CTAGCATCGGTAAATGCGCTG
									0687P6	ACACAAACACGTCCGTTCTCATC
65				0688	1872053	1900371	cwlC	yncF	0688P1	AACTTTATGGCGATGATGGAGAAC
									0688P2	CGACCTGCAGGCATGCAAGCTCCGAGACGGGGACGAG
									0688P3	CGAGCTCGAATTCACTGGCCGTCGTTTTTTATGAGACGCTCGTCCCCGTCTCGGTTAGTGATGTTTTTTATATGATTCGACAA
									0688P4	TCTTCTTGTTTCCACTGATCCCA
									0688P5	CTAGAGATTTTTGAAGATGGCGGAG
									0688P6	TCCAGACGCATATCCAACTTTTTC
66				0689	1902766	1916893	yncM	yndN	0689P1	AACGGTGTATGTACCAAACTGGC
									0689P2	CGACCTGCAGGCATGCAAGCTACGAAGCAGCAAAAAGCCG
									0689P3	CGAGCTCGAATTCACTGGCCGTCGGACAATGCTGGCGGCTTTTTGCTGCTTCGTTTAATGGACGGTTCTGAACACGC
									0689P4	CTTCCACAATGCTGACGATTTCC
									0689P5	TTATATTGGGCGATACGGTCAGTC
									0689P6	CGCCTCTTTTGTGTTCCAGTTTTC
67				0690	1921272	1931087	yneE	yneR	0690P1	GGGAAGTTCTTTATGTTGAGGATGG
									0690P2	CGACCTGCAGGCATGCAAGCTCTTTTCATCCCCTTTTCCAGCAG
									0690P3	CGAGCTCGAATTCACTGGCCGTCGTGAAATGCTGCTGGAAAAGGGGATGAAAAGAACAGAACACCCCTTTGTTCTTCATTTG
									0690P4	CGCAACATAGAGCTAACGAATCAG
									0690P5	CTTGGCTTTTTGCGTCATTCATTC
									0690P6	ACCTCTGGAACTGGGAAGTAAGAAG
68				0691	1937321	1944909	ynfC	xynD	0691P1	CGAGCTTCAAAAAGCAAAAGACAG
									0691P2	CGACCTGCAGGCATGCAAGCTCGAAAATATGAGGAGGCTGTTAAAC
									0691P3	CGAGCTCGAATTCACTGGCCGTCGAACATGTTTAACAGCCTCCTCATATTTTCGCACTTCACATCCTCCTTTTTCCTT
									0691P4	AAGGCTCATCTCCGATAAAATGCT
									0691P5	ACCTATTTTTGTGACAGAGTGGGG
									0691P6	TAAACGGCTTCTAAATCTTCCAGC
69				0084	1945395	2002437	yngA	yoeB	0084P1	ACCCGGATTTTTCAGGAAGTG
									0084P2	CGACCTGCAGGCATGCAAGCTAAAAACAGCCGCATTGAACGG
									0084P3	CGAGCTCGAATTCACTGGCCGTCGAAAAAACAGCCGTTCAATGCGGCTGTTTTTGAAAAACGCCCGGTATAAGCG
									0084P4	TTCCACGTTCTTTTCATGTTCTCC
									0084P5	GAAAATGTAACGTGTTCCTGCCTG
									0084P6	AGTTCAACGACATCGAAAGACAGG
70				0281	2002602	2017139	yoeC	proH	0281P1	AAACGGTGTCTTGGAATCTCCTGT
									0281P2	CGACCTGCAGGCATGCAAGCTTCTAGTAGCACAGCGGATAGTGCA
									0281P3	CGAGCTCGAATTCACTGGCCGTCGAACTGCTGCACTATCCGCTGTGCTACTAGATTAAAAATTATCTGAGAGAGCTTTTTCAAT
									0281P4	CAGTTCGTTTGATTTGCGTATTGG
									0281P5	ATGTTCCTCTCCCCTTCCTTACTG
									0281P6	ATGTACTTCATGCAAGTGAACGGG
71				0692	2017808	2058893	yoxD	yobF	0692P1N	CGCCGATGCTTCGAGATAAC
									0692P2N	CGACCTGCAGGCATGCAAGCTCATCAAAACAGCGGGATTATGGTC
									0692P3	CGAGCTCGAATTCACTGGCCGTCGCACCTCCGGGTAGATAAGTTAACC
									0692P4	CTTGCTTAAAAAGGTGAAAAAGGAGC
									0692P5	TTACGGTGATTTCTCTTGACCAGC
									0692P6	GCCATTTTAAGGTTCTTGACTCAATG
72				0693	2064679	2106710	yobI	yocS	0693P1	TTCAGATTTCTTTCCATCCTCCC
									0693P2	CGACCTGCAGGCATGCAAGCTAGAATAACTAATGTTTTTTAACGTCCAG
									0693P3	CGAGCTCGAATTCACTGGCCGTCGAACTGGACGTTAAAAAACATTAGTTATTCTATATGCATCAAAAAGGGTACATCAC
									0693P4	TATTGGACGAAGAAGACGATCCA
									0693P5	CTGTTGAAGAATCTTTGCAGGTTG
									0693P6	GGGAACATGTAACAGAGAACCAATC
73				0629	2111084	2134713	yojO	yodJ	0629P1	GATAATATGAATCGCACCGCCTAC
									0629P2	CGACCTGCAGGCATGCAAGCTCCCTTAATCCTATGCTTTTTGGCG
									0629P3	CGAGCTCGAATTCACTGGCCGTCGAACAAACGCCAAAAAGCATAGGATTAAGGGTTATTGTGATACGGAATGTAAAGCCAC
									0629P4	GAGAGGAAAACACAGCAAAAACGC
									0629P5	CAGCTGAATGTAAAAGCCTTCGAG
									0629P6	TAATCACTGCCGAACACACTTTCC
74				0729	2135782	2295184	yodL	yplQ	0729P1	TCAGGTATGACAAGATCGCTAGGT
									0729P2	CGACCTGCAGGCATGCAAGCTTGAAAAGAAAACTGCGGAAACCC
									0729P3	CGAGCTCGAATTCACTGGCCGTCGAAACTGCGGGTTTCCGCAGTTTTCTTTTCACAGTAACAGAAAAGCGCAGTCTTC
									0729P4	CTGCCGATGTTTTCTTAGGTGTG
									0729P5	GGAGGATAAGCCATGCCTAAAC
									0729P6	GGGCTTGATCTGATTGATACC
75				0486	2297225	2310236	ypjQ	ypdQ	0486P1	AAACCACTAGAAGGCTGTAGCGAA
									0486P2	CGACCTGCAGGCATGCAAGCTCTATAAAAAAATCATTTCTGGGTTCAGA
									0486P3	CGAGCTCGAATTCACTGGCCGTCGTTTCTGAACCCAGAAATGATTTTTTTATAGCTAAACGATCTCTCTAGCGTTCAG
									0486P4	CAAAACAGCACGAGCATATCAAAG
									0486P5	CCAAGCCTTCTATTACGACGTTTC
									0486P6	TCGTGAATACAGCAAGTAAGTGCG
76				0600	2311449	2339040	ypbS	yppD	0600P1	ACCGTTTGTAGAAGAGATCATCCG
									0600P2	CGACCTGCAGGCATGCAAGCTGCTGGATGATCCTGTCGCG
									0600P3	CGAGCTCGAATTCACTGGCCGTCGGGAGGTTCACTCGCGACAGGATCATCCAGCTTATTTTTTCAGCCACTGCTCCACC
									0600P4	CAAATACCGTCTTGAGCCTTTACC
									0600P5	CGTTAATATAGCGGGAAACTGTCG
									0600P6	GCGCCAGAATGAATAGACCAAG
77				0290	2346902	2348912	aspB	ypmA	0290P1	CTGTAAAGGATTGTGATTGCCCC
									0290P2	CGACCTGCAGGCATGCAAGCTCAGATCAAAAAGCGGCTGACAG
									0290P3	CGAGCTCGAATTCACTGGCCGTCGCGGCTTTTCTGTCAGCCGCTTTTTGATCTGTTATTCTTTTTCCCCTGCAACATAAGC
									0290P4	CTCTTTTGCTGACCGATGAAGG
									0290P5	TAATAATGTCTTCAGAGCCTGCCG
									0290P6	GCACTGCATTATATGTCTGGGTTC
78				0291	2351834	2354159	panD	panB	0291P1	CTTCATCGGTCAGCAAAAGAGAA
									0291P2	CGACCTGCAGGCATGCAAGCTAAGAAAAGCCCCCTTTATCGGG
									0291P3	CGAGCTCGAATTCACTGGCCGTCGAGAAAACCCCCGATAAAGGGGGCTTTTCTTTTAGCCCAATTCGATATCGGCAG
									0291P4	TTCAACGAGTGAGTTTCCATTCTTC
									0291P5	ATCACCGCTTCAGGATCTCTTTC
									0291P6	AGTACAGGGCAAAGACGAACAAAG
79				0542	2360744	2380591	ypjB	cheR	0542P1	CCCTACAAGGTCAAAATGTGGTGTTC
									0542P2	CGACCTGCAGGCATGCAAGCTTCAGCGCGGAAGCGGATTTTTATTTTC
									0542P3	CGAGCTCGAATTCACTGGCCGTCGGATGAAAATAAAAATCCGCTTCCGCGCTGATTAATAGATCCAGCCTGCCATAAGCTG
									0542P4	CTTTTAAGCGAGGCAGGTCTTCAC
									0542P5	TATGCTTCGTCAAGAACGACAAGG
									0542P6	CATATTGACGGTCTGCTTGTTCC
80				0091	2383771	2384779	mtrB	mtrA	0091P1	AGGGAAATCTCTGGCTGATTCTTG
									0091P2	CGACCTGCAGGCATGCAAGCTGCTGGCTGTCCCCGCTG
									0091P3	CGAGCTCGAATTCACTGGCCGTCGCATTTGCTTTTAACAGCGGGGACAGCCAGCTTATTTTCCGGCAACTGCGTCTTT
									0091P4	AGTTTCCGGTGCTAGAAGTGAATG
									0091P5	TTTGAATCAGTGCCTCTCCTCTG
									0091P6	AAATTCCAGCAAGCAAAGTACCTG
81				0092	2385432	2388387	spoIVA	yphE	0092P1	ATCACATTCACTCCGTCCTCAAC
									0092P2	CGACCTGCAGGCATGCAAGCTTACCGGTAGACCTCTTTATAGAATGG
									0092P3	CGAGCTCGAATTCACTGGCCGTCGCCTCCCATTCTATAAAGAGGTCTACCGGTATTACTTCACTTGATTTTCAAACGTATTTAC
									0092P4	GACAAAGATGAGAGCACGATGAAAG
									0092P5	TTTGCCAACCTCTTTCAGCTCTTC
									0092P6	CAATATCCGCCTTACAAGGATGTG
82				0093	2391098	2395281	yphB	ypfD	0093P1	AACGAGAACCGTTATGAGTCGGTG
									0093P2	CGACCTGCAGGCATGCAAGCTGTGAATCTCTTACGAAAGTGATTTTGTCTG
									0093P3	CGAGCTCGAATTCACTGGCCGTCGCAGACAAAATCACTTTCGTAAGAGATTCACTCAGCGGGACTTTTGCTCCAC
									0093P4	GGAAGTAACGGTAGAGTTTGTGGG
									0093P5	ATTCACTATGACGGAGCGACAAG
									0093P6	CCCGATCTTGCATTAGAACAAGTAG
83				0293	2397002	2400220	ypeB	ypdC	0293P1	TCTCTCTTCCACAGATGCCAAAAG
									0293P2	CGACCTGCAGGCATGCAAGCTAAACAGGAGGAAAGGACTAAATGTC
									0293P3	CGAGCTCGAATTCACTGGCCGTCGGAAAAGACATTTAGTCCTTTCCTCCTGTTTTTAATGGTTTTCTCTTTTGGCGATTTCC
									0293P4	ACGATACCATTACCAACCAAGAGC
									0293P5	CTGTTCATGGCAAGTGTTGTTCC
									0293P6	GAATCAGGTCATTCAAAGAGGGG
84				0546	2409212	2414648	ypaA	sigX	0546P1	TTGAAGCTGGTCTTCTGCTGATAC
									0546P2	CGACCTGCAGGCATGCAAGCTCTATTCAAATTTAAGCGGGTCGCC
									0546P3	CGAGCTCGAATTCACTGGCCGTCGTTTGAAGGCGACCCGCTTAAATTTGAATAGTTACCGTTTTGTCGGAATATAAAAAGAA
									0546P4	AATCGCCTGTCGTCTATTACGGTT
									0546P5	GAAGGCACAATTGCTAAACTTGAAAC
									0546P6	AAGCTCCTATCTTGCTTTGCTGG
85				0601	2421495	2423887	spmB	dacB	0601P1	ACTTGCTTCATCCCGAAGTCTCT
									0601P2	CGACCTGCAGGCATGCAAGCTAAACGGCGTTTTTTTTAGATTTGG
									0601P3	CGAGCTCGAATTCACTGGCCGTCGCCTATGCCAAATCTAAAAAAAACGCCGTTTTTATCTGATTGGCGCCATGCTTG
									0601P4	GCCGATGGAAACAACAATTACAAG
									0601P5	GTCGGCGTTTTGGAGGAATAAG
									0601P6	ATACAAAGCGGAAACGATGGAAAG
86				0696	2426626	2461089	ribT	yqkC	0696P1	CAGCTCAAGAACAGCTAGAAAGGTC
									0696P2	CGACCTGCAGGCATGCAAGCTTCAGTCTCTGCTTTTTTTTCTGCGTTC
									0696P3	CGAGCTCGAATTCACTGGCCGTCGATAGAACGCAGAAAAAAAAGCAGAGACTGAGTTTCGCGTCTCCTACTTTACTAATATG
									0696P4	GGGACAGTATGGACGCAATTAACC
									0696P5	TTAAAAACCGCTGTACGACAGACC
									0696P6	GAATGACCACTAGTTTTGTCACGG
87				0697	2465950	2477234	yqjV	yqjL	0697P1	GGTAAAAATACCGTTCTTATTCTTTTTGG
									0697P2	CGACCTGCAGGCATGCAAGCTGAATTATATTCTCTCCTGTATGTATGATC
									0697P3	CGAGCTCGAATTCACTGGCCGTCGAGATCATACATACAGGAGAGAATATAATTCTCAGCCTCGCGGGACGTTTAC
									0697P4	TTGTCACGTCAAACGGGTGATAG
									0697P5	GCTATATGTTTCACCCATTTCACCTC
									0697P6	CTGCAATAATGACACAAGACCGAG
88				0698	2479977	2517300	yqjI	yqiG	0698P1	TATCAAAACGGACAAATCGGAGAAG
									0698P2	CGACCTGCAGGCATGCAAGCTTCAATAGAAACCCCCGAAGCTC
									0698P3	CGAGCTCGAATTCACTGGCCGTCGAAGCTTAAGAGCTTCGGGGGTTTCTATTGATTAAGAAGCCTTATGCTCTAACCTC
									0698P4	GTTTTCTACCGAAGTCAAAAAAGGG
									0698P5	AATTGTTCATAGAGTCCCGCTGTC
									0698P6	AATGTGGCTGTTAAACCGTTCTGG
89				0604	2531628	2546144	spoIIIAH	yqhK	0604P1	AACTGTTCCAGCACCTGTATAGCC
									0604P2	CGACCTGCAGGCATGCAAGCTGAATGAGGGAAAAAAGCCCGCTAAAC
									0604P3	CGAGCTCGAATTCACTGGCCGTCGGCTTGTTTAGCGGGCTTTTTTCCCTCATTCTTACTCATGGCGATCCCCCAATTC
									0604P4	AGTGAGATCGGGACTGTTGTAGATG
									0604P5	CAATTGATCACTGGGCTGACCTAC
									0604P6	CAGTTTGCTGAAGCCTTACATATCC
90				0699	2552357	2555103	cotN	yqzG	0699P1	CAAATCATGAACCGCCCTTTCTAC
									0699P2	CGACCTGCAGGCATGCAAGCTTAACAGCAAAAAAAAGAGACGGCCC
									0699P3	CGAGCTCGAATTCACTGGCCGTCGATACTGGGCCGTCTCTTTTTTTTGCTGTTATTAGAAGAATATCAATAAGGTCCTCCATTT
									0699P4	GGGAGAGTCAATGTGGAGAGAAAA
									0699P5	GTGCTGTCCTTTGTATCTGTTTCC
									0699P6	AACGGATACGAAAGGCACTGTATG
91				0700	2559766	2563079	yqxL	yqhA	0700P1	AACCTGGCTTGATCCTTTAACAAC
									0700P2	CGACCTGCAGGCATGCAAGCTGATGTTTCATATTTTGTGCAGCGTG
									0700P3	CGAGCTCGAATTCACTGGCCGTCGCGGGGCACGCTGCACAAAATATGAAACATCCTTAATGAGTTACCTCCTGTTTTTGA
									0700P4	ATCTAATTGAAGGCGACGGTGA
									0700P5	AGACATCGGAAAAGGGAGGTG
									0700P6	AATATCCTCGACAGTGACCAAACC
92				0101	2563303	2573683	yqgZ	yqgN	0101P1	CTCATAGATGAATATGGCGGGA
									0101P2	CGACCTGCAGGCATGCAAGCTTGAAAAACCGAAGATCCGCTG
									0101P3	CGAGCTCGAATTCACTGGCCGTCGCGTATAAATCAGCGGATCTTCGGTTTTTCATTATTTTGTTTCACGGTGTAACGTAG
									0101P4	TGATGCTGTATATCGGGCTGAA
									0101P5	GTCATAAAATCGCAACAAATCCCC
									0101P6	GAAATCACGCCTTTTCTGAATGAC
93				0605	2575997	2587271	yqzC	yqgB	0605P1	AATGCATCAGCGGATTCTATAAGG
									0605P2	CGACCTGCAGGCATGCAAGCTTCATACGAGCACCTTCTCATTATC
									0605P3	CGAGCTCGAATTCACTGGCCGTCGATCAAAGATAATGAGAAGGTGCTCGTATGATTATCTTTTTTGTGGGTTTATGTAT
									0605P4	GATCGGAATGCCTTTGTCTTTG
									0605P5	CCTTCTTTGTCCTGCTTCGATTTC
									0605P6	CTAGTACCGAATTGTTGGATCGTG
94				0103	2589533	2595688	yqfX	yqfQ	0103P1	AATTGGAACCATACCCATTCAGG
									0103P2	CGACCTGCAGGCATGCAAGCTTCAAGCTTTTTGTGTTTCTTCTTTT
									0103P3	CGAGCTCGAATTCACTGGCCGTCGAAATTAAAAGAAGAAACACAAAAAGCTTGACATTCTTTGATATCTTAAGTGAGATTGG
									0103P4	GTCGGAACCCTTAAAAATGAGATG
									0103P5	GGGGTCATAAAATCTCCTTTCCTG
									0103P6	TTGAGCTGGGTGTTGATTTTCTTC
95				0104	2596756	2599489	yqfO	cccA	0104P1	AAATGTGCAAAAAGTACTCGGCA
									0104P2	CGACCTGCAGGCATGCAAGCTTCAGTTTTTTGCTTTTACTTTTGGA
									0104P3	CGAGCTCGAATTCACTGGCCGTCGATACTTCCAAAAGTAAAAGCAAAAAACTGATTATTCAAGGAAATCTTTCAAACGT
									0104P4	AAAAGAAAAAGAGGCGGAAAGAG
									0104P5	CTTCAGCAAGCAAATCATTCACAC
									0104P6	CTAAACGATTGCAAACAGTAGCGG
96				0606	2613771	2619184	phoH	yqeZ	0606P1	GATCAATACAGATGAAGCAAACCCC
									0606P2	CGACCTGCAGGCATGCAAGCTTGCTGAATGACCCGATCGCC
									0606P3	CGAGCTCGAATTCACTGGCCGTCGCCCGATAACGGGCGATCGGGTCATTCAGCATTAAGACAGTTGACTGCTCACAAGC
									0606P4	TGTCAGTCCGATAATCCCTTCATTC
									0606P5	GACATCAATCGTACCCTCCAAAAG
									0606P6	ATCAGGCCGAGGCTGATAAAAAC
97				0701	2620916	2632486	yqeV	yqxA	0701P1	TCCTCATCCTCGGTCAAACTG
									0701P2	CGACCTGCAGGCATGCAAGCTTTATTTAGCCGGGATAAGAAGGTG
									0701P3	CGAGCTCGAATTCACTGGCCGTCGTTGATTCACCTTCTTATCCCGGCTAAATAAATCAACCACCTATTTCTTATTGTTTTTTCG
									0701P4	GGAACCCTTCAAGAAGATGAAAAAC
									0701P5	TTGATTGCTTCTTGTACGGCAGG
									0701P6	AAAGGCTATAAGCTGAAGGATCGC
98				0492	2647186	2791487	yqeF	greA	0492P1	ATTTTCTTTCGTAAGCGATGCAGG
									0492P2	CGACCTGCAGGCATGCAAGCTGCCGGACAACCGCCTAG
									0492P3	CGAGCTCGAATTCACTGGCCGTCGGAAATAAATCGGACTAGGCGGTTGTCCGGCTTACAAAATCGCGTTTTGTTCAAG
									0492P4	GCGCTCTTGAAATCAGAGAAATG
									0492P5	CTCTTCTCGGAATCATAATTTCTTTGG
									0492P6	CTGGAATTGTCTGTGAACTTGCTG
99				0702	2795157	2797085	yrrL	yrrK	0702P1N	TCATCAATGATGCACACATCG
									0702P2N	CGACCTGCAGGCATGCAAGCTATAAAGCAAAAGAAAAATACATTTCC
									0702P3N	CGAGCTCGAATTCACTGGCCGTCGGAGCTACACCGAGTGTTTTGG
									0702P4N	GCCAGCATGTGCATGAAGG
									0702P5	AAAAGGGTATGTAGCCGGGAATAG
									0702P6	GGCGGCTGTTATGATTTTACAAGG
100				0306	2800411	2805555	yrrI	yrrD	0306P1	AAGCGTTCTTCCTCGGTTTTAATG
									0306-P2N1	CGACCTGCAGGCATGCAAGCTTCCATTTTTTGCGGATGAGG
									0306P3	CGAGCTCGAATTCACTGGCCGTCGGAGAAATTATAGACAAGCGGCACGCCGATGTTATTGCTGTTCTTCTTTCATAAAATCG
									0306P4	CTAGCCAAACCGAATATGAGAACC
									0306P5	CTTTATTCGCTGTCATCTTGCTTG
									0306P6	AAAAGAAGAGGGATGTTGCGGATG
101				0238	2817456	2834410	yrzK	queA	0238P1	GAAATGCCTGCTTCTCTCAGTTTG
									0238P2	CGACCTGCAGGCATGCAAGCTCAGAGAACCCCAATCCCATTATTATAATAG
									0238P3	CGAGCTCGAATTCACTGGCCGTCGCTATTATAATAATGGGATTGGGGTTCTCTGTCAGTCATATCGGGGAGCCTC
									0238P4	GGTTTTTCAACAAGAGAGGAGAAGG
									0238P5	CTGCGAAAATAGCGACAATTAAGG
									0238P6	GAAAACCTTTGCCGATCTGAACC
102				0239	2836170	2851921	bofC	pheB	0239P1	TGAGAAATGTCTTCCGTAATCCTG
									0239P2	CGACCTGCAGGCATGCAAGCTCGTCCGCTGATTGAAGACATG
									0239P3	CGAGCTCGAATTCACTGGCCGTCGACATGAATACATGTCTTCAATCAGCGGACGTTAATCAATAAATTCAAATTCAAATTCCAG
									0239P4	TCGGCAGAATGGATATGAGGA
									0239P5	GTCACGGTTATTTACATTCGTGGTG
									0239P6	CGAATATGCCTAATATGCCAAAGG
103				0496	2855234	2857037	spoIVFB	spoIVFA	0496P1	GAAACATCCTTCATTTTCGCACTC
									0496P2	CGACCTGCAGGCATGCAAGCTAACTGATTGACAAACGCCTTGTATTTTG
									0496P3	CGAGCTCGAATTCACTGGCCGTCGACCAAAATACAAGGCGTTTGTCAATCAGTTTTAAGATCTTACTCCGAAAAATGAC
									0496P4	CTGGATGATGCGTGTTCTTTTG
									0496P5	GCAGAGGAATCACGAATAAAACCC
									0496P6	AAACAAACATTGGACCCGTCAGTC
104				0703	2869064	2878960	ysxE	ysxD	0703P1	GGCATTCAAAACGATCCATACC
									0703P2	CGACCTGCAGGCATGCAAGCTTGGCGCGGACTCCATG
									0703P3	CGAGCTCGAATTCACTGGCCGTCGCTTATTCGTGCCGCCATGGAGTCCGCGCCAATAAAACCGGTAGAGGATCCTC
									0703P4	CAAAGAACACGGGCTGAAGAAA
									0703P5	CTTCCTCAACATCTGATTGTGCTTC
									0703P6	GTCCCGCTCGGTTTTGAAGTAAAG
105				0308	2885416	2898889	tig	ysnF	0308P1	CCCCGGTGATTACACATTTTTC
									0308P2	CGACCTGCAGGCATGCAAGCTTATGGTGCATAATAATAGTACTAATAAAAC
									0308P3	CGAGCTCGAATTCACTGGCCGTCGGTTTTATTAGTACTATTATTATGCACCATAATGGATTTGAGGTTTTTCTTTTGGT
									0308P4	CAAGCAAAAAGAAGTGCTGGGT
									0308P5	AGGGACCTGACTTGTTCCGTAATG
									0308P6	TTTAGCTGTTCAGGAAATCGCAAG
106				0121	2898988	2902317	ysnB	gerM	0892P1	CACATCATTGAAGAAGCCGAGA
									0892P2	CGACCTGCAGGCATGCAAGCTAAATGTCATGAGGAAGAAAATTTTC
									0121P3	CGAGCTCGAATTCACTGGCCGTCGGCCGTTGCTCTATCCAGCTGAGCTACTGGGCTATCTTTTAATCGGTTCTTGCAGTGAG
									0121P4	GAGCTAGAGCTTTAATCCTTGCCG
									0121P5	GATTTGACATCATAGCCTCTTGGC
									0121P6	ACGGAAAATCAGAGCTGGTAAATG
107				0704	2903828	2910099	gerE	ask	0704P1	CGGTTCTTGCAGTGAGATACATTCC
									0704P2	CGACCTGCAGGCATGCAAGCTTCCTTGCCGGTATTCCTTCTTTTGG
									0704P3	CGAGCTCGAATTCACTGGCCGTCGTCCTTCCAAAAGAAGGAATACCGGCAAGGAAGAATCCATCTTTCTCCAAAGGCATACTC
									0704P4	AGAGTGTGCCTTTACTATCATCTGGG
									0704P5	GGTTTGCCGTCTTTATATGTCCAC
									0704P6	GAATATTTTGAGCTCTCCGGCTATG
108				0705	2912763	2926074	xsa	ysgB	0705P1	AGCAGCTTCATGCATTTTCTCTTC
									0705P2	CGACCTGCAGGCATGCAAGCTTCGCGCAAGAGCGCCG
									0705P3	CGAGCTCGAATTCACTGGCCGTCGCCGGCATGAAGCTCCGGCGCTCTTGCGCGAAAAAAAGCTTGCAGATTTCTCTGC
									0705P4	AGGTTCAGGAAGATACGAAAACCA
									0705P5	GAACGTGTGAATGTTAGCTGTTTTG
									0705P6	GTGACGGCTTATAAAAACTGGGAAG
109				0706	2929929	2950990	ysgA	ysdB	0706P1	AAACAAACATCCTTGCATCCTCCTC
									0706P2	CGACCTGCAGGCATGCAAGCTTGTTGCGCCAAGCGTTGGATTTC
									0706P3	CGAGCTCGAATTCACTGGCCGTCGTTATAGAGAAATCCAACGCTTGGCGCAACAACGCTTTTCTGCTTTTTATAAATCAAACGG
									0706P4	CAATTCGAAGAAACTATGGAGGTGG
									0706P5	GATACAAATATCCGACAAGCGTCAG
									0706P6	GGATTACTTCCAAAACGGAACAGG
110				0608	2952854	2960659	yscB	thrS	0608P1	GATCGTTTACAGCAAGATCAGCAAG
									0608P2	CGACCTGCAGGCATGCAAGCTTTACATTTCTTCCTGTCGGTGGTTTTG
									0608P3	CGAGCTCGAATTCACTGGCCGTCGCAACAAAACCACCGACAGGAAGAAATGTAATCATCCTTCCGAGTGCTTCACC
									0608P4	ATCAGGGTATGGGTATTGTCGTTC
									0608P5	CAAGCTCAAGCTGTGTCGAAAAC
									0608P6	ATTAGGGTTCATTCTCGCCCATAC
111				0707	2964755	2969954	ytcG	ytbE	0707P1	TTCCTTTTCTGTCATCCAATCAGG
									0707P2	CGACCTGCAGGCATGCAAGCTAAGAGCTAAGAGGATTCTTCTAGC
									0707P3	CGAGCTCGAATTCACTGGCCGTCGAAAAGAGCTAGAAGAATCCTCTTAGCTCTTTGGCCAAAAAACACCGTTCAATATG
									0707P4	GCAAAGTGCCAGACAAAAAAGTAG
									0707P5	TGTCAATATCATATTCCCGCCAAG
									0707P6	CTGAAGTCATGATGTTCCTCCTTTG
112				0708	2975141	2983352	phoR	ytvI	0708P1	TTGATGATATAAGCCGCAAGGAG
									0708P2	CGACCTGCAGGCATGCAAGCTTGTTTACAAAGGTTTAACAATATCTTCATG
									0708P3	CGAGCTCGAATTCACTGGCCGTCGCATGAAGATATTGTTAAACCTTTGTAAACAAACGGCAGCCGTTTTTTCATGG
									0708P4	ATTACAGCGACACAAATGCTTGAC
									0708P5	TTGTAGCTCCGGTAAAACCTGCTC
									0708P6	GACAAGAGCTTGACCTATTCGTCTG
113				0709	2994981	3032733	ytqI	ytsP	0709P1	CAAGCTCGCTGTCATCTGTAAAAAC
									0709P2	CGACCTGCAGGCATGCAAGCTAGGGGAGACCCTCTCTCTTAGTGT
									0709P3	CGAGCTCGAATTCACTGGCCGTCGAGATGAACACTAAGAGAGAGGGTCTCCCCTTATAAAAGCCCAAAACTGATATCGT
									0709P4	ACCAGTCGATGAAACAGGAAAGAC
									0709P5	CTCCTGAAGCCATTTTATTGCGAC
									0709P6	GTATCGGTGAAAACAGTGTGGAAG
114				0130	3037288	3047259	acsA	ytxG	0130P1	TCTACAAGTGAAAGCTCTTGGGTG
									0130P2	CGACCTGCAGGCATGCAAGCTAAGGCGGCGTTGACACAGG
									0130P3	CGAGCTCGAATTCACTGGCCGTCGATAAATAAAATCCTGTGTCAACGCCGCCTTTTATGCCATGACGTTTTCGTAGGC
									0130P4	TATAAAATACGCCGCTAAGGGAGG
									0130P5	ATCCTTTACTGGCTTTGTATCCGC
									0130P6	GAAATCGCAGCAATGGAGGAAC
115				0610	3051825	3101709	ytpR	ytwF	0610P1	CGCTTTGTTCAGTCCTTTTCTCC
									0610P2	CGACCTGCAGGCATGCAAGCTACTCCCATAAATCCGCCAAAAAAAAC
									0610P3	CGAGCTCGAATTCACTGGCCGTCGATTCGTTTTTTTTGGCGGATTTATGGGAGTTTAGTTTGCCACAATATTGACAAGCTTC
									0610P4	CCTGTAAACGGAGAAAAACTGCC
									0610P5	ATGCACTCCGCTATACGTTTTTCC
									0610P6	CAGCAGGATAACGATAGAAAACGG
116				0132	3104551	3126905	ytvB	asnB	0132P1	GCAAGAACATAATCCGCAATCCA
									0132P2	CGACCTGCAGGCATGCAAGCTTTGTCCTCAATCTCCGCCC
									0132P3	CGAGCTCGAATTCACTGGCCGTCGGTACCCTGAACGGGCGGAGATTGAGGACAATTATTCTCCTAACGCTTCTTTACGC
									0132P4	TGCAAGGTTGTATGATTCCTTGAG
									0132P5	GTAAATCCAAAATAGCCGAAGCCC
									0132P6	ATTCTGGTTATGGCTTTCGGCATC
117				0560	3130195	3145317	ytmB	ytgA	0560P1	ACAGAAAAAGTCCTCTCCCGAAAC
									0560P2	CGACCTGCAGGCATGCAAGCTTTATACGAGAGGGCCGCCTG
									0560P3	CGAGCTCGAATTCACTGGCCGTCGATCGCCCAGGCAGGCGGCCCTCTCGTATAATTAACCATGCTGTGTGAAAACATCC
									0560P4	CTGGCTGAAAACAGGTGATCTTG
									0560P5	GTTGCTGAAGAAACATGAAAACCC
									0560P6	CTAATGAAACAGCAGAGTGGGAGG
118				0710	3153632	3170724	ytdA	glgB	0710P1	CCAATCATCCTTATCCAGCTCTTC
									0710P2	CGACCTGCAGGCATGCAAGCTTCATATCATCATAGCTGAGCGGAG
									0710P3	CGAGCTCGAATTCACTGGCCGTCGAAAACCCTCCGCTCAGCTATGATGATATGAGTAATCATCCTTTCTGACATCATAGTTTTC
									0710P4	ATCAAAAGGTTAGGGGTTCGACTC
									0710P5	CCGAATCACTACACGAAACGATG
									0710P6	AAAAGAAGATAGCTTGCGGCTCTG
119				0711	3178376	3193418	yuaJ	yubC	0711P1	GTATCTAATCCTGTTCGCTCCCC
									0711P2	CGACCTGCAGGCATGCAAGCTATCTATCTCCTTCCATTGACAGACAAC
									0711P3	CGAGCTCGAATTCACTGGCCGTCGTTGGTTGTCTGTCAATGGAAGGAGATAGATTTGACAGATAAACTGCTCACTTTGACTTC
									0711P4	GGGAAAAAACCTTCACATCCATCC
									0711P5	CTTGCTTTCTTCGAGTGTTTTTCC
									0711P6	GGCGTTTTCTGCTTTACTTTGTTTC
120				0312	3193705	3229018	yubB	patB	0312P1	GGTAATGAAGCCAGATAGACGGG
									0312P2	CGACCTGCAGGCATGCAAGCTGTCGAAAAATAAGGCTCTTTTCCGAG
									0312P3	CGAGCTCGAATTCACTGGCCGTCGAAGGCTCGGAAAAGAGCCTTATTTTTCGACATATAGCTGTAAACGCCTTTACGTCTTC
									0312P4	ACGTGCTCATCTGTCATCACCTC
									0312P5	ACCTTCTTTTCCGACCTTGATTTG
									0312P6	GGCATTCTGTATTTCAGCTCCAAG
121				0712	3230866	3245195	kapD	yufR	0712P1	CCGCATCTGTCCTATGTTTTGA
									0712P2	CGACCTGCAGGCATGCAAGCTTTATGGCCGGTTAAAATATTCTTTTTCT
									0712P3	CGAGCTCGAATTCACTGGCCGTCGTTAGAAAAAGAATATTTTAACCGGCCATAAACAGAAAGAGTTCCGTTTTATGCG
									0712P4	ATTCTGTATGTCCGTAATGAAGGG
									0712P5	CTTGATATTGAATGCAACGGTGTC
									0712P6	TTGTACTGAAACACAGGTCTTCCG
122				0315	3256168	3258478	degQ	yuxH	0315P1	CTGTCTCAGACCAACAAATTGTCC
									0315P2	CGACCTGCAGGCATGCAAGCTAAAAGACTTGGAAACAAGTCTTTTTTTTCG
									0315P3	CGAGCTCGAATTCACTGGCCGTCGCGAAAAAAAAGACTTGTTTCCAAGTCTTTTTTATTCTTCCTCAAGCTCTTCTTCAATTC
									0315P4	CAGAGTAAGGAAGGGGAAAAACAG
									0315P5	AGAAACATCCTTTTTTGCGAGGTG
									0315P6	TTCCAAGGCTACTTTTTCAGCGAG
123				0612	3260615	3299090	yueI	yuiA	0612P1	TTTTTGACAGGTACGCCAAATC
									0612P2	CGACCTGCAGGCATGCAAGCTGAGACAAACGGACCGTT
									0612P3	CGAGCTCGAATTCACTGGCCGTCGGAACAAAAAGACAAACGGTCCGTTTGTCTCTTAGAAAAACTTGAACTTGCCTTT
									0612P4	CCGCTACGATAATAACCAAATGAA
									0612P5	AGATTGTGATCATACCCAAACGTC
									0612P6	GCCTCCTTTATTCTGTGTTCATCC
124				0713	3301642	3305018	yuzG	yutM	0713P1	CGACATACTTCGTCAGCCTTGT
									0713P2	CGACCTGCAGGCATGCAAGCTTTATTTATTTTCAAAAAGACTTGTTGAGTG
									0713P3	CGAGCTCGAATTCACTGGCCGTCGCACTCAACAAGTCTTTTTGAAAATAAATAACATTATGAACCTCCTTTTAAAAACCGG
									0713P4	ATCCATTCTCGGCTATGTGTTTTC
									0713P5	GCTTTACAAGGAATACTTCGGCTC
									0713P6	AGAAAATGGGGTTTGTTCAGACCG
125				0142	3306074	3354651	yutK	yurT	0142P1	GAACTCTCTGCATCATTTCCCC
									0142P2	CGACCTGCAGGCATGCAAGCTACGATAAAAGCTCCTTGCGTCAG
									0142P3	CGAGCTCGAATTCACTGGCCGTCGCCTTGCACTGACGCAAGGAGCTTTTATCGTTTAACCGATAGAACCTTCCATTTCG
									0142P4	CGTATCAAATGTGCAACCCTGTC
									0142P5	CGGCAAGCTGACTGTGTTATTTC
									0142P6	CATTAGCTGTAAGGCATTGTGCTG
126				0714	3360364	3404721	yurZ	yvrD	0714P1	GGTTCGTTATCCACTGTATGCTTC
									0714P2	CGACCTGCAGGCATGCAAGCTGAGAAGGAATATTCCGAAAAACCATTC
									0714P3	CGAGCTCGAATTCACTGGCCGTCGTGAGAATGGTTTTTCGGAATATTCCTTCTCTATAAAAAAACGCATCCGTGTTTCGG
									0714P4	CGTATCGCCTGAAAAATGATGCTC
									0714P5	GGCTTATGGAGGATTTATCGAGG
									0714P6	CTGTCGCATTGTCTTGATTTTCTTC
127				0613	3410686	3429659	yvrL	yvgP	0613P1	CAGCAGTTTACGTTTTATCGGTTTTC
									0613P2	CGACCTGCAGGCATGCAAGCTTTATTTACTGCATTTCTTTTTCACTACTGG
									0613P3	CGAGCTCGAATTCACTGGCCGTCGCCAGTAGTGAAAAAGAAATGCAGTAAATAATCAATCATGAAAATTCGTACCGTCAG
									0613P4	ATGACCTGTCCCAGAAATACGG
									0613P5	AAGATCGTACATACGGCAAACGTC
									0613P6	GGAAAAAGGCATCTTAAACATGTACC
128				0318	3433389	3436705	yvgS	yvgT	0318P1	TACATAAACCGGCAGTGTGTCTC
									0318P2	CGACCTGCAGGCATGCAAGCTAGAGAAGGGAGTCCTTCTCTTTTTTC
									0318P3	CGAGCTCGAATTCACTGGCCGTCGAATAGAAAAAAGAGAAGGACTCCCTTCTCTTTATTCAGATTTTTCGCCTTTCAGCAG
									0318P4	CAGATCAGCCGTCAAAAATAGCAG
									0318P5	ATCCTTTCGCCGTTCCTTTTTCTC
									0318P6	CTAGCATTAAGCAGCAGGCAGAG
129				0715	3437915	3455304	yvgW	yvaM	0715P1	GCCATTCTGATGACTCCCTTTTATG
									0715P2	CGACCTGCAGGCATGCAAGCTATTGTCGGAGAGAATTCATTTTTTCGGG
									0715P3	CGAGCTCGAATTCACTGGCCGTCGACCCCGAAAAAATGAATTCTCTCCGACAATGAATAGAAAACGCTTGGCTTCCTTG
									0715P4	GAGCTGAAATACGATTAAAGCGACC
									0715P5	AACAACAGTAGTGCCAAGCATGAC
									0715P6	ATCAGGTTTCGCTTCAGGGTTTC
130				0716	3457139	3475573	yvaQ	yvbK	0716P1	GACGGGGTGAGATATATGGAAAG
									0716P2	CGACCTGCAGGCATGCAAGCTTCAGTCGCATATAGTGGTCTCC
									0716P3	CGAGCTCGAATTCACTGGCCGTCGTTTTTAAAGGAGACCACTATATGCGACTGAAAGCATAAAAAAGCCGCCGAGAG
									0716P4	CCTTGCACCAACGTTATTAGACC
									0716P5	TAAAAAGATACCAACACCAAGCCC
									0716P6	ATTTGTCGGTGCTGGCGGTCTC
131				0614	3483135	3518058	araE	yvfA	0614P1	GTTACGTCCAATACGACCAAAACC
									0614P2	CGACCTGCAGGCATGCAAGCTAAACGCTTTAATGAAACAGCCCTTTCTAC
									0614P3	CGAGCTCGAATTCACTGGCCGTCGCGTAGAAAGGGCTGTTTCATTAAAGCGTTTTCATGCCTGCTTCGCACT
									0614P4	GAACGCGAAGGGGTTTATATGTGT
									0614P5	CCGATTGTAAACGATCAGGTTCAG
									0614P6	GCCATATCCAATTTCTGTTCAAGG
132				0319	3529620	3544664	pnbA	yvdO	0319P1	GAACTCAATGTTTGTCCGAATGGT
									0319P2	CGACCTGCAGGCATGCAAGCTTCATCTTCCCTTTGTTTTTAAAAAGGATT
									0319P3	CGAGCTCGAATTCACTGGCCGTCGAAATCCTTTTTAAAAACAAAGGGAAGATGATTATTTATTTTAAATCAATTCTCGCTTAT
									0319P4	GAAGCCTGATCCTGACATCTTTTT
									0319P5	GCAAATGGCTAACCGTATTCCTAAC
									0319P6	TGTGAGACGAGGCTGTATGTTCC
133				0191	3545888	3572266	yvdM	yvcI	0191P1	ATACGTCCCGAAAATCTGAAGAAC
									0191P2	CGACCTGCAGGCATGCAAGCTTTACTTTTTGTCTTCTGTGTGAGTCAA
									0191P3	CGAGCTCGAATTCACTGGCCGTCGATTTTGACTCACACAGAAGACAAAAAGTAATTATTTTAAGGTTTTCAGCGTTTCTTGG
									0191P4	CAACAACCGTATTTTTGACTGCTC
									0191P5	TCTTTTATACGCTTCATTTCCCCC
									0191P6	AATATGAGTGAGCGCAAGGAAGTC
134				0320	3573423	3609123	yvcE	yvzB	0320P1	AGAACTTTGTCATCCGTCTGAAGC
									0320P2	CGACCTGCAGGCATGCAAGCTTAAATATGACAAGGGCCTTCTATAAACAG
									0320P3	CGAGCTCGAATTCACTGGCCGTCGTCTGTTTATAGAAGGCCCTTGTCATATTTATTAAGATGTAGCTGTTTCTTTTGCTTTC
									0320P4	CTTAAGCTTTCTGGACAAAGTCGG
									0320P5	AATGTGCGGTACAGCCAGTTTTTC
									0320P6	TGTCATGATCAAAGCTGTCGAGG
135				0321	3614176	3626198	csbA	yvjA	0321P1	ACGTCAATAAGCGGGTCAAGAA
									0321P2	CGACCTGCAGGCATGCAAGCTATCGGACATAATGAATATAAAGACTGAAT
									0321P3	CGAGCTCGAATTCACTGGCCGTCGTATTCAGTCTTTATATTCATTATGTCCGATTTATGAAAGCTTAGAACGCAGGTAG
									0321P4	CGTGAGTATCAAATGGAAGGTTTTG
									0321P5	ATAATCCCAAGCACCATTAAGCCC
									0321P6	TATCGAATGTCACGCTGTGGATG
136				0190	3630063	3635105	yvyD	hag	0190P1	ATCCTCCGCAACTGCCTTAAAC
									0190P2	CGACCTGCAGGCATGCAAGCTTGAAGAGAAGCCTTCCGTGATG
									0190P3	CGAGCTCGAATTCACTGGCCGTCGTCCGCGGACATCACGGAAGGCTTCTCTTCATCACTTTTTTTGTGAGGATAATGCGG
									0190P4	TCAGCGCAAGAAGAAACAGCTAC
									0190P5	GCTGTGATAAATAGGACGCTTGTTC
									0190P6	CGAGTGCCGATACGATTGATAATG
137				0717	3648935	3663261	tuaH	lytR	0717P1	TACTCCTGATACAAGCACTGGCAC
									0717P2	CGACCTGCAGGCATGCAAGCTTCCTATAAATTGGGATGCGCGTTTTTTG
									0717P3	CGAGCTCGAATTCACTGGCCGTCGATCAAAAAACGCGCATCCCAATTTATAGGAAACAAAAAGAAGCTTCGCACAATG
									0717P4	CTGCTGCTGGAATTATGGCTTTAC
									0717P5	TCCCCTTTCTAATCTCATACTCCG
									0717P6	GATTTGAGAGGCATGAAGGATTTC
138				0718	3666269	3672585	ggaB	gtaB	0718P1	TATCGTAACAGGAAAAAGCAAGCG
									0718P2	CGACCTGCAGGCATGCAAGCTGGTTGGTTTGTTTTATATTGACACTTCA
									0718P3	CGAGCTCGAATTCACTGGCCGTCGTTTGAAGTGTCAATATAAAACAAACCAACCACAAAAAGGCTATTGGACATTCATCC
									0718P4	AGGAATAAACGGGTCAGGAAAATC
									0718P5	GAGATACAACTCAACATTATAAATCGGC
									0718P6	CGGCACTTTTTACAGAAGACATACAC
139				0719	3683886	3737399	lytD	ywqA	0719P1	GTTGCTTATGGCAGCAAATAATAATAGAG
									0719P2	CGACCTGCAGGCATGCAAGCTAAAACTTAGAAAGTTGCAAATAGGCTGTAG
									0719P3	CGAGCTCGAATTCACTGGCCGTCGCTACAGCCTATTTGCAACTTTCTAAGTTTTTTACAACAAATGTTTCATCATATGTGCGAC
									0719P4	GTGAAACTTGAGGAACAGAATGCC
									0719P5	CCTGTTGCCAAGTTAGAGGCAC
									0719P6	TCCATGTATAGAGTAGGCCATGCTTC
140				0187	3739681	3777003	ywpG	spoIID	0187P1	CGTTTGTCAGTCCTTTCCTTCATC
									0187P2	CGACCTGCAGGCATGCAAGCTAAGCCATTTTTAAGCGTTTTTCTTTTCTTG
									0187P3	CGAGCTCGAATTCACTGGCCGTCGCAAGAAAAGAAAAACGCTTAAAAATGGCTTTTATGCATTTAAGTCAGAAACGACTTCTT
									0187P4	GCGTTTACAGATGAGTGGGAAGA
									0187P5	ATTTCCAAGTGACCATACGACAGG
									0187P6	CTTCTATTGAAAAAGCTGCCACCC
141				0730	3780091	3787480	atpC	atpI	0730P1	TGTATCATTCCAGCTATCCGGTG
									0730P2	CGACCTGCAGGCATGCAAGCTTTATGAACGCACAAGAGAATCAAACAG
									0730P3N	CGAGCTCGAATTCACTGGCCGTCGACTTTACGTCTCCACAGAATG
									0730P4	CTGATTCCACCTGAGATGCA
									0730P5	GTTCAGTTTTGCCTGAGTCGCTTG
									0730P6	GCTCAAAACCTTGAGGAATCAAAC
142				0720	3789699	3791945	ywlG	ywlD	0720P1	TGCATCTCAGGTGGAATCAG
									0720P2	CGACCTGCAGGCATGCAAGCTAAGGACTGCATAGCCAGTCTTTTC
									0720P3	CGAGCTCGAATTCACTGGCCGTCGATAAAAGAAAAGACTGGCTATGCAGTCCTTACATAAATAACCCCCTTGGACACG
									0720P4	AGTAGCAAATCAGCATTCCTCTGC
									0720P5	GCACCCCTACAGGTTTTTCTCTTC
									0720P6	TTGTCTGTACTGGAAATACGTGCC
143				0721	3793221	3795212	ywlB	ywkF	0721P1	GAAAGAGGCCGATGATGAAACC
									0721P2	CGACCTGCAGGCATGCAAGCTGTGCAGTTTATACACATACTTATCCAC
									0721P3	CGAGCTCGAATTCACTGGCCGTCGGAAGTGGATAAGTATGTGTATAAACTGCACGTTTACATCCCCTTTGCTGGTG
									0721P4	GCATCCATACATCCACTGCAAC
									0721P5	GAATTTCACTTCTGTGCCGTCTTC
									0721P6	TGAAACAGAGATTGTCCCGAAGG
144				0722	3797844	3801459	ywkC	ywkA	0722P1	CTGGCATGATACAACAACACCTGTC
									0722P2	CGACCTGCAGGCATGCAAGCTGATCCCATACCTCCTTTTAAGCTAGG
									0722P3	CGAGCTCGAATTCACTGGCCGTCGAATACCTAGCTTAAAAGGAGGTATGGGATCCTATTTTTTAGATTTACCTGGGACTTCGTG
									0722P4	CATTATCCTGATGGACAGCATCACAC
									0722P5	GGCTGTGCAGAGTTCAAAGAAAATAC
									0722P6	CCTTGATTTCCAAAAACCTTACCTTC
145				0618	3804145	3806884	ywjI	murZ	0618P1	GTTGCCTGTTCCCTTGAATTCTTC
									0618P2	CGACCTGCAGGCATGCAAGCTCAAACAGAAAAAGCGGGTGTGAG
									0618P3	CGAGCTCGAATTCACTGGCCGTCGAAGCGGGCTCACACCCGCTTTTTCTGTTTGTCAGCGGCATTGTGCCGTATG
									0618P4	ATCTCCAGTGATCCTTGGTGTTTC
									0618P5	CATTTCCCCTTCACCGATTACAAC
									0618P6	GAGAGGCGCACGGATTTATTTAG
146				0157	3811595	3832702	rpoE	narK	0157P1	CTTTTAAGCCCAATACGTTTCGTG
									0157P2	CGACCTGCAGGCATGCAAGCTTATCAGATTTCATCTTCAAAACGATCTTG
									0157P3	CGAGCTCGAATTCACTGGCCGTCGTCAAGATCGTTTTGAAGATGAAATCTGATATTACATTTTTTCCGGAGCCGATAC
									0157P4	AGTTGGCAAGAGTGGCAAAAAAAG
									0157P5	GTAAGATTCCGCTTTTCTCATTGC
									0157P6	CGAGATTGGTTCATGTGTTCAGTC
147				0724	3846401	3896454	ywhH	ywdH	0724P1	GGAAGGGTAACGTGTTTGCTTG
									0724P2	CGACCTGCAGGCATGCAAGCTGCTGCATTTCCACTCTCTTCAAG
									0724P3	CGAGCTCGAATTCACTGGCCGTCGCAATAATCTTGAAGAGAGTGGAAATGCAGCAAAAGCGCAGATCACCTGCG
									0724P4	GGCTTTGTGTGAGCTTTTGGAG
									0724P5	CTCCTTCTCTATTGTGCGGTGTATC
									0724P6	GATTGGGTAGAAATTATGCTTGCC
148				0574	3898648	3911127	ywdD	ywcG	0574P1	ACGAACGATGAAGTCTGGAATAG
									0574P2	CGACCTGCAGGCATGCAAGCTACGCTGTTATTTCCGTTATTTGG
									0574P3	CGAGCTCGAATTCACTGGCCGTCGCATTCGGCCAAATAACGGAAATAACAGCGTTCAAGAATTAAAAAGATAACTTCTGT
									0574P4	GTTTAATGTGCTAGGAGAATGTATGGG
									0574P5	GCTATTCTGATGATTGCTTACGGAG
									0574P6	AATATGAGATCGGCCTGTGGG
149				0620	3913069	3949519	qoxD	ywaC	0620P1	CATTTGAAGCAGACACCCAAGAAG
									0620P2	CGACCTGCAGGCATGCAAGCTTCAGCTGCTTCGCTTTCTGCG
									0620P3	CGAGCTCGAATTCACTGGCCGTCGCCGTATCTTCGCAGAAAGCGAAGCAGCTGATTATCGGAAATAGCTGATCAATAATCCG
									0620P4	CACTTGACAGCGGGTTTTTCATAC
									0620P5	GCCATGTTCATTAGCTGATTTTCC
									0620P6	GAGCTCGGAATTGAACTGTTTTACC
150				0621	3955196	3962883	dltE	licR	0621P1	CAGGAAAACCATTTCATCACCACC
									0621P2	CGACCTGCAGGCATGCAAGCTTCAGGATGAAGTGACTTTTCCGG
									0621P3	CGAGCTCGAATTCACTGGCCGTCGTATAAAACCGGAAAAGTCACTTCATCCTGATCAGCCGGCTGTTCTAGATGC
									0621P4	GTCGCTTCAGGAGATTGAGAAATG
									0621P5	GACGCCAGCTTTTTCAACCATC
									0621P6	AGCTTCCTAAGATTTTCACCCAGC
151				0725	3965538	4047754	yxlH	hutM	0725P1	GGAGACGAACCGATTTCAACATAC
									0725P2	CGACCTGCAGGCATGCAAGCTCGTATCTCTCCACCCCTTTCC
									0725P3	CGAGCTCGAATTCACTGGCCGTCGTACTTGGAAGGAAAGGGGTGGAGAGATACGTTAAAAAAGCACACCCCGCTCAG
									0725P4	GTGCTACGCTTGTCAGCTTTTTATC
									0725P5	CGCTGAAGGATGTTTGATATTCCC
									0725P6	TCTGTTCTGTATGATGCCGTCTATG
152				0623	4062474	4146774	yxeH	rocR	0623P1	TGTACCTTTGTCTTGGACGTTTGT
									0623P2	CGACCTGCAGGCATGCAAGCTTAAAAAATCCAGCCTTCTAAAGGCT
									0623P3	CGAGCTCGAATTCACTGGCCGTCGGATCCAGCCTTTAGAAGGCTGGATTTTTTATTAACTGCCTAATTGGTCTGCGG
									0623P4	ACATGAAGGAGCTGGCAAGAATG
									0623P5	GGTTTATCATGATCGCCTTTGGAG
									0623P6	GATGGAGAGAGCAGAAAACAAAGG
153				0161	4154641	4156678	purA	yycE	0161P1	ATGAATCTCGTTAGAGGAAGGCTC
									0161P2	CGACCTGCAGGCATGCAAGCTATAGAATATGTCTGCAAGCCCCTATTTAAG
									0161P3	CGAGCTCGAATTCACTGGCCGTCGCTTAAATAGGGGCTTGCAGACATATTCTATTTATGCGCCGGGCGGAAC
									0161P4	GAAATGGTAGAATGGAGGTTGGAG
									0161P5	GGGTTAGATGACGTAACAAACGGG
									0161P6	GCTATCAAGAGGTCGAATCAGAGAAC
154				0726	4158461	4162368	yyzB	yycA	0726P1	ATTTCAGATACTTCCTGCTGACGG
									0726P2	CGACCTGCAGGCATGCAAGCTACCGATAACCGCTAAAAAACCCTC
									0726P3	CGAGCTCGAATTCACTGGCCGTCGTGCAGCGAGGGTTTTTTAGCGGTTATCGGTAAAAAGAGGCTTGGATGAATCCA
									0726P4	AATGGAGAAACGAACAAGGGTG
									0726P5	CTGGATGATCATTATCGGTATCGG
									0726P6	AGAAGGACAAGAGACAGAAGCAGG
155				0727	4168342	4195938	yybP	yyaH	0727P1	AGGAGTTCCCTTTGCTGCTATTTC
									0727P2	CGACCTGCAGGCATGCAAGCTTTATTCAGCCATTGCGTCTGTTAAG
									0727P3	CGAGCTCGAATTCACTGGCCGTCGCCTGTCTTAACAGACGCAATGGCTGAATAATTCTTCCTCCTCCTTCGCCTTC
									0727P4	AGGGGATTAGAGCGGATTGATTAC
									0727P5	TTTGTAAAACCAAAGCTCACAGCC
									0727P6	TATGTGAAGAAGGGGAACAAAAGG
156				0641	4202632	4212407	yyaD	thdF	0641P1	GCTTGTCTCACCTTATTTGTATTCGG
									0641P2	CGACCTGCAGGCATGCAAGCTGAGGATGTATTTCTTTTCGGGTATCTTG
									0641P3	CGAGCTCGAATTCACTGGCCGTCGATCAAGATACCCGAAAAGAAATACATCCTCCTATCTTTTATGGGAAATAACGAGATGACG
									0641P4	GTTGTTGAAAAGGAGAATAGGGTTGC
									0641P5	CAATATATTATCAGGGGGGATGGG
									0641P6	GGCAGTTTTTAAAGGTGGTGTAGG
157				0031	518099	528312	ydcD	ydcK	0031P1	ATCATGACGTACGGAGGAGAAAAA
									0031P2	CGACCTGCAGGCATGCAAGCTTTAATTGCTTATATTTACCTGCAATAAAGG
									0031P3	CGAGCTCGAATTCACTGGCCGTCGCCTTTATTGCAGGTAAATATAAGCAATTAAAAAAGGTTGACGAATATGGCAAGC
									0031P4	ACTGGACTAAGATGTGGTGAAATG
									0031P5	ATGTGCCGAGACGAATTAAAGAAC
									0031P6	AGGTCAGGTCATCTTTTCTCGATG
									0031P3N	CGAGCTCGAATTCACTGGCCGTCGCCTTTATTGCAGGTAAATATAAGCAATTAACCTGTTAACCTCCCATAACAT
									0031P4N	CGGAAAATTAAATACTTTTGCAAGGATAG
Index from Table 1	Interval	Splitting cycle 1	Splitting cycle 2	Splitting cycle 3	Coordinates		Deleted Genes
					Start	End	From	To
7	0645				117887	119013	nusG	rplK
41	0728				1263173	1417361	yjcM	ykzE
	├	─0747			1263173	1294419	yjcM	yjjA	0747P1	AAAAAAGCCAGGATACTGCCAAGC
	│								0747P2	CGACCTGCAGGCATGCAAGCTTAAATTGATACTAAATCGTTGATCATGCC
	│								0747P3	CGAGCTCGAATTCACTGGCCGTCGCAAGTACAAAAAGCCGCTTTTCCC
	│								0747P4	CAAAACATACCAGCCATCTCCTTC
	│								0747P5	GCTTCCTTGATACCAATTAACAGCAG
	│								0747P6	GATTGGGATAAGACGCAAAGAGG
	├	─0748			1294465	1350569	yjkA	ykaA	0748P1	GTTTATTTGCCGAAAGAGGAAGTG
	│								0748P2	CGACCTGCAGGCATGCAAGCTCAGACAAAAGCCGCTTTCCGAG
	│								0748P3	CGAGCTCGAATTCACTGGCCGTCGTAAAAACCCTCCATAGTTTGAATGAACA
	│								0748P4	CCTGGCTGTTAGGCGGTATTTT
	│								0748P5	GAAGCGGTTTACACAATTACGGTC
	│								0748P6	TTAAGCTCGTAGGCTGCTCCTTTG
	├	─0749			1350845	1380867	ykbA	yklA	0749P1	ACTCTGCGGAATTGCTTATTCGT
	│								0749P2	CGACCTGCAGGCATGCAAGCTTAAAACGGTTCCCTTGTTTAGGG
	│								0749P3	CGAGCTCGAATTCACTGGCCGTCGATAAAAAGAGGATGCCTGTACAAGG
	│								0749P4	ACTGCATTTTGTATACGAGCTGTG
	│								0749P5	AAGCGTTGAACAAGGGTGATACAG
	│								0749P6	ACTGCACCGCTGTCATAAGTAATC
	└	─0750			1380898	1417361	ykmA	ykzE	0750P1	GTCGTAGGAATGATTTATGAGGCGAG
									0750P2	CGACCTGCAGGCATGCAAGCTGGATGCCTTGTACAGGCATCCTCTTTT
									0750P3	CGAGCTCGAATTCACTGGCCGTCGAAAAGACCTCTTAGGCGGCGTC
									0750P4	CTTTCTGTTGCTTCATTTGCCTGAAC
									0750P5	CTTTCTGCATGTCCCAGTTTCTC
									0750P6	CCTTCCTTATGATCAAAAACACCC
44	0673				1447128	1469264	ykvS	ykuA
	├	─0745			1447128	1460769	ykvS	ptsI	0745P1	CAAGTGTAGGATGGGTGGAAAAGT
	│								0745P2	CGACCTGCAGGCATGCAAGCTAACCTCCTTATTTCCACATTTATTCAAAA
	│								0745P3	CGAGCTCGAATTCACTGGCCGTCGTGTACAAAAACCAGACGGCCTC
	│								0745P4	GATCACAACAGCCCGTTTAAGTG
	│								0745P5	AAAATCCGTGGGAGCTGATAGAG
	│								0745P6	AGCTGAAAGGAGAAGATCACATGG
	└	─0746			1460860	1469264	splA	ykuA	0746P1	ACGAATATATGAAAGAGCGTGCGG
									0746P2	CGACCTGCAGGCATGCAAGCTACTATCCCTCCTAGCCATGTTATTG
									0746P3	CGAGCTCGAATTCACTGGCCGTCGAAAACAGGGTGCACAACTAAAAGATTG
									0746P4	CTTTGATCGCTGTAAGAGGGTTG
									0746P5	ACAAAGCATATCAGCGAGACTGTG
									0746P6	ATCTTGGTATGCTGTCCGCTTC
63	0686				1768309	1769563	ymdB	spoVS
88	0698				2479977	2517300	yqjI	yqiG
	├	─0751			2479977	2484769	yqjI	yqjF	0751P1	TTTGCAGTGGTAGGAGTTGGAAG
	│								0751P2	CGACCTGCAGGCATGCAAGCTTCAATAGAAACCCCCGAAGCTC
	│								0751P3	CGAGCTCGAATTCACTGGCCGTCGCTGATGCTCACGGTATTACATTGC
	│								0751P4	AGACGAAACGCGAAAAAACTGCTG
	│								0751P5	GGTTCTCCAATCCGCATATCTAATC
	│								0751P6	CGTTAGAGCAGGAAGAATAATTGTGAC
	├	─0752			2484908	2492025	yqjE	yqiX	0752P1	GAGCTGCAAATGGAAATGATGAAG
	│								0752P2	CGACCTGCAGGCATGCAAGCTAAAAAGAAAACCCGAGTGCGATT
	│								0752P3	CGAGCTCGAATTCACTGGCCGTCGGATCCATTTCCCCCGTATTCATTAC
	│								0752P4	GCCATTCATCACAAGCAGCATAAC
	│								0752P5	CTGTTCATTTTCATCCCTGCTTTC
	│								0752P6	ATCACGGTAGATCAGGGAAAAATG
	├	─0753			2492294	2506492	yqiW	yqzF	0753P1	TCATTTTTCCATACGGGACACC
	│								0753P2	CGACCTGCAGGCATGCAAGCTAGACGAACAACCCGGATGC
	│								0753P3	CGAGCTCGAATTCACTGGCCGTCGCTGAAAAAAAGCCGGAGAATGC
	│								0753P4	TTGACGAGATTGACCGAGTTGT
	│								0753P5	CGATATCCTTTTTCTCCATACGTCC
	│								0753P6	GCAGACAGGCAAATATCGAAGG
	└	─0754			2506534	2516785	yqiQ	yqiG	0754P1	TCAAAATCCCGTCCACAATCAC
									0754P2	CGACCTGCAGGCATGCAAGCTTGCAACAAAAAAAGCCGGAGCA
									0754P3	CGAGCTCGAATTCACTGGCCGTCGTGTGCAAAGACTGCCGAAACG
									0754P4	CGACAAATTCACGTTTCCTTGTTTG
									0754P5	CTCATAGTCATAAAAACCGCGTCC
									0754P6	GAAAAAGTAAATGTGAATGGCGGTG
113	0709				2994981	3032733	ytqI	ytsP
	├	─0779			2994981	3009732	ytqI	ytkL	0779P1	CAAGCTCGCTGTCATCTGTAAAAAC
	│								0779P2	CGACCTGCAGGCATGCAAGCTAGGGGAGACCCTCTCTCTTAGTGT
	│								0779P3	CGAGCTCGAATTCACTGGCCGTCGTTATGTTGTTTGATTCTTGTTAATGACAT
	│								0779P4	AAGATCTGCAGGAAGACAAAGAGG
	│								0779P5	GCGACATCAATTGTCTGGAGATAG
	│								0779P6	GTGAAGAGGAAGTGCTGAAGGAAG
	├	─0780			3009368	3017271	ytkL	ytgI	0780P1	CACTCATTTTTGTCACTCCTCTTCAC
	│								0780P2	CGACCTGCAGGCATGCAAGCTAGCTCACACAGGCCTTTCATGG
	│								0780P3	CGAGCTCGAATTCACTGGCCGTCGTATAATTCCTCCCTTTTGTATGTATGTCTC
	│								0780P4	GGTTTCTGTGAAGCAAGATAGCAAG
	│								0780P5	CTGTTAAATCGTATGCACCTTCTGG
	│								0780P6	CAGATCGGGATGTCACAATTGAAG
	├	─0781			3017381	3024344	ytfJ	ytcI	0781P1	AGCTGCAACAGTGCGTTGATATG
	│								0781P2	CGACCTGCAGGCATGCAAGCTAAAAAGGTTAACTGCGCTGGCC
	│								0781P3	CGAGCTCGAATTCACTGGCCGTCGCTCCTCACTTTCTCCACCCATTATAC
	│								0781P4	GATATTAAGGCAACCGCACTAAAGG
	│								0781P5	CACAAACAGGATCAGGAAACGAAC
	│								0781P6	AGCAAAACGGGCCAAGCTATAATG
	└	─0782			3024517	3032733	sspA	ytsP	0782P1	CCTTCCTCATCTTTTCTTGCTCTG
									0782P2	CGACCTGCAGGCATGCAAGCTTTTACAATTTCACATAATGGCTTAGGAG
									0782P3	CGAGCTCGAATTCACTGGCCGTCGTATAAAAGCCCAAAACTGATATCGT
									0782P4	ACCAGTCGATGAAACAGGAAAGAC
									0782P5	GGCCTGACTTTCATTTATGTATCCC
									0782P6	CGCGCATCATCATATTCAAGAAAC
134	0320				3573423	3609123	yvcE	yvzB
	├	─0741			3573423	3581750	yvcE	yvcA	0741P1	AGAACTTTGTCATCCGTCTGAAGC
	│								0741P2	CGACCTGCAGGCATGCAAGCTTAAATATGACAAGGGCCTTCTATAAACAG
	│								0741P3	CGAGCTCGAATTCACTGGCCGTCGTACGAACCTCCACGGGTTTTG
	│								0741P4	GAAAGACGATGGTTGACGTTGTG
	│								0741P5	ATTGGCTGTCGAGACTTGAGGTAG
	│								0741P6	AAGCTGACACTGCTTGTGTTAGTGG
	├	─0742			3581996	3590328	hisI	yvpA	0742P1	GAGTTACCTGCTGCTTTCTTTGCT
	│								0742P2	CGACCTGCAGGCATGCAAGCTAGAGCCGGATGATACGGCTCTTTT
	│								0742P3	CGAGCTCGAATTCACTGGCCGTCGCAAAAAAAGTCCGCTGATGTTATTCAG
	│								0742P4	ATGATCAAAGCTGTCGAGGATGAC
	│								0742P5	GTCTCAATCGCTTCTACCATTGTTTC
	│								0742P6	TACCTCTCGCTTTATTGTCAACCC
	├	─0743			3590348	3597080	yvoF	yvoA	0743P1	TCCTTTACAATCAAATGGACGCAC
	│								0743P2	CGACCTGCAGGCATGCAAGCTCATCAGCGGACTTTTTTTGTTAAAATTG
	│								0743P3	CGAGCTCGAATTCACTGGCCGTCGAAAAAGCCTCCAACCCTTTTTAAGG
	│								0743P4	TTACGAATAAAGAATTGGAGCGGG
	│								0743P5	ATAAACGTATCTTTCTGCAGCCCC
	│								0743P6	TCAGCGGAGAAGAAGGAATTAACC
	└	─0744			3597100	3608962	yvnB	yvzB	0744P1	AACCTGATGCTGTTCTCGGTTTAG
									0744P2	CGACCTGCAGGCATGCAAGCTAAAGGGTTGGAGGCTTTTTTTATG
									0744P3	CGAGCTCGAATTCACTGGCCGTCGTTCATCTTTAATTGCACCAAGATCTTCTG
									0744P4	AAATATGAGAGACCTCGGGAACAC
									0744P5	CATTGACGAGATCACTTTTCCCTC
									0744P6	GATCAGCCCATTTAACAGCAGG
146	0157				3811595	3832702	rpoE	narK
	├	─0759			3811595	3822125	rpoE	ywiE	0759P1	GAGCGCCTTTTAAGCCCAATAC
	│								0759P2	CGACCTGCAGGCATGCAAGCTTATCAGATTTCATCTTCAAAACGATCTTG
	│								0759P3	CGAGCTCGAATTCACTGGCCGTCGCCTGATTCTCTCCAATCTGATTCAATTAC
	│								0759P4	TACTTTAACTCAGGCGAGCAAAGG
	│								0759P5	CAGCAAGGGACTATTTCTCACAAG
	│								0759P6	CAGTGGCGGTGTCTTTATTTCC
	├	─0760			3822611	3832567	narI	narK	0760P1	TGATAAATGCCTCCTCCTTCCAC
	│								0760P2	CGACCTGCAGGCATGCAAGCTAAATCCCCCTTGCAAGAGG
	│								0760P3	CGAGCTCGAATTCACTGGCCGTCGTTGGCTTGCCCCTTTCAATGATTC
	│								0760P4	GAAGCATACGGGGAAACGAAC
	│								0760P5	GATGAAGCAGCAATCGGTGATG
	│								0760P6	CTAAGGTCATTTCGATCAGTCCAG
	└	─0761			3812299	3832567	acdA	narK	0761P1	AGCAGCTTTAATGTAAGGCACGAG
									0761P2	CGACCTGCAGGCATGCAAGCTCGGAAAACATCTCTCAGTCGG
									0761P3	CGAGCTCGAATTCACTGGCCGTCGTTGGCTTGCCCCTTTCAATGATTC
									0761P4	GAAGCATACGGGGAAACGAAC
									0761P5	CTTTCCCTTTACATAAAGCTGTCCC
									0761P6	CATCCGATATCCTTACGCTCCTC
12	0649				338728	371263	tmrB	yckE
	├	─0755			338728	349531	tmrB	ycgP	0755P1	GATAGACGCCATTCACTCCATTC
	│	│							0755P2	CGACCTGCAGGCATGCAAGCTAGCTTCTGTACACGACAAAAGCC
	│	│							0755P3	CGAGCTCGAATTCACTGGCCGTCGCGATCGATTTAAGCGATTTCAGA
	│	│							0755P4	TCTCGCCGTTTCGCTGAT
	│	│							0755P5	AATATGGCGAGAAGGAACGTCAAG
	│	│							0755P6	GTGCTCACATGCTCGTATTTCTTTC
	│	├────	─0853		338728	340871	tmrB	ycgJ	0853P1	GATAGACGCCATTCACTCCATTC
	│	│							0853P2	CGACCTGCAGGCATGCAAGCTAGCTTCTGTACACGACAAAAGCC
	│	│							0853P3	CGAGCTCGAATTCACTGGCCGTCGATCTTCCCCCTCGGCAAATAC
	│	│							0853P4	CCATCATAGCTTGCATTGTAGCC
	│	│							0853P5	GCCATTCCTCCCTTCCTATTTATC
	│	│							0853P6	GCCGATTCAATACGATAGCTGG
	│	├────	─0854		341064	343932	ycgK	ycgL	0854P1	CCGAAGATGAACGCTAAACGAG
	│	│							0854P2	CGACCTGCAGGCATGCAAGCTTTCAGCCTCCATAGGTTGAACC
	│	│							0854P3	CGAGCTCGAATTCACTGGCCGTCGTGTTTTTTGTCGCTTCCTTTTCTCC
	│	│							0854P4	CCAAGGCTTTCCTGCTTCTTTC
	│	│							0854P5	AAGCCGGGAAAGTCTTAAACAAAC
	│	│							0854P6	GCAGGGATATACTCATGTCCGAAG
	│	└────	─0855		344123	349531	ycgM	ycgP	0855P1	CGACGAGGTTGACGAAACAAG
	│								0855P2	CGACCTGCAGGCATGCAAGCTTTCCAACCTCAACACCCCGC
	│								0855P3	CGAGCTCGAATTCACTGGCCGTCGGTACTTGTACTGGTTTCGTCTTC
	│								0855P4	CGCGCCTATCATTAATCC
	│								0855P5	AAGAAATTTTCGGACCTGTCGTTG
	│								0855P6	ATCTACAGAGCGGATTTCAGCAAC
	├	─0756			349568	353440	ycgQ	ycgT	0756P1	CTGTCCCTTTTTCCTCTTTTCTCC
	│								0756P2	CGACCTGCAGGCATGCAAGCTGTGAAGACGAAACCAGTACAAGTAC
	│								0756P3	CGAGCTCGAATTCACTGGCCGTCGAACAGCCCTTGAGGAAAAGGG
	│								0756P4	GCTCACCATCAAAGGAAAACAGG
	│								0756P5	ATAGGATTAATGATAGGCGCGGTC
	│								0756P6	CAATGCCTGCCGTTTCTATGTG
	├	─0757			353472	366827	nasF	yciC	0757P1	TCACATGGACACTCTCGATTTGTAG
	│								0757P2	CGACCTGCAGGCATGCAAGCTTGGCAAGCAGCCCTTTTCCTC
	│								0757P3	CGAGCTCGAATTCACTGGCCGTCGAAAAAAAGCCGTCCCATGGGGAAC
	│								0757P4	CGCTCTATCCCACTTCTTATCACG
	│								0757P5	CGTGCGAACTTCCCTAACAAATAC
	│								0757P6	GCCAACATCATTGAGGCATACAG
	└	─0758			366876	371263	yckA	yckE	0758P1	TGGCTTATCATTGTCTGTGCATCT
									0758P2	CGACCTGCAGGCATGCAAGCTACAAACGTTTCATTAAAAAAAGCCG
									0758P3	CGAGCTCGAATTCACTGGCCGTCGAGAGTCCCTGAGAGTTATTCTCTC
									0758P4	TGAAAACAGAAGCTGCAGAAGGAG
									0758P5	GTATACAAAAAGCATGGGTGGGTG
									0758P6	TGTTCTCCTCTTTCTTTAGGCAGG
21	0655				657900	716251	ydiQ	yerC
	├	─0770			657900	674502	ydiQ	ydjI	0770P1	AAGCTGGAGGTAAAGAAGGGATTG
	│								0770P2	CGACCTGCAGGCATGCAAGCTTATACGAAGCTCTCCTTAGTATTGAAG
	│								0770P3	CGAGCTCGAATTCACTGGCCGTCGGAATCATACAGTGAAAAGTCCGGAG
	│								0770P4	CCTTCTTCTTAGCATGTCAATCCC
	│								0770P5	AAACAATTCCAGCAGTGAGTAGCC
	│								0770P6	GGAAAACTGTTCGGAATGATCTGG
	├	─0771			674549	684720	ydjJ	cotA	0771P1	AAACAGAGAAGTGTTTATCGCAGG
	│								0771P2	CGACCTGCAGGCATGCAAGCTAAAAGTCCCGAGTGCTGATCAC
	│								0771P3	CGAGCTCGAATTCACTGGCCGTCGTTTCATCTGTCCTTATCTAAATTTTCCAAA
	│								0771P4	CGTTAGCCGGATTATTGGTGATTT
	│								0771P5	GGGGACGAAATGTTGAAGAAAGTC
	│								0771P6	CCTTTTCGTTTGCTTCATCTGTTTTC
	├	─0772			684872	697798	gabP	yebG	0772P1	ATAGGACAATTCCCCGCTTTCTT
	│	│							0772P2	CGACCTGCAGGCATGCAAGCTTGCTGATCAAATCCTAAACGGC
	│	│							0772P3	CGAGCTCGAATTCACTGGCCGTCGAACACGAACATTAGTAGAATGAATTTTTG
	│	│							0772P4	TTCACCGTTTACCGATCTAACGA
	│	│							0772P5	AAGGCTGGATTGAAACAGACACAG
	│	│							0772P6	CCATAACGAGCGGAAAACATACAG
	│	├────	─0871		684872	687551	gabP	yeaB	0871P1	TAGGACAATTCCCCGCTTTCTT
	│	│							0871P2	CGACCTGCAGGCATGCAAGCTTGCTGATCAAATCCTAAACGGC
	│	│							0871P3	CGAGCTCGAATTCACTGGCCGTCGTGGAGCTTCCTGTCACAGG
	│	│							0871P4	CACCATATACCATCAGCGGAAA
	│	│							0871P5	GCAACGATTTCAGTTCCCATAAAAG
	│	│							0871P6	AACCTCCTCTCGCTCACATTTTC
	│	├────	─0872		687704	693800	yeaC	guaA	0872P1	TTGTCATATGGCGGGTCTTTAATTC
	│	│							0872P2	CGACCTGCAGGCATGCAAGCTTATTTTCCTCCTAGTCATCTACAAAATTC
	│	│							0872P3	CGAGCTCGAATTCACTGGCCGTCGGAATCAATTAATGGAAACCATCTTTTTGG
	│	│							0872P4	CGAGAAAAACGTAGCCAGTAAAAAG
	│	│							0872P5	GACCCTGCTGTTTTTTGTGCTG
	│	│							0872P6	CGGAATGGTCACGTTTTCTGTTTC
	│	└────	─0873		694180	697798	yebB	yebG	0873P1	GCGATTTGGTTGTAGAAGTTCCTG
	│								0873P2	CGACCTGCAGGCATGCAAGCTGCTATTTGACTCCCTTCACTCTTTG
	│								0873P3	CGAGCTCGAATTCACTGGCCGTCGAACACGAACATTAGTAGAATGAATTTTTG
	│								0873P4	TTCACCGTTTACCGATCTAACGAC
	│								0873P5	GGGCTGTTTGTCGTATTTATCCTG
	│								0873P6	CATTAAAGCGGAATCAACGACGC
	└	─0773			698121	716251	purE	yerC	0773P1	CCGAGCAATTAACCACCAGAAG
		│							0773P2	CGACCTGCAGGCATGCAAGCTTCTGTTCCCCACCTTCTAATGC
		│							0773P3	CGAGCTCGAATTCACTGGCCGTCGAAAACCGCCCTGCCGTCTG
		│							0773P4	TTCTTCGCAACTATCCCGTCATC
		│							0773P5	GACGGTGTCGGCACAAAATTAAAG
		│							0773P6	CCTTGTTTTCATAAGACTTCGGCTC
		├────	─0897		698121	710921	purE	purD	0897P1	CCGAGCAATTAACCACCAGAAG
		│							0897P2	CGACCTGCAGGCATGCAAGCTTCTGTTCCCCACCTTCTAATGC
		│							0897P3	CGAGCTCGAATTCACTGGCCGTCGGTGAGGAAAACCCGCAGAATAG
		│							0897P4	ACCGTGACATATACACCGCTTTC
		│							0897P5	ACGATTGCGAGTAAAGAGTGGG
		│							0897P6	GTGGAGACCGTAATACGTGATTTG
		└────	─0898		711124	716251	yezC	yerC	0898P1	TATCGGTAAAGGCGGAAGAGAAC
									0898P2	CGACCTGCAGGCATGCAAGCTTGTAGCAGAAAACCACCGCATC
									0898P3	CGAGCTCGAATTCACTGGCCGTCGAAAACCGCCCTGCCGTCTG
									0898P4	TTCTTCGCAACTATCCCGTCATC
									0898P5	AGAGTATGTGAATGTCCGAACGC
									0898P6	TCTTCCAGTATGTTTAGCGATGCC
32	0663				1071518	1116027	yhaK	yhxC
	├	─0766			1071518	1089082	yhaK	hemY	0766P1	TTTGACAGGATCACTGACTTCACC
	│	│							0766P2	CGACCTGCAGGCATGCAAGCTTCAAACCCTGGTGCTGGTGG
	│	│							0766P3	CGAGCTCGAATTCACTGGCCGTCGAACCTCCGCTTTATCGCG
	│	│							0766P4	CGAGCTGTCAAGTGATTGGATG
	│	│							0766P5	AAAGTGCCCTTCACGTTTTGTAAG
	│	│							0766P6	TCCATATCCACACTGCAGAAAGAG
	│	├────	─0863		1071518	1073726	yhaK	yhaH	0863P1	TTTGACAGGATCACTGACTTCACC
	│	│							0863P2	CGACCTGCAGGCATGCAAGCTTCAAACCCTGGTGCTGGTGG
	│	│							0863P3	CGAGCTCGAATTCACTGGCCGTCGTACAATCACCCGTCTTTTCTTCAAAATAG
	│	│							0863P4	CAAAGCGGATTCACTCTACAACAC
	│	│							0863P5	AGCAAACAAACTGCGAAATATGGG
	│	│							0863P6	GTGACGTAATGAATCGAGTGGAAC
	│	├────	─0864		1074119	1076425	yhaG	hit	0864P1	CGCACTGTCCTTTGCTTTTTTCTTC
	│	│							0864P2	CGACCTGCAGGCATGCAAGCTTTGTCACACAAAACCTCTTCCGC
	│	│							0864P3	CGAGCTCGAATTCACTGGCCGTCGGAGGGTTCCTCCTTATGAAATTGTTTAG
	│	│							0864P4	GTCAATACGAGCGAAAACAGCAC
	│	│							0864P5	CGAGAGAGACCGCGTTATAAATAGAAG
	│	│							0864P6	CATTAACGTGGAAAACAGGGAGAG
	│	├────	─0865		1076913	1079605	ecsA	ecsC	0865P1	TTGTCTGTTTCACTTGTAGCGGTG
	│	│							0865P2	CGACCTGCAGGCATGCAAGCTAGTTTCTCCCCTTATAGTGTTTTTCTTC
	│	│							0865P3	CGAGCTCGAATTCACTGGCCGTCGACACTCCGGCTGTTTTTTTATAGCTG
	│	│							0865P4	GCTCTTTTCGTCCGCTCTCC
	│	│							0865P5	ATATATGCTCAACGATCACCTCGTC
	│	│							0865P6	ATAGGCAGATGCAACAGACATCAG
	│	├────	─0866		1079623	1083202	yhaA	yhgC	0866P1	GAATCAGGTAATGGAATGGCGAAC
	│	│							0866P2	CGACCTGCAGGCATGCAAGCTAAAAACAGCCGGAGTGTTTATTCTCC
	│	│							0866P3	CGAGCTCGAATTCACTGGCCGTCGATCAGCCACCTCCTGCTTGC
	│	│							0866P4	ATAAGATTTCCCTGTTTCGACGCC
	│	│							0866P5	GTTTTAAAGCATCATCACAGCTGC
	│	│							0866P6	GTTCGCCATTTCTCTATTCTTCTGG
	│	└────	─0867		1083324	1089082	pbpF	hemY	0867P1	AATAGAGAAATGGCGAACATCAGG
	│								0867P2	CGACCTGCAGGCATGCAAGCTGAACTCACCTCGCCTTTCTAAAG
	│								0867P3	CGAGCTCGAATTCACTGGCCGTCGAACCTCCGCTTTATCGCG
	│								0867P4	CGAGCTGTCAAGTGATTGGATG
	│								0867P5	GAATACCGCAAGCTGAAGGAAAAG
	│								0867P6	CGAGAAGCCCCATTTTCTTTCTAC
	├	─0767			1089228	1095995	yhgD	yhfF	0767P1	GTCAAGAAAGACGGCTATATCATCG
	│								0767P2	CGACCTGCAGGCATGCAAGCTTGTATTCACCTCGAAACTGACCG
	│								0767P3	CGAGCTCGAATTCACTGGCCGTCGAAAAGCCTGCGGGGCAAGAAC
	│								0767P4	AAGCTCACCTGTTTTTAGATAATTCTGG
	│								0767P5	GTTAAGCCGGAAGGAAGAAACATC
	│								0767P6	AATTACAGCTATCGGCACCTATGC
	├	─0768			1096032	1101993	gltT	yhfL	0768P1	CCGACAGGAAATACATATGAGGTG
	│								0768P2	CGACCTGCAGGCATGCAAGCTTGAAAAGCCTGCGGGGTTCTTG
	│								0768P3	CGAGCTCGAATTCACTGGCCGTCGAATGAAAAAGCGAAGCGGTTAGC
	│								0768P4	AAATAGCCAGCCAGACCGATGTAA
	│								0768P5	CGAAAACCGTTTTTAACGGAGAAG
	│								0768P6	GGAAATCCTCTTTCGTAATGTTCCC
	└	─0769			1102032	1116027	yhfM	yhxC	0769P1	TGATGACGTATCAAGAGCTGAATG
									0769P2	CGACCTGCAGGCATGCAAGCTAAATGAAAAAGCGAAGCTAACCGC
									0769P3	CGAGCTCGAATTCACTGGCCGTCGTAAAAAGCCAATCCTTGAAGG
									0769P4	TATAATCCAAGCCCGATGCTGT
									0769P5	ATAGCGCTTTGTCCGTTCCTC
									0769P6	ATATACGGCTGCACGCTATTCC
78	0291				2351834	2354159	panD	panB
80	0091				2383771	2384779	mtrB	mtrA
89	0604				2531628	2546144	spoIIIAH	yqhK
	├	─0764			2531628	2537246	spoIIIAH	yqhV	0764P1	AACTGTTCCAGCACCTGTATAGCC
	│								0764P2	CGACCTGCAGGCATGCAAGCTGAATGAGGGAAAAAAGCCCGCTAAAC
	│								0764P3	CGAGCTCGAATTCACTGGCCGTCGAGCACTCTCCCAACCTCCC
	│								0764P4	CATGACATATGGCACTTACGCTTC
	│								0764P5	ACCGAGAATCCCTACCGTATTTTTC
	│								0764P6	CGTAATGGCTGTGCCTATTTTAACC
	└	─0765			2537391	2544685	efp	yqhL	0765P1	CCGTTCTGTATAAATCTTCGCCATC
		│							0765P2	CGACCTGCAGGCATGCAAGCTAAAGGAAAAAAGAAGTCTGTTCCCAAATG
		│							0765P3	CGAGCTCGAATTCACTGGCCGTCGTTATCTTTCTTCCGCCTCGTATCTG
		│							0765P4	CAGGACCAGGCACTTATTTTTGAAC
		│							0765P5	CATCTGAAGACGAGACACTTGAGC
		│							0765P6	AGAATCATCGGCTTAGGCTTGC
		├────	─0859		2537391	2540100	efp	yqhR	0859P1	CCGTTCTGTATAAATCTTCGCCATC
		│							0859P2	CGACCTGCAGGCATGCAAGCTAAAGGAAAAAAGAAGTCTGTTCCCAAATG
		│							0859P3	CGAGCTCGAATTCACTGGCCGTCGGGCACCTCCAGTTAAAGTGTGC
		│							0859P4	TGGCTGACACGTCCCTTATGTC
		│							0859P5	CTGTCATTCCCGGCTTAATATGTG
		│							0859P6	GATACATGAGGCTGAGGAGCAATAC
		├────	─0860		2540327	2541323	yqhQ	yqhP	0860P1	GCCTGCTCAGTATAACGAAAATCC
		│							0860P2	CGACCTGCAGGCATGCAAGCTATTATCAACCTGCCTATTTCTTTAGGATTG
		│							0860P3	CGAGCTCGAATTCACTGGCCGTCGCAGCTGACTGTTATAGAAGGG
		│							0860P4	CTTTTTGGGAGGGTTTCGATG
		│							0860P5	GTTACAGCCATCAGAAGAACGG
		│							0860P6	TAATGATACCTGCCACGATGAC
		└────	─0896		2541738	2544651	yqhO	yqhL	0896P1	ACATAAAGTTCCGCCCGCTTAC
									0896P2	CGACCTGCAGGCATGCAAGCTTTTTAAAGCAGTGGACCTATTAAAAAAGC
									0896P3	CGAGCTCGAATTCACTGGCCGTCGAGCAAACAGCTGTCTGGTAGAC
									0896P4	AATCAGGACCAGGCACTTATTTTTG
									0896P5	AGAAATAGACCAACGAATGACGGG
									0896P6	CTTACTTTGCCATCCCGAGAAC
104	0703				2869064	2878960	ysxE	ysxD
	└	─0895			2871980	2878233	hemL	hemA	0895P1	TCTCTTCCTCTTGTTCTTCCTCCTC
									0895P2	CGACCTGCAGGCATGCAAGCTGAGTGAAAACCGGTATCAAGGACTC
									0895P3	CGAGCTCGAATTCACTGGCCGTCGCGCTCTAATTACACCCCCAACAC
									0895P4	CACATAGAGCGGGATTAACGACC
									0895P5	CCATTCCTTTACTTCAAAACCGAG
									0895P6	GGCACAAGCAGTTTAAGAAGAAGC
125	0142				3306074	3354651	yutK	yurT
	├	─0737			3306074	3317060	yutK	yutG	0737P1	TCCCCATAATAAAAACGCCTCCC
	│								0737P2	CGACCTGCAGGCATGCAAGCTACGATAAAAGCTCCTTGCGTCAG
	│								0737P3	CGAGCTCGAATTCACTGGCCGTCGGGGCACCCTTTTAGGGCG
	│								0737P4	GACGACCAGAATCAAAAGGCAAC
	│								0737P5	CCTTTGAGAGCGTAGCATTCTTATATTC
	│								0737P6	ACCGAAAAAGGAAAGGGAGAAGAG
	├	─0738			3317087	3334048	yutF	yunM	0738P1	CTGTAAAAAGAGAAAGCCCTGCTG
	│	│							0738P2	CGACCTGCAGGCATGCAAGCTAAAAAGGGCGCCCTAAAAGGGT
	│	│							0738P3	CGAGCTCGAATTCACTGGCCGTCGGAAGGAAGCCCGCCTCAC
	│	│							0738P4	GGTGTTGGTGAAATCGGAACAATC
	│	│							0738P5	AAATAAATCGAGCTGTCTCGGAGC
	│	│							0738P6	TGGTGTGGTGTACGATTTTACGAG
	│	├────	─0848		3317087	3318652	yutF	yutD	0848P1	CTGTAAAAAGAGAAAGCCCTGCTG
	│	│							0848P2	CGACCTGCAGGCATGCAAGCTAAAAAGGGCGCCCTAAAAGGGT
	│	│							0848P3	CGAGCTCGAATTCACTGGCCGTCGAATTCATTGCCCCGTCCCCATC
	│	│							0848P4	GTATGCGAAGAAGCAAAGTGTCC
	│	│							0848P5	CTCCGTTAGTGGAAATAAAGCGG
	│	│							0848P6	GACGACCAGAATCAAAAGGCAAC
	│	├────	─0849		3318734	3321493	yutC	yunA	0849P1	CTCCATAATAATTGATTCCGGCTTG
	│	│							0849P2	CGACCTGCAGGCATGCAAGCTTTATCAATCCCTCCTCATGTGTAG
	│	│							0849P3	CGAGCTCGAATTCACTGGCCGTCGCAAAAAGCCGCCTCTTCAACAG
	│	│							0849P4	AAGTGATGGGGAAAATGGTGTATG
	│	│							0849P5	GACTTTCAAGTGTTTCTTCGTCGG
	│	│							0849P6	AAGTTTTTTTCCAGACGCAGAAGG
	│	├────	─0850		3321521	3324135	yunB	yunD	0850P1	CTCAGTTGGAAGGCCTGTTTTG
	│	│							0850P2	CGACCTGCAGGCATGCAAGCTGCCGCCTGTTGAAGAGGC
	│	│							0850P3	CGAGCTCGAATTCACTGGCCGTCGTCAGCTGAAAATGCCTTCATAAATGAG
	│	│							0850P4	TGACTCAAAAGAGGAGATGTTTGATG
	│	│							0850P5	CACAATGTATGCTTGTAAGAGGGG
	│	│							0850P6	CAGGAGAATCCGCAGAAACTAAAG
	│	├────	─0851		3321521	3327645	yunB	yunH	0851P1	CTCAGTTGGAAGGCCTGTTTTG
	│	│							0851P2	CGACCTGCAGGCATGCAAGCTGCCGCCTGTTGAAGAGGC
	│	│							0851P3	CGAGCTCGAATTCACTGGCCGTCGATTGATCCCCCCATGTCAGG
	│	│							0851P4	AGAAGCTCAGGCACATCTTTGG
	│	│							0851P5	GCGGAGCTTCTCCTTCATAATATCTC
	│	│							0851P6	AGGAGCTGGAGGATTGGAAAAAG
	│	└────	─0852		3327820	3334048	yunI	yunM	0852P1	CTTTGCTGTAAGTGGCCGAAATG
	│								0852P2	CGACCTGCAGGCATGCAAGCTAGCGCATTCTCCTTTTCTATAAAAACATTG
	│								0852P3	CGAGCTCGAATTCACTGGCCGTCGGAAGGAAGCCCGCCTCAC
	│								0852P4	GGTGTTGGTGAAATCGGAACAATC
	│								0852P5	AGATATGCGGCAGACCTTTAACTG
	│								0852P6	CGAATTCTTTGCTTCCTTCACCTC
	├	─0739			3334809	3344038	yurB	yurI	0739P1	ATGACTCATACGCTTCTGATCCAG
	│								0739P2	CGACCTGCAGGCATGCAAGCTAAGCCGGACTTTTTTAGCCTCAG
	│								0739P3	CGAGCTCGAATTCACTGGCCGTCGGAAAAAGGTGCTCCTTTTGAGGAG
	│								0739P4	TGATGCGGCTGACGTTATACTTG
	│								0739P5	ACTCAAGGGAGGCATGTTCTGTC
	│								0739P6	TAAGAAAAAAGGCAGACGGATTGG
	└	─0740			3344072	3353993	yurJ	yurT	0740P1	TGTGTATAAAAGCCTCGTTACGCC
									0740P2	CGACCTGCAGGCATGCAAGCTAAAAAGGTGCTCCTCAAAAGGAGC
									0740P3	CGAGCTCGAATTCACTGGCCGTCGACTGTTTTTCCCTCCTTCGATATG
									0740P4	AAACACCGCTACAAGCTTACTTCC
									0740P5	GCCAAAATCAAACCGCCAAATACC
									0740P6	AGCTGAAAGAACATGGCTACACAC
126	0714				3360364	3404721	yurZ	yvrD
	├	─0734			3360364	3383128	yurZ	mrgA	0734P1	GGTTCGTTATCCACTGTATGCTTC
	│	│							0734P2	CGACCTGCAGGCATGCAAGCTGAGAAGGAATATTCCGAAAAACCATTC
	│	│							0734P3	CGAGCTCGAATTCACTGGCCGTCGTGAGAATGGTTTTTCGGAATATTCCTTCTCTTAGCTTGAACTGCTTTCTGTCTGC
	│	│							0734P4	GAAAGGAAGAGAAAAAGAGCGAGG
	│	│							0734P5	GGAGGTATTTTTCGCTGATGTGAG
	│	│							0734P6	CACGGTCATTCAGGCGTATTTG
	│	├────	─0762		3360364	3373392	yurZ	yusN	0762P1	AGGCAGGTTCTTGGTGCTTTTC
	│	│	│						0762P2	CGACCTGCAGGCATGCAAGCTGAGAAGGAATATTCCGAAAAACCATTC
	│	│	│						0762P3	CGAGCTCGAATTCACTGGCCGTCGCAACATTAGTAAAAAGGATACGATGTTC
	│	│	│						0762P4	TAAATACATTGGCAGGATTGGCTC
	│	│	│						0762P5	TTCCATTGCGTATACATTGCTGAC
	│	│	│						0762P6	GTCTGATGCACTTGGAGCAAAAAC
	│	│	├────	─0856	3360364	3363350	yurZ	yusC	0856P1	GGTTCGTTATCCACTGTATGCTTC
	│	│	│						0856P2	CGACCTGCAGGCATGCAAGCTGAGAAGGAATATTCCGAAAAACCATTC
	│	│	│						0856P3	CGAGCTCGAATTCACTGGCCGTCGAGCAATCACCTGCCTTAACACTATTC
	│	│	│						0856P4	GGTGAACAAGATGAAGATGGATGAG
	│	│	│						0856P5	CAAGGTAAGGAATGTGCTGGAAGTAG
	│	│	│						0856P6	ACTGTTCATCCACATTGACGGG
	│	│	├────	─0857	3363677	3365988	yusD	yusI	0857P1	GCTGCAATCACTGAGTTGAC
	│	│	│						0857P2	CGACCTGCAGGCATGCAAGCTGACATTTAATCATTCGCCGTG
	│	│	│						0857P3	CGAGCTCGAATTCACTGGCCGTCGCTTCTTCCCCCTCAATAAAATAATCG
	│	│	│						0857P4	GTCTGATGCACTTGGAGCAAAAAC
	│	│	│						0857P5	TTGTTTTGATAGAAGGCGACATCC
	│	│	│						0857P6	GAACGGTTGTGGAAGTAAACGAAG
	│	│	└────	─0858	3366099	3372707	yusJ	yusM	0858P1	ATAAAGCTCGTCAGCCAATTCCTC
	│	│							0858P2	CGACCTGCAGGCATGCAAGCTTTGGCCATGAGCTCCGCATG
	│	│							0858P3	CGAGCTCGAATTCACTGGCCGTCGCCGACTCCCTCCCGCC
	│	│							0858P4	AAATATGCAGTTGTCAGCCAGGTC
	│	│							0858P5	GATATTTCTCGCCATATTAAGCCCC
	│	│							0858P6	GGAAACAGAACGGAATTACAAGGG
	│	└────	─0763		3373551	3383085	yusO	mrgA	0763P1	TTAAGCTCTGAAAATGAAGGTCCG
	│								0763P2	CGACCTGCAGGCATGCAAGCTATTCATTTCCCCTCTGTTACATACAC
	│								0763P3	CGAGCTCGAATTCACTGGCCGTCGCAAAAAAGCTGAACCTTAATCGGG
	│								0763P4	CTATTTTGGTGCTTTGCTTTTCTCC
	│								0763P5	GAACCTTTATGGATTCCTTTACGCC
	│								0763P6	TTCAGTGCTGCTGGAAGGAAG
	└	─0735			3383086	3404721	yvtA	yvrD	0735P1	TTCTATTACAGGCGTCATTTCGTG
									0735P2	CGACCTGCAGGCATGCAAGCTTTACCCTAAATAAGAGGAAAGCATCC
									0735P3	CGAGCTCGAATTCACTGGCCGTCGGTGTGGATGCTTTCCTCTTATTTAGGGTAATTATACGTCTCCAGCAAATGGTAC
									0735P4	GAAGAAGGGGAAGAAATGGGG
									0735P5	CAATGTGATTGTCAGAGACTTCGG
									0735P6	AAAGCAGCCGATTGATATTGAGTG
142	0720				3789699	3791945	ywlG	ywlD
153	0161				4154641	4156678	purA	yycE
45	0470				1471249	1486330	patA	ccpC
	├	─0799			1471259	1480821	patA	ykuG	0799P1	GAAACAGGCCATCAATCCCTAAAC
	│	│							0799P2	CGACCTGCAGGCATGCAAGCTGCCGTTGTTTTTATTTTTTTGGAAATG
	│	│							0799P3	CGAGCTCGAATTCACTGGCCGTCGAGATGTTATCGAGAAAAAAATGATATCTG
	│	│							0799P4	AGTAATAGCCCTGAAAATAGCGGC
	│	│							0799P5	GTGAAAAAAAGCACGACAGTCAGG
	│	│							0799P6	TGGAAAAGTCTACACAGAGGGAATG
	│	├────	─0828		1471259	1473915	patA	cheV	0828P1	GAAACAGGCCATCAATCCCTAAAC
	│	│	│						0828P2	CGACCTGCAGGCATGCAAGCTGCCGTTGTTTTTATTTTTTTGGAAATG
	│	│	│						0828P3	CGAGCTCGAATTCACTGGCCGTCGATAAAAACAGCCGTTGCCAGAAAG
	│	│	│						0828P4	TTATGGTGTTTGGAGTCGGCATAG
	│	│	│						0828P5	AGGTTCATAGCCCGGATAAATAGG
	│	│	│						0828P6	CCTTCATGACGTTAATTCCGAAAG
	│	│	├────	─0911	1471259	1472437	patA		0911P1	CATCAATCCCTAAACTGCGAAAAA
	│	│	│						0911P2	CGACCTGCAGGCATGCAAGCTGCCGTTGTTTTTATTTTTTTGGAA
	│	│	│						0911P3	CGAGCTCGAATTCACTGGCCGTCGAATTCATCACCTTAACAAATATAATGAG
	│	│	│						0911P4	TTGCTCATCTGCGCCTACAA
	│	│	│						0911P5	ATTCTAAACGGTCTAGGCCTTCTCTC
	│	│	│						0911P6	GAAGACGTCATTTCACTTACAATCGG
	│	│	└────	─0912	1473004	1473915	cheV		0912P1	GAAGGGAAGATATAAAACGCACCG
	│	│							0912P2	CGACCTGCAGGCATGCAAGCTTTCAATCCCTCGCTATTCGCATTC
	│	│							0912P3	CGAGCTCGAATTCACTGGCCGTCGATAAAAACAGCCGTTGCCAGAAAGAG
	│	│							0912P4	TTATGGTGTTTGGAGTCGGCATAG
	│	│							0912P5	CAGCCTGTCGAGGTGACATC
	│	│							0912P6	AGGTACACTTAATCAATCGTATCG
	│	├────	─0829		1473959	1475841	ykyB	ykuC	0829P1	GTATGCGCCTTTTTTCTAAACATACC
	│	│							0829P2	CGACCTGCAGGCATGCAAGCTAATAAAAACAGCCGTGCCTCTTTCTG
	│	│							0829P3	CGAGCTCGAATTCACTGGCCGTCGAAAAACGCTCCTTACCCTAAAGGTC
	│	│							0829P4	TAAAAGGAATGTTCGGCGCTCTTG
	│	│							0829P5	GCAGATATAGGTATTTAGGGTTGGGG
	│	│							0829P6	GTATTGAAGGCGCCATTATTCTTG
	│	├────	─0830		1475917	1477331	ykuD	ykuE	0830P1	TCGTCCATTATTTCTCTCCTTTGC
	│	│							0830P2	CGACCTGCAGGCATGCAAGCTTGTTTTCTTATTTGTTTCAAAAACAGGCG
	│	│							0830P3	CGAGCTCGAATTCACTGGCCGTCGTTCAAACCAACCTTTAATAGAGTTTTTC
	│	│							0830P4	GACCAAATGTACCCGTTAATCCA
	│	│							0830P5	CGATGGGATAGGTTTTCATTACCC
	│	│							0830P6	TATGATCGAGACAACCGAACACAC
	│	└────	─0831		1477474	1480821	ykuF	ykuG	0831P1	GCAAGTTCGATCACGTCTTTGTT
	│								0831P2	CGACCTGCAGGCATGCAAGCTGTTTATCCCTCCAATTGTGAATGA
	│								0831P3	CGAGCTCGAATTCACTGGCCGTCGAGATGTTATCGAGAAAAAAATGATATCTG
	│								0831P4	TGGAAGTTCGCCTCAATGTCTT
	│								0831P5	CGAGATGGTATTATTAACTCAGGAATGG
	│								0831P6	CCCCCATAGGTTTGATAAATCGG
	└	─0800			1480951	1486330	ykuH	ykuM	0800P1	CGCCGGGGAGTACACTAAATAAA
									0800P2	CGACCTGCAGGCATGCAAGCTTGAATCACTCCTTAATCTTTAAAAAT
									0800P3	CGAGCTCGAATTCACTGGCCGTCGAGACAGCGAGGTGCTGTCTTTTTT
									0800P4	GCCAATTCCTTGTTCCTCCTCTAA
									0800P5	TTTAACACGGGGAGAAACATTGAG
									0800P6	CTGTACGCCGTTTCTAACGAAATC
60	0683				1736277	1738175	truB	ribC
	├	─0894			1736277	1737206	truB		0894P1	AATTACCGGTTTGAATGATGTCCC
	│								0894P2	CGACCTGCAGGCATGCAAGCTTTGCCTTTCACTCCTTCTTTTGAG
	│								0894P3	CGAGCTCGAATTCACTGGCCGTCGAAAAAAGGTGACCGTTCTGTGAAG
	│								0894P4	TACGATAAAAAAGCGGGAATCCTC
	│								0894P5	TCCGATTTGTGTAGGAAGAGC
	│								0894P6	TGCAGGATGAGGGAAATAGATC
	└	─0845			1737207	1738175	ribC		0845P1	CTCGCGTTCAAACAGAAAAAGAAC
									0845P2	CGACCTGCAGGCATGCAAGCTCTATTGTTCGCTTTTTTGCATCAATACT
									0845P3	CGAGCTCGAATTCACTGGCCGTCGCTTGCAACGCACGCAAATTTTATTC
									0845P4	ATCTGCTTCACTTGCTTGATTGTG
									0845P5	GTCTGACATTAGCTGTGATGACC
									0845P6	TCAAACAGATTGACCTCGATGG
65	0688				1872053	1900371	cwlC	yncF
	├	─0787			1872053	1879003	cwlC	glnA	0787P1	CTAATATTTTCATGACCCTTGCACC
	│	│							0787P2	CGACCTGCAGGCATGCAAGCTCCGAGACGGGGACGAG
	│	│							0787P3	CGAGCTCGAATTCACTGGCCGTCGTATCTCAATCCCTTGGCACTAAAAG
	│	│							0787P4	GAGCCATAAGGAAACCCAATCC
	│	│							0787P5	ATCAACACACAGGTTTCCACTGTC
	│	│							0787P6	AAAGCAATTGAGATGGCATGTGTG
	│	├────	0787-1				cwlC	spoVK	0787P1	CTAATATTTTCATGACCCTTGCACC
	│	│							0787P2	CGACCTGCAGGCATGCAAGCTCCGAGACGGGGACGAG
	│	│							cwlC-spoVK-P3II	CGAGCTCGAATTCACTGGCCGTCGCCATTAAAGAAGAAGCATCTGG
	│	│							cwlC-spoVK-P4	CTCATTTCGCTCGCTGATTTC
	│	│							cwlC-spoVK-P5	GAAAAAACACGGCTTCTGC
	│	│							cwlC-spoVK-P6	CGCTTCTATTAAGTGGCC
	│	├────	0787-2				ynbA	ynbB	ynbA-ynbB-P1	GACACCGCTTTATAAATCG
	│	│							ynbA-ynbB-P2	CGACCTGCAGGCATGCAAGCTGAATTTTCAAAATGCTCATCCG
	│	│							ynbA-ynbB-P3	CGAGCTCGAATTCACTGGCCGTCGGTGGATTCATTGATGCAAAAGC
	│	│							ynbA-ynbB-P4	GACGTTTGTAAGAGTTTACTG
	│	│							0787P5	ATCAACACACAGGTTTCCACTGTC
	│	│							0787P6	AAAGCAATTGAGATGGCATGTGTG
	│	└────	0787-3				glnR	glnA	glnR-glnA-P1	GCGCTATTTGCGCCAAGAACTG
	│								glnR-glnA-P2	CGACCTGCAGGCATGCAAGCTGGAGAAATTTTTAAAAAATTTAAATTAATTGC
	│								0787P3	CGAGCTCGAATTCACTGGCCGTCGTATCTCAATCCCTTGGCACTAAAAG
	│								0787P4	GAGCCATAAGGAAACCCAATCC
	│								glnR-glnA-P5	AGCCGGCCGTTTTCAAAG
	│								ynbA-ynbB-P4	GACGTTTGTAAGAGTTTACTG
	├	─0788			1879331	1885781	ynxB	ynaI	0788P1	TCTTCTATTGAGGGATTCGTTCGT
	│								0788P2	CGACCTGCAGGCATGCAAGCTAGAAATCTCCTTTTTGAAAATTGATTTAGA
	│								0788P3	CGAGCTCGAATTCACTGGCCGTCGTTTCTGTATTCCCTTTTGTTTCCAGTC
	│								0788P4	TCTTCGGATTTTTGAAGAGTGACC
	│								0788P5	CAGAATTTATGGAAGCCAATACGAAG
	│								0788P6	AAAACAATTCACCGGAGCTCATTG
	├	─0789			1886606	1894149	ynaJ	xylB	0789P1	TTGTACAGATGACTTTCAGGATGTTTG
	│								0789P2	CGACCTGCAGGCATGCAAGCTGATTTCTCCCCTTTTCGATCCTTTAATATG
	│								0789P3	CGAGCTCGAATTCACTGGCCGTCGTGATGTTATTGTCTGGAGATCAACC
	│								0789P4	CTTAGATTTTCGCCTCTGGATTTG
	│								0789P5	GGGAATAAACCCTTGATGATACTTCAC
	│								0789P6	GAAGTGGATATCGCTGATCAAACC
	└	─0790			1894632	1899768	yncB	yncF	0790P1	TTCCGAAAGACTACGTGCGATT
									0790P2	CGACCTGCAGGCATGCAAGCTAAAAACACTGTTTGTTAAAAAAAGCAGCAA
									0790P3	CGAGCTCGAATTCACTGGCCGTCGACAAAATAAATCCTTGGCTGTCTCC
									0790P4	ACACCGTTGATAACATTGTTGAGG
									0790P5	GCTCCTATTGATTGCGATTTTCTC
									0790P6	TAGCGCTGATATGATCCGTTTAGG
67	0690				1921272	1931087	yneE	yneR
	├	─0805			1921272	1924676	yneE	yneK	0805P1	CACGCCAAAATGAAAAGAAACCTAC
	│	│							0805P2	CGACCTGCAGGCATGCAAGCTCTTTTCATCCCCTTTTCCAGCAG
	│	│							0805P3	CGAGCTCGAATTCACTGGCCGTCGCAATCATTCCCCCTTATTCTAACC
	│	│							0805P4	ATCCTTTAATTCGGCAGTTCCCC
	│	│							0805P5	ATGAAGGGATGATGACATGGGAG
	│	│							0805P6	CACATGATGACCTTCGCTTTAGG
	│	├────	─0883		1921272	1922022	yneE	yneF	0883P1	CACGCCAAAATGAAAAGAAACCTAC
	│	│	│						0883P2	CGACCTGCAGGCATGCAAGCTCTTTTCATCCCCTTTTCCAGCAG
	│	│	│						0883P3	CGAGCTCGAATTCACTGGCCGTCGTACGTAAAGATTATGATATAGAGAAACATG
	│	│	│						0883P4	GGGCGCAGTTTTTTATACAGGTC
	│	│	│						0883P5	CAAGACTATCATTGGACAAGCC
	│	│	│						0883P6	AGAAGGTTTCATTCCCATTTGC
	│	│	├────	─0916	1921272	1921718	yneE		0916P1	CACGCCAAAATGAAAAGAAACCTAC
	│	│	│						0916P2	CGACCTGCAGGCATGCAAGCTCTTTTCATCCCCTTTTCCAGCAG
	│	│	│						0916P3	CGAGCTCGAATTCACTGGCCGTCGAACCGAAGAAAAAGAGATGTAAATGTTG
	│	│	│						0916P4	CGTCAAAAACCAGTAAAGCCTCC
	│	│	│						0916P5	CAGCAGTATGAAATGACAGAGAAAC
	│	│	│						0916P6	TGAGACATTATACTCCTTCTCATTTG
	│	│	└────	─0917	1921719	1922022	yneF		0917P1	GGCAAAAACTTCTGGTTTGGTGT
	│	│							0917P2	CGACCTGCAGGCATGCAAGCTTTAGACAAAATTTCTTTCTTTCACCGG
	│	│							0917P3	CGAGCTCGAATTCACTGGCCGTCGTACGTAAAGATTATGATATAGAGAAACATG
	│	│							0917P4	GGCGCAGTTTTTTATACAGGTCA
	│	│							0917P5	ACATGAAGGAGGAAATAAAATGAC
	│	│							0917P6	CGCGCCAATTTGCCGAATC
	│	├────	─0884		1922096	1923196	ynzD	ccdA	0884P1	AGTGCTTACACGTCAAAACCTTCC
	│	│							0884P2	CGACCTGCAGGCATGCAAGCTTTGCAAAATAAAAAACCCGTATAAGG
	│	│							0884P3	CGAGCTCGAATTCACTGGCCGTCGCGGTAAATTACTTTCGTACTACTACTAATC
	│	│							0884P4	GATGCTGGAAGGATGGTTTTTATG
	│	│							0884P5	GTATGAGAAGATGGTCAAGCTCC
	│	│							0884P6	CAGCACACCAATCACAATCATC
	│	└────	─0885		1923197	1924676	yneI	yneK	0885P1	ATGGCTAAATCCGGTGAAAGAAAG
	│								0885P2	CGACCTGCAGGCATGCAAGCTTCAAAAACCAGTAAAGCCTCCAAAAAG
	│								0885P3	CGAGCTCGAATTCACTGGCCGTCGCAATCATTCCCCCTTATTCTAACC
	│								0885P4	ATATCCTTTAATTCGGCAGTTCCC
	│								0885P5	CTGACCTGTATAAAAAACTGCGCC
	│								0885P6	AGCTGTTCAGAGATGCAGCAAAAG
	└	─0806			1924910	1931174	cotM	yneR	0806P1	CCGGTGAAAAACGGCATAAAAG
									0806P2	CGACCTGCAGGCATGCAAGCTACATAAAAAGTCACTTTCATCCCC
									0806P3	CGAGCTCGAATTCACTGGCCGTCGTTATAACCATTTTACTTTAGGTTCTGTTTT
									0806P4	CAATCGCAACATAGAGCTAACGA
									0806P5	TACAACATGTATCGGGAACTCAGG
									0806P6	TCTTACAGTCACAAGGTCACGAGG
76	0600				2311449	2339040	ypbS	yppD
	├	─0791			2311449	2321102	ypbS	ypwA	0791P1	ACCGTTTGTAGAAGAGATCATCCG
	│								0791P2	CGACCTGCAGGCATGCAAGCTGCTGGATGATCCTGTCGCG
	│								0791P3	CGAGCTCGAATTCACTGGCCGTCGATCCATTCCCTCCCTATTCTAGCC
	│								0791P4	GTCTTGACTCCGAGCGAAATTATG
	│								0791P5	AAACAGACACATGGTGACGTATGC
	│								0791P6	TATCCTGAGGCTTTTGTGCTTGTC
	├	─0792			2321214	2326689	kdgT	kduD	0792P1	TATCGGATGGAACTCTCCTCTTTC
	│								0792P2	CGACCTGCAGGCATGCAAGCTATAAAAAGGCTGCCACAAAACATACC
	│								0792P3	CGAGCTCGAATTCACTGGCCGTCGCAAATAAAAAAGCTGACGAACGATCG
	│								0792P4	ATGAGTCGTTACCGTCATTTGTCC
	│								0792P5	ATACGTGAAGTCTTTCATCTCGGC
	│								0792P6	GAAACTGCCGGATCTGAAACTG
	├	─0793			2326730	2332253	ypvA	cotD	0793P1	ATTACTCACATGAAGACCGGGTTG
	│	│							0793P2	CGACCTGCAGGCATGCAAGCTTGGAAAAAAGCTGACGATCGTTCG
	│	│							0793P3	CGAGCTCGAATTCACTGGCCGTCGGATAAAATCCCCTTTCCATAAACT
	│	│							0793P4	TTTAGAAGAGTGGGAGGCTTTTGG
	│	│							0793P5	CACCGAAACATGCACAAACTACAC
	│	│							0793P6	GAAGAAACAGGTGCTGAGTATAAAGTGG
	│	├────	─0899		2326730	2331020	ypvA	ypsC	0899P1	ATTACTCACATGAAGACCGGGTTG
	│	│							0899P2	CGACCTGCAGGCATGCAAGCTTGGAAAAAAGCTGACGATCGTTCG
	│	│							0899P3	CGAGCTCGAATTCACTGGCCGTCGTCAATCATAAAGCTTGCTGCCAAAAAC
	│	│							0899P4	TAGCGGCGAATCCTGTAAAATGAC
	│	│							0899P5	CGACATACCTTGCATAGCTGATTG
	│	│							0899P6	AAACTTTGAGGAAGCATATGGCAG
	│	├────	─0900		2326730	2331394	ypvA	ypsB	0900P1	ATTACTCACATGAAGACCGGGTTG
	│	│							0900P2	CGACCTGCAGGCATGCAAGCTTGGAAAAAAGCTGACGATCGTTCG
	│	│							0900P3	CGAGCTCGAATTCACTGGCCGTCGTTAGTAGCTGTCTTCCTCCACTGTC
	│	│							0900P4	TGGCTCATAAAGAAACGGACCAAG
	│	│							0900P5	GACTTTTTTCTCTTTAAACGCCCG
	│	│							0900P6	GAGCAGATGTACAAAGAAATGGGG
	│	└────	─0901		2326730	2331937	ypvA	ypsA	0901P1	ATTACTCACATGAAGACCGGGTTG
	│		│						0901P2	CGACCTGCAGGCATGCAAGCTTGGAAAAAAGCTGACGATCGTTCG
	│		│						0901P3	CGAGCTCGAATTCACTGGCCGTCGCATTTCACCTGCTTTAAAAAATGGGGC
	│		│						0901P4	GCGAGGTTGACATTACATCACTTG
	│		│						0901P5	GATCACATGCGACGATAAAAAAGG
	│		│						0901P6	ACCGCGATTTTGTATCAGAGGATTG
	│		├────	─0908	2326730	2328655	ypvA		0908P1	ATTACTCACATGAAGACCGGGTTG
	│		│						0908P2	CGACCTGCAGGCATGCAAGCTTGGAAAAAAGCTGACGATCGTTCG
	│		│						0908P3	CGAGCTCGAATTCACTGGCCGTCGCTAGTTCCAACCCCCAACTATTC
	│		│						0908P4	ACTGTCAGCGGATCGTCAAAAAAG
	│		│						0908P5	TCTTCAAAAGAAGGGAAAAGCACC
	│		│						0908P6	ATGAGTCGTTACCGTCATTTGTCC
	│		├────	─0909	2328757	2328948	yptA		0909P1	GTCGGCAATATAATCAAACGAACC
	│		│						0909P2	CGACCTGCAGGCATGCAAGCTACTGCAAAAAACTTGGCATTGC
	│		│						0909P3	CGAGCTCGAATTCACTGGCCGTCGGAGATCACCTCTGATGGAAATAATC
	│		│						0909P4	ATACGAATGCAAGGTTGATAACGG
	│		│						0909P5	CGATTGATCACATGCGACG
	│		│						0909P6	CTTGAAGTCGAAGAAAAGGC
	│		├────	─0920	2329317		ypsC		0910P1	GCCCCTCATCAAATACAACTGC
	│		│						0910P2	CGACCTGCAGGCATGCAAGCTAAAGAAGACGCTCTGCATGCG
	│		│						ypsC-P3	CGAGCTCGAATTCACTGGCCGTCGCTTCATCGTATCACCCTGTC
	│		│						0910P4	TGTAGAATAGCGGCGAATCCTG
	│		│						0910P5	ATTAGATCTCCCAATCCTGCTTCC
	│		│						ypsC-P6	GTATACACTAATTGCAACGGCG
	│		└────	─0921			rnpB		rnpB-P1	TCAACAATATTCTATCAGGGAG
	│								rnpB-P2	CGACCTGCAGGCATGCAAGCTGTACGATGGAACAAAACATGGC
	│								0910P3	CGAGCTCGAATTCACTGGCCGTCGTCAATCATAAAGCTTGCTGCCAAAAAC
	│								0910P4	TGTAGAATAGCGGCGAATCCTG
	│								rnpB-P5	GCAAACGGCTCATCACCTCG
	│								rnpB-P6	CACGCTTGAAAAAAATGGCGC
	└	─0794			2332566	2338713	yprB	yppD	0794P1	CAGGCTGTTTTTTGCTGGCTTCTTC
									0794P2	CGACCTGCAGGCATGCAAGCTATATTCCCCGGGAAAGCGCAAAAG
									0794P3	CGAGCTCGAATTCACTGGCCGTCGTCGTGTACCTCCCTTTCCTTGTC
									0794P4	GTTTAAGTCATCTTCGAGGGTCATTCC
									0794P5	TCCTCTTTCGATTTCTCTTCGCTC
									0794P6	CGGTAAACTGTACTTGACAAAGAGGTG
79	0542				2360744	2380591	ypjB	cheR
	├	─0795			2360785	2366859	ypjB	ypiA	0795P1	CCTACAAGGTCAAAATGTGGTGTTC
	│								0795P2	CGACCTGCAGGCATGCAAGCTGGATGAGGGGCGGCGG
	│								0795P3	CGAGCTCGAATTCACTGGCCGTCGATCGGACCGGTCCTTTCTTTTC
	│								0795P4	GGTGTTCACATTGAGCAAAGCAG
	│								0795P5	ACATGGATCGCAAAAAACCTAGTC
	│								0795P6	TCACAGGCGTAGGAGGTTTTATG
	└	─0796			2367195	2380355	aroE	cheR	0796P1	GGATTGTTTTGCTTCCTCGTATTG
		│							0796P2	CGACCTGCAGGCATGCAAGCTAGTTTTACTTCAGGATTTTTTATGCAGATC
		│							0796P3	CGAGCTCGAATTCACTGGCCGTCGCTCTACTCTCCCAGTCTCGCTGT
		│							0796P4	CGAGGAAAACCGACAATCAAAG
		│							0796P5	TCTTGCGGAGATACTTTTCGGTAG
		│							0796P6	GCAGCAGTTCCGCTTTATCTATTAC
		├────	─0832		2368492	2370748	tyrA	hisC	0832P1	TTGTAAGTAAAGCACATCCCCCC
		│							0832P2	CGACCTGCAGGCATGCAAGCTGGTGGAAAAAATGAAACGAGATAAGG
		│							0832P3	CGAGCTCGAATTCACTGGCCGTCGTCATTTTAAACTGTACAAGCCGCTAAAC
		│							0832P4	TAGTGCCTGTAACAAGCGGAAAC
		│							0832P5	ATGACTGATTACGCTTGTAACGCC
		│							0832P6	GCACATTTTCAAAGGCATACGGTC
		└────	─0833		2370749	2380355	trpA	cheR	0833P1	CTTTGTGCTTCCTACATCCGTAATC
									0833P2	CGACCTGCAGGCATGCAAGCTGGTGACTGATTTGCGTATCAAAGAAC
									0833P3	CGAGCTCGAATTCACTGGCCGTCGCTCTACTCTCCCAGTCTCGCTGTC
									0833P4	GATTATATGCTTGCGGGATCTCTTG
									0833P5	GCAGTAAGGGTTTTTCCGTCAAC
									0833P6	GCTCACTGGAGAGGAAACAAAAAAC
101	0238				2817456	2834410	yrzK	queA
	├	─0797			2817456	2826007	yrzK	yrvC	0797P1	GAAATGCCTGCTTCTCTCAGTTTG
	│	│							0797P2	CGACCTGCAGGCATGCAAGCTCAGAGAACCCCAATCCCATTATTATAATAG
	│	│							0797P3	CGAGCTCGAATTCACTGGCCGTCGATATAAACCCTCCTACATATCTGAAAACC
	│	│							0797P4	GCCAACATTATTACCTATGAGCGG
	│	│							0797P5	TTCACAAGAATACGGACAGCCAAC
	│	│							0797P6	TACCTTGACGGCAGAAATAAGCTC
	│	├────	─0877		2817456	2819315	yrzK	yrvJ	0877P1	GAAATGCCTGCTTCTCTCAGTTTG
	│	│							0877P2	CGACCTGCAGGCATGCAAGCTCAGAGAACCCCAATCCCATTATTATAATAG
	│	│							0877P3	CGAGCTCGAATTCACTGGCCGTCGAAAAAGCTGCCTTTTGGCAG
	│	│							0877P4	CGGTTCTGTTCCGATTGACTTTTC
	│	│							0877P5	CAGCGGAAGTAAAAAAGGGAGAAC
	│	│							0877P6	TGCAGGCTGACAAAGGTATCATC
	│	├────	─0878		2819342	2821998	yrvI	relA	0878P1	ATTCCCGACCTTTTCATCCGT
	│	│							0878P2	CGACCTGCAGGCATGCAAGCTAAAAAGCTGCCAAAAGGCAG
	│	│							0878P3	CGAGCTCGAATTCACTGGCCGTCGGGAATCACCTTTTTTAAAATGTAAACTG
	│	│							0878P4	GATGTCAATCAACGAATGGAACAA
	│	│							0878P5	CGACAATATCATCACCTGGCAC
	│	│							0878P6	ATTTGTTGGCTGTCCGTATTCTTG
	│	├────	(0877+0878)		2817456	2821998	yrzK	relA	0877P1	GAAATGCCTGCTTCTCTCAGTTTG
	│	│							0877P2	CGACCTGCAGGCATGCAAGCTCAGAGAACCCCAATCCCATTATTATAATAG
	│	│							0878P3	CGAGCTCGAATTCACTGGCCGTCGGGAATCACCTTTTTTAAAATGTAAACTG
	│	│							0878P4	GATGTCAATCAACGAATGGAACAA
	│	│							0878P5	CGACAATATCATCACCTGGCAC
	│	│							0878P6	ATTTGTTGGCTGTCCGTATTCTTG
	│	└────	─0879		2822166	2825509	apt	yrvD	0879P1	CGATTTCAGAGTGAATCCGGTAAG
	│								0879P2	CGACCTGCAGGCATGCAAGCTGGATAACCGCATAACGAAAAAGCAC
	│								0879P3	CGAGCTCGAATTCACTGGCCGTCGTTAAGCTCCCTTTGCTGTTAATTTTTCC
	│								0879P4	CTTCTTTATTTTCTCCAGTGCGGTC
	│								0879P5	CAGAAACAGCGGCATCCTTTATC
	│								0879P6	AACTTCCTGATGAACTGCTTGACC
	└	─0798			2826165	2834188	secDF	queA	0798P1	ACGCCTGTTCATTAGGTCCATATC
									0798P2	CGACCTGCAGGCATGCAAGCTAAAATATCAGGCTGTCCTCTGCAG
									0798P3	CGAGCTCGAATTCACTGGCCGTCGGATGATTTCACCTTTATTCTAGTCTTTTG
									0798P4	TGGAGTAGGAAAGAAAACCGCAC
									0798P5	ACAAAGCAATACGGGGAACTAACC
									0798P6	GGTTCAGCTCAGAGAAAATAGCATC
114	0130				3037288	3047259	acsA	ytxG
	├	─0847			3041641	3047098	ytxE	ytxG	0847P1	CGGGCTCGCAAATTGAGATAAAAG
	│								0847P2	CGACCTGCAGGCATGCAAGCTAGGTCGTTTTTTACTTTGTTCTTTGCTG
	│								0847P3	CGAGCTCGAATTCACTGGCCGTCGCTCAAACCTCCTTGCTGCAGG
	│								0847P4	AATGAGCGTCATATACTGGGGAAC
	│								0847P5	TCTACAGAAGCGGCAAGTACAATC
	│								0847P6	GTCACAAGGAAATGACCAAATTATCC
	├	─0846			3043240	3047098	ccpA	ytxG	0846P1	AGTATTGAATCACTCCACTTGCCC
	│	│							0846P2	CGACCTGCAGGCATGCAAGCTGAAAAACAAAGAGCAAGCTTCACC
	│	│							0846P3	CGAGCTCGAATTCACTGGCCGTCGCTCAAACCTCCTTGCTGCAGG
	│	│							0846P4	AATGAGCGTCATATACTGGGGAAC
	│	│							0846P5	TTTGCTGAGCAGAGTCAGAAAGTG
	│	│							0846P6	CTACAAAATAAAAAATGAATGTGCAGGG
	│	└────	─0915		3043240	3045595	ccpA	aroA	0915P1	TGTCTTGTTATCCTTTACTGGCTTTG
	│		│						0915P2	CGACCTGCAGGCATGCAAGCTCGTATAGAGCTTAGAAAGTCAACC
	│		│						0915P3	CGAGCTCGAATTCACTGGCCGTCGTTTTTTCATCCTTTCCCTGCACATTC
	│		│						0915P4	TAAAAAACGTCGCATCCACTCTTG
	│		│						0915P5	GCACTGGAGAACGCTTAAATTCC
	│		│						0915P6	AATGCTGCTGAATACATCATGTCAC
	│		├────	─0913	3043240	3044244	ccpA		0913P1	AGTATTGAATCACTCCACTTGCCC
	│		│						0913P2	CGACCTGCAGGCATGCAAGCTCGTATAGAGCTTAGAAAGTCAACC
	│		│						0913P3	CGAGCTCGAATTCACTGGCCGTCGCCTAAAACCACTCCTTTTACTGGATAC
	│		│						0913P4	TCACTTAAAAGCGTTTGGGTAATAAAGTAG
	│		│						0913P5	CGATATGCTCTTCAACCGGC
	│		│						0913P6	GTTTATGCTATAGATAAGGATAAGTG
	│		└────	─0914	3044519	3045595	aroA		0914P1	TCCCCCTGTTACGATGAAGAAA
	│								0914P2	CGACCTGCAGGCATGCAAGCTTTGAACAATCCAAAAGGCCG
	│								0914P3	CGAGCTCGAATTCACTGGCCGTCGTTTTTTCATCCTTTCCCTGCACATTC
	│								0914P4	TAAAAAACGTCGCATCCACTCTTG
	│								0914P5	GACTTTCACCATTGGCTTCAGTTC
	│								0914P6	GAGCTTTTAAGGCAGAAAGCAGAC
	└	─0838			3045831	3047098	ytxJ	ytxG	0838P1	ATGTCGTTTATGATTTGTAAGCGTAAGTC
									0838P2	CGACCTGCAGGCATGCAAGCTAAAAAAGCGTCCAGATATCATCTGGC
									0838P3	CGAGCTCGAATTCACTGGCCGTCGCTCAAACCTCCTTGCTGCAGG
									0838P4	AATGAGCGTCATATACTGGGGAAC
									0838P5	GTATGCCATTTCACTTCACCGTTC
									0838P6	GCCGAGCTTTTACATAAGACCAAC
140	0187				3739681	3777003	ywpG	spoIID
	├	─0783			3739681	3749731	ywpG	ywoG	0783P1	CGTTTGTCAGTCCTTTCCTTCATC
	│	│							0783P2	CGACCTGCAGGCATGCAAGCTAAGCCATTTTTAAGCGTTTTTCTTTTCTTG
	│	│							0783P3	CGAGCTCGAATTCACTGGCCGTCGCTTGTCAGACTGCCGGGAAATC
	│	│							0783P4	CTGTCATCCTCGCTTTCGTTTATG
	│	│							0783P5	AACATCACAGAAGCTAAAGCCGTC
	│	│							0783P6	CAGATTGACACAATCAGCAGCAAC
	│	├────	─0840		3739681	3742276	ywpG	ywpD	0840P1	CGTTTGTCAGTCCTTTCCTTCATC
	│	│							0840P2	CGACCTGCAGGCATGCAAGCTAAGCCATTTTTAAGCGTTTTTCTTTTCTTG
	│	│							0840P3	CGAGCTCGAATTCACTGGCCGTCGACGAAAATTGAGATAAAAAAAGACGCCG
	│	│							0840P4	GCATGTTTCGGAGCTGTTTTTACC
	│	│							0840P5	GATCACGAAAAAAAGCAATCGCCC
	│	│							0840P6	AGCTGTAATGATCAGAACCGGAAG
	│	├────	─0841		3742323	3744468	ywpC	rapD	0841P1	CTCAACTACATCTGCATCCATTTCC
	│	│	│						0841P2	CGACCTGCAGGCATGCAAGCTAAAAGATGCCGTTAGAAACGGCG
	│	│	│						0841P3	CGAGCTCGAATTCACTGGCCGTCGTTGAAAAACGCCCATTTTCTTATTATCTG
	│	│	│						0841P4	CTCTTTACACAGGGAAGCCTGAAG
	│	│	│						0841P5	CAAACGACTTGCCATCAACTGTG
	│	│	│						0841P6	CTTTTTTGACGTATTGGACGGAAAG
	│	│	├────	─0905	3742323	3742715	mscL		0905P1	AGAATCAACCAATTCCCCTTTCAC
	│	│	│						0905P2	CGACCTGCAGGCATGCAAGCTAAAAGATGCCGTTAGAAACGGCG
	│	│	│						0905P3	CGAGCTCGAATTCACTGGCCGTCGACAATCACCTGCTTTTCTATATTTGT
	│	│	│						0905P4	GCTTTAGCTTCTGTGATGTTCCCT
	│	│	│						0905P5	CTTGCTGCTTCAGCAGGTC
	│	│	│						0905P6	ATTTTAGCGCGGTTGAAAAAGAG
	│	│	├────	─0906	3742814	3743212	ywpB		0906P1	ACTTGATGATGCCGGATATGACTG
	│	│	│						0906P2	CGACCTGCAGGCATGCAAGCTAACTGACTTTTGCCCTCGGAG
	│	│	│						0906P3	CGAGCTCGAATTCACTGGCCGTCGTGTCTTGACATCTCCTTCATCTGC
	│	│	│						0906P4	GAGCTGAAATCCGAAGGGAATAAC
	│	│	│						0906P5	CATCAACTGTGGCAACGC
	│	│	│						0906P6	TTCATCAAGTAATAGGCGCCG
	│	│	└────	─0907	3743404	3744468	rapD		0907P1	GACATTGACTTTATCCTTCCGCC
	│	│							0907P2	CGACCTGCAGGCATGCAAGCTTTTCCTACCTCTTTGCTATTGGTAAAATC
	│	│							0907P3	CGAGCTCGAATTCACTGGCCGTCGCGCGGCTGATTGAAAAACG
	│	│							0907P4	CTCTTTACACAGGGAAGCCTGAAG
	│	│							0907P5	CTGTCAATGAGAGCCGTCAAAAG
	│	│							0907P6	TCTAAATCCACCCACGCCTC
	│	├────	─0842		3744491	3746143	flhP	flhO	0842P1	CATAACCGGGTACTGAGGAAAATG
	│	│							0842P2	CGACCTGCAGGCATGCAAGCTTAAGAAAATGGGCGTTTTTCAATCAGC
	│	│							0842P3	CGAGCTCGAATTCACTGGCCGTCGATTTCCCACCTCTAAAAATGGCA
	│	│							0842P4	CATCAGGCATTTAAGAGGAGGAGA
	│	│							0842P5	GTTCACTGTATTGCCGTTCTCATC
	│	│							0842P6	AAGCCTGAAGTCCACAGACCAG
	│	├────	─0843		3746368	3747881	mbl	usd	0843P1	GTTCACTGTATTGCCGTTCTCATC
	│	│							0843P2	CGACCTGCAGGCATGCAAGCTCCATCGGGCACAGGTGTC
	│	│							0843P3	CGAGCTCGAATTCACTGGCCGTCGGATCCCTCACCTCAAACACTC
	│	│							0843P4	ATGCAGAGTCCGACAGAGAAAATC
	│	│							0843P5	TAACAGCGACAGATTCACGAAGG
	│	│							0843P6	GCAAACGAAGTGAAAGAAATACTCG
	│	└────	─0844		3748106	3749731	ywoH	ywoG	0844P1	GCGACTTTAATCTTAATATCCTCCGC
	│								0844P2	CGACCTGCAGGCATGCAAGCTGTCGGTCTCCTTCTAAAAAACTTACC
	│								0844P3	CGAGCTCGAATTCACTGGCCGTCGCTTGTCAGACTGCCGGGAAATC
	│								0844P4	GATAAGACAAAAGCGAATGAGGAAGG
	│								0844P5	AAGGTGAAGACAAACGGGAAAAAC
	│								0844P6	ATGCAGAGTCCGACAGAGAAAATC
	├	─0784			3749822	3758182	ywoF	ywoA	0784P1	AAGGTGAAGACAAACGGGAAAAAC
	│								0784P2	CGACCTGCAGGCATGCAAGCTTTGCTATAAGCGGCGTTCTCTC
	│								0784P3	CGAGCTCGAATTCACTGGCCGTCGGAAAGACAAAAGCCGGCGTC
	│								0784P4	TTGCTGAGGTGATGAAACAATGAG
	│								0784P5	ACACAACGATGCTCATTCCAGAC
	│								0784P6	CCATGTCCACATTTAGCGATGAAG
	├	─0785			3758223	3768162	ywnJ	ureA	0785P1	GCTGTTTGTTTCTGGGGAGTATTC
	│								0785P2	CGACCTGCAGGCATGCAAGCTAGCCGGCTGTCTTGATTTCAG
	│								0785P3	CGAGCTCGAATTCACTGGCCGTCGCTGTAGTCCTCCTTCTTTTGTCATATAAAG
	│								0785P4	GGCTGCTTGTTTAACCTCATCAC
	│								0785P5	CTTATTTTATCCCAGATGCAAGCC
	│								0785P6	CTGGATGAGATTAAAGAGATGCTGG
	└	─0786			3769159	3776808	ywmG	spoIID	0786P1	GCCAGCTCACGGTCAAATAATAAAG
									0786P2	CGACCTGCAGGCATGCAAGCTTCGTACGGAAGAGGCAGGAAAC
									0786P3	CGAGCTCGAATTCACTGGCCGTCGATTCAGCTGCCTCCTGCTCG
									0786P4	CAGAAGTTAAACGGCACAGTCAAAG
									0786P5	TGTAATCATAGCTACAGCCCCTTCC
									0786P6	TTTATACAGAGGTGTCTCAGCGTGTC
147	0724				3846401	3896454	ywhH	ywdH
	├	─0774			3846401	3862046	ywhH	ywfM	0774P1	GCTGAGGGTAAACGCTTCTTTTTG
	│								0774P2	CGACCTGCAGGCATGCAAGCTGCTGCATTTCCACTCTCTTCAAG
	│								0774P3	CGAGCTCGAATTCACTGGCCGTCGCTGCCTCTCCCCTTTAATATGG
	│								0774P4	GACATACAAACGAGAATGAGCTGG
	│								0774P5	GGTCGATTGAGCCGAAAACC
	│								0774P6	ATATCACACTGTACCAGCAAGGGG
	├	─0775			3862214	3872979	ywfL	ywfB	0775P1	CCTGAGATGACGATGAATGATGTG
	│	│							0775P2	CGACCTGCAGGCATGCAAGCTACGTTCTTCGCATGCCGGCTGTA
	│	│							0775P3	CGAGCTCGAATTCACTGGCCGTCGGAGCACCAACCAATCTTTTAAAATTTTAAG
	│	│							0775P4	ATGGAAGAGGTGTTTGAGAAAGAATG
	│	│							0775P5	GACAAATTCCCGCAGATCCTC
	│	│							0775P6	CATATCATTAATCTCGGACAGGGG
	│	├────	─0824		3862214	3865125	ywfL	pta	0824P1	CCTGAGATGACGATGAATGATGTG
	│	│							0824P2	CGACCTGCAGGCATGCAAGCTACGTTCTTCGCATGCCGGCTGTA
	│	│							0824P3	CGAGCTCGAATTCACTGGCCGTCGAATAAAACCTCCTCAAAAAGTTACAAAAAC
	│	│							0824P4	GCGTCAATATAGGCAACGGTCTT
	│	│							0824P5	TCCATGAGAGGAGAATGAATGTAAGAC
	│	│							0824P6	ACCTTTCAAGAGGATGTAACGCTG
	│	├────	─0825		3865395	3867071	ywfI	ywfH	0825P1	CACGTCGTAATACAAAAACCCCAC
	│	│	│						0825P2	CGACCTGCAGGCATGCAAGCTTTATCTTCACTCCCATTATCTTTTCATG
	│	│	│						0825P3	CGAGCTCGAATTCACTGGCCGTCGAAACATCCCGCTTTTTAGCGG
	│	│	│						0825P4	CCGATATTCGCTGTTTCTGTCATC
	│	│	│						0825P5	AAGACTTGCTGAGTTCACCATTCC
	│	│	│						0825P6	CGGGTTCTTTCCACAGATTTCC
	│	│	├────	─0903	3865395	3866159	ywfI		0903P1	CACGTCGTAATACAAAAACCCCAC
	│	│	│						0903P2	CGACCTGCAGGCATGCAAGCTTTATCTTCACTCCCATTATCTTTTCATG
	│	│	│						0903P3	CGAGCTCGAATTCACTGGCCGTCGTATCCCCGCCCGCCCTATC
	│	│	│						0903P4	CGGAGCAGAGCTTTATTCATTTTC
	│	│	│						0903P5	ATGCGCTTCATGATTTCCG
	│	│	│						0903P6	GCCAAAATGTCTTCTTTGACAG
	│	│	└────	─0904	3866292	3867071	ywfH		0904P1	CCGTCTGCAAGTCCTTTATACACC
	│	│							0904P2	CGACCTGCAGGCATGCAAGCTATAACTGCACCCCTTTGAAAAAAATGG
	│	│							0904P3	CGAGCTCGAATTCACTGGCCGTCGAAACATCCCGCTTTTTAGCG
	│	│							0904P4	CCGATATTCGCTGTTTCTGTCATC
	│	│							0904P5	GGATAATATTGAATCTGTCAAAGAAG
	│	│							0904P6	ATCCGGAGCATACGGAATC
	│	├────	─0826		3867086	3870903	ywfG	ywfE	0826P1	GTAGCCCAAAAAGAAGGAAAAGGA
	│	│							0826P2	CGACCTGCAGGCATGCAAGCTAAAGCGGGATGTTTTTATATGCTTTTC
	│	│							0826P3	CGAGCTCGAATTCACTGGCCGTCGCTATTGTGCGGTGTATCCTCC
	│	│							0826P4	AAACGGAGTGAGGCAGTATTCAAC
	│	│							0826P5	CGGAGCGCTTAGGATGTTAATG
	│	│							0826P6	CTAAATACTTGCTTTACGGGCAGG
	│	└────	─0827		3867086	3872979	ywfG	ywfB	0827P1	GTAGCCCAAAAAGAAGGAAAAGGA
	│								0827P2	CGACCTGCAGGCATGCAAGCTAAAGCGGGATGTTTTTATATGCTTTTC
	│								0827P3	CGAGCTCGAATTCACTGGCCGTCGGAGCACCAACCAATCTTTTAAAATTTTAAG
	│								0827P4	TGGAAGAGGTGTTTGAGAAAGAATG
	│								0827P5	AGCACATACTTTGCCGTCAGCTTC
	│								0827P6	AACGTCTGGGCTTGAGAGGTG
	├	─0776			3873131	3881454	ywfA	yweA	0776P1	ACGGTTTTATCGGTGAGGTTCAT
	│								0776P2	CGACCTGCAGGCATGCAAGCTACAAAGTTTCTAAATTCCTATAATTAAAAA
	│								0776P3	CGAGCTCGAATTCACTGGCCGTCGGACATTTCCCCCTAATTGATTGTTG
	│								0776P4	AAGCGTACTTGATTAACGGAATCG
	│								0776P5	AGCCGTTTGCACATTATAGGATTC
	│								0776P6	TCAGGAACAGACTCAAAAGCAGG
	└	─0777			3881778	3896454	spsK	ywdH	0777P1	CGGGAGCTGGAATATCCTTTG
									0777P2	CGACCTGCAGGCATGCAAGCTAAATAGGAACGTGATCAATCGAAGAG
									0777P3	CGAGCTCGAATTCACTGGCCGTCGAAAAGCGCAGATCACCTGCG
									0777P4	GGCTTTGTGTGAGCTTTTGGAG
									0777P5	CGGGAGAGAAAGGGTTCGTTTATAG
									0777P6	TCGGTAAGGAAGAAATTCAGGAGG
